# Supplementary material for: Genome-Wide Analyses of Human Respiratory Syncytial Viruses Provide Insights into Evolutionary Dynamics
Source: Genome Biol Evol. 2025 May 26;17(5):evaf093. doi: 10.1093/gbe/evaf093 (PMC12120135; doi:10.1093/gbe/evaf093)
Supplement: evaf093_Supplementary_Data [file evaf093_supplementary_data.zip]

Archive with 3 entries (2 files):
- Supplemental file/
- Supplemental file/A-all-renamed.fas
- Supplemental file/B-all-renamed.fas
