# Supplementary material for: Genome-Wide Analyses of Human Respiratory Syncytial Viruses Provide Insights into Evolutionary Dynamics
Source: Genome Biol Evol. 2025 May 26;17(5):evaf093. doi: 10.1093/gbe/evaf093 (PMC12120135; doi:10.1093/gbe/evaf093)
Supplement: evaf093_Supplementary_Data [file evaf093_supplementary_data.zip › Supplemental file/A-all-renamed.fas]

>OQ331221.1_USA-2020
atgggcagcaactcattgagtatgataaaagttagattgcaaaatctgtttgacaatgatgaagtagcattgttaaaaataacatgctatactgacaaattaatacagttaactaatgctttggctaaagcagttatacatacaatcaaattgaatggcattgtatttgtgcatgttataacaagtagtgatatttgccctaataataatattgtagtgaaatccaatttcacaacaatgccagtattacaaaatggaggttatatatgggaaatgatggaattaacacactgctctcaacctaatggcctaatagatgacaattgtgaaattaaattttccaaaaaactaagtgattcaacaatgaccaattatatgaatcaattatctgaattacttggatttgacctcaatccataaatcataataaatatcaactagcaaatcaatgtcactaataccattagttaatat----aaaa---cttaacagaagataaaaatggggcaaataaatcaattcagccgacccaaccatggacacaacacacaatgataccacaccacaaagactgatgatcacagacatgagaccattatcacttgagactataataacatctctaaccagagacatcataacacataaatttatatacttgataaatcatgaatgcatagtgagaaaacttgatgaaagacaggccacatttacatttctggtcaactatgaaatgaaactattgcacaaagtgggaagcactaaatataaaaaatatactgaatacaacacaaaatatggcactttccctatgccaatatttatcaatcatgatgggttcttagaatgcattggcattaagcctaccaagcacacacccataatatacaagtatgatctcaatccatgaatatcaaaccaagattcaaacaatccaaaataacaactttatgcataatcacactccatagtccaaatggagcccgaaaattatagttattt---aaaattaaggagagac---ataagatgaaagatggggcaaatacaaaaatggctcttagcaaagtcaagttgaatgatacactcaacaaagatcaacttctatcatccagcaaatataccatccaacggagcacaggagacagcattgacactcctaattatgatgtgcagaaacacattaataagttatgtggcatgttattaatcacagaagatgctaatcataaattcactgggttaataggtatgttatatgctatgtctagattaggaagagaagacaccataaaaatactcaaagatgcgggatatcatgttaaggcaaatggagtggatgtaacaacacatcgtcaagacattaatgggaaagaaatgaaatttgaagtgttaacattagcaagcttaacaactgaaattcaaatcaacattgagatagaatctagaaaatcctacaaaaaaatgctaaaagaaatgggagaggtggctccagaatacaggcatgactctcctgattgtgggatgataatattatgtatagcagcattagtaataaccaaattagcagcaggagatagatcaggtcttacagctgtgattagaagagccaacaatgtcctaaaaaatgaaatgaaacgttataaaggtttattacccaaggatatagccaacagcttctatgaagtgtttgaaaaatatcctcactttatagatgtttttgttcattttggcatagcacaatcttctaccagaggtggcagtagagttgaagggatctttgcaggattgttcatgaatgcctatggtgcagggcaagtgatgttacggtggggggtcttagcaaaatcagttaaaaacattatgttaggacacgctagtgtacaagcagaaatggaacaagttgtggaggtgtatgagtacgctcagaaattgggtggagaagcaggattctaccatatattgaacaacccaaaagcatcactattatctttgactcaatttcctcacttctctagtgtagtattgggcaatgctgctggcctaggcataatgggagaatacagaggtacaccaaggaatcaagatttatatgatgctgcaaaagcatatgctgaacaactcaaagaaaatggtgtgattaactacagtgtattagatttgacagcagaagaactagaggctatcaaacatcagcttaatccaaaagataatgatgtagagctttgagtt--------aat---------aa-----aa--a----g-g----tggggcaaataaatcatcatggaaaagtttgctcctgaattccatggagaagatgcaaacaacagagccaccaaattcctagaatcaataaagggtaaattcacatcacccaaagatcccaagaaaaaagatagtatcatatctgtcaactcaatagatatagaagtaaccaaagaaagccctataacatcaaattcaaccattataaacccaataaatgagacagatgatactgtagggaacaagcccaattatcaaagaaagcctctagtaagtttcaaagaagaccctacgccaagtgataatcctttttcaaaactatacaaagaaaccatagaaacatttgataacaatgaagaagaatctagctattcatatgaagaaataaatgatcagacaaatgataatataacagcaagattagataggattgatgagaaattaagtgaaatactaggaatgcttcacacattagtagtagcgagtgcaggacccacatctgctcgggatggtataagagatgccatggttggtttaagagaagaaatgatagaaaaaatcagaactgaagcattaatgaccaatgacagactagaagctatggcaagactcaggaatgaagaaagtgaaaagatggcaaaagacacatcagatgaagtgtctctcaatccaacatcagagaaactgaacaacctgttggaagggaatgatagtgacaatgatctatcacttgaagatttctgattagctaccaagctgtacatcaaaacacaacaccaatagaaaaccaacaaacaaaccaactcacccatccaaccaaacatctatctgctgattagc----------------caaccagc-c-------aa-aa---a--a--caacccgccaatcttaaactagccacc-c--gg--aaaaaatc--gatactatagtta-c---------a-------aaa----aa-----a---g---atggggcaaatatggaaacatacgtgaataaacttcacgagggctccacatacacagctgctgttcaatacaatgtcctagaaaaagacgatgatcctgcatcacttacaatatgggtgcccatgttccaatcatccataccagcagatctactcataaaagaactagccaatgtcaatatactagtgaaacaaatatccacacccaagggaccctcattaagagtcatgataaactcaagaagtgcagtgctagcacaaatgcccagcaaatttaccatatgtgccaatgtgtccttggatgaaagaagcaagctggcatatgatgtaaccacaccctgtgaaattaaggcatgcagtctaacatgcctaaaatcaaaaaatatgttaactacagtcaaagatctcactatgaaaacactcaacccaacacatgacatcattgctttatgtgaatttgaaaatatagtaacatcaaaaaaagtcataataccaacatacctaagatctatcagcgtcagaaataaagatctgaacacacttgaaaatataacaaccactgaattcaaaaatgccattacaaatgcaaaaatcatcccttactcaggattactgttagtcatcacagtgactgacaacaaaggagcattcaaatacataaagccacaaagtcaattcatagtagatcttggagcttacctagagaaagaaagtatatattatgttacaacaaattggaagcacacagctacacgatttgcaatcaaacccatggaagattaacc---tctttcctctacatcaatgagtagattcatacaaactttctaactacatttttcgcttcacaatcataatcaccaaccctctgtggttcaatcaatc-----aaacaaaactcatcaggagttccagatcatcccaagtcattgttcatcagatccagtactcaaataagttaat--a---aa----aa--a-----tccacat-ggggcaaataatcactaagggaaatccaactaatcacaacatctgttaacatagacaagtcaacacgctagacaaaatcaaccaatggaaaatacatccataaccatagaattctcaagcaaattctggccttactttacactaatacacatgataacaacaataatctccctgataatcataatctccatcatgattgcaatactaaacaaactctgcgaatataatgtattccataacaaaacctttgagctaccaagagctcgagtcaatacatagcattcaccaatctgatagctcaaaacagtaaccttgcatttgtaagtgaactaccctcacttcttcacaaaaccacatcaacatctcaccatgcaagccatcatctataccat-aaa-gtagtt--attt--a----aaa---atagtcat-aacaatgaact--aggatattaagacc-aaaaa---ca---acgctggggcaaatgcaaacatgtccaaaaccaaggaccaacgcaccgccaagacactagagaggacctgggacactctcaatcatctattattcatatcatcgtgcttatacaagttaaatcttaaatctatagcacaaatcacattatctattttggcaatgataatctcaacctcacttataattgcagccatcatattcatagcctcggcaaaccacaaagtcacactaacaactgcaatcatacaagatgcaacgaaccagatcaagaacacaaccccaacatacctcacccagaatccccagcttggaatcagcttctccaatctgtccgaaactacatcacaatccaccaccatactagcctcaacaacaccaagtgctgagtcaaccccacaatccacaacagtcaagatcaaaaacacaacaacaacccaaatatcacctagcaaacccaccacaaaacaacgccaaaataaaccacaaaacaaacccaacaatgattttcactttgaagtgttcaattttgtaccctgcagcatatgcagcaacaatccaacctgctgggccatctgcaagagaatacc------aagcaaaaaacctggaaagaaaaccaccaccaagcccacaaaaaaaccaaccctcaagacaaccaaaaaagatcccaaacctcaaaccacaaaaccaaaggaagtactcactaccaagcctacaggaaagccaaccatcaacaccaccaaaacaaacatcagaactacactgctcacctccaacaccaaaggaaatccagaacacacaagtcaagaggaaaccctccactcaaccacctccgaaggccatccaagcccatcacaagtctatacaacatccggtcaagaggaaaccctccactcaaccacctccgaaggctatccaagcccatcacaagtccatacaacatccgagtacctatcacaatctctatcttcatccaacacagcaaaatgatagtcatt--aaaa-ag--c---a---tatt-gttgc-aaaaagccatgaccaaatcaaacagaatcaaaatcaacactggggcaaataacaatggagttgccaatcctcaaaacaaatgctattaccacaatccttgctgcagttacactctgtttcgcttccagtcaaaacatcactgaagaattttatcaatcaacatgcagtgcagttagcaaaggctatcttagtgctctaagaactggttggtatactagtgttataactatagaattaagtaatatcaaggaaaataagtgtaatggtacagacgctaaggtaaaattaataaaacaagaattagataaatataaaaatgctgtaacagaattgcagttgctcatgcaaagtacaccagcagcaaacagtcgagccagaagagaactaccaagatttatgaattatacactcaacaataccaaaaacaccaatgtaacattaagtaagaaaaggaaaagaagatttcttggatttttgttaggtgttggatctgcaatcgccagtggcattgccgtatccaaggtcctgcacctagaaggggaagtgaacaaaatcaaaagtgctctactatccacaaacaaagctgtagtcagcttatctaatggagtcagtgtcttaaccagcaaggtgctagacctcaaaaactatatagataaacagttgttacctattgttaacaagcaaagctgcagcatatcaaacattgaaactgtgatagagttccaacaaaagaacaacagactactagagattaccagagaatttagtgttaatgcaggtgtaactacacctgtaagcacttatatgttaactaatagtgagttattatcattaatcaatgatatgcctataacaaatgatcagaaaaagttaatgtcaagcaatgttcaaatagttagacagcaaagttactctatcatgtcaataataaaagaggaagtcttagcatatgtagtacaattaccactatatggtgtaatagatactccttgttggaaactacacacatcccctctatgtacaaccaacacaaaggaaggatccaacatctgcttaacaagaaccgacagaggatggtactgtgacaatgcaggatcagtatcc---tttttcccacaagctgaaacatgtaaagttcaatcgaatcgggtgttttgtgacacaatgaacagtttaacattaccaagtgaggtaaatctctgcaacattgacatattcaaccccaaatatgattgcaaaattatgacttcaaaaacagatgtaagcagctccgttatcacatctctaggagccatcgtgtcatgctatggcaaaaccaaatgtacagcatccaataaaaatcgtgggatcataaagacattctctaacgggtgtgattatgtatcaaataagggggtggatactgtatctgtaggtaatacattatattatgtaaataagcaagaaggcaaaagtctctatgtaaaaggtgaaccaataataaatttctatgatccattagtgttcccctctgatgaatttgatgcatcaatatctcaagtcaatgagaaaattaatcagagtctagcatttatccgtaaatcagatgaattattacataatgtaaatgctggtaaatccaccacaaatatcatgataactaccataattatagtaattatagtaatattgttagcattaattgcagttggactgctactatactgcaaggccagaagcacaccagtcacattaagtaaggatcaactgagtggtataaataatattgcatttagtaactg---aat-aaaaatagcacctaatcatattcttacaatggttcgctatttgtccatagataacccatctatcattagattatcct---aaaatttgaacttcatcacaactttcatctataaaccatctcacttacac--tttaagtagattcctattttatagttatat-----aaaa--caattgaataccaaattaacttactatttgt------aaaaatgaaaactggggcaaatatgtcacgaaggaatccttgcaaattcgaaattcgaggtcattgcttgaatggtaaaaggtgtcattttagtcataattattttgaatggccaccccatgcactgcttgtaagacaaaactttatgttaaacagaatacttaagtctatggataaaagcatagatactttgtcagaaataagtggagctgcagagttggaccgaacagaagagtatgccctcggtgtagttggagtgctagagagttatataggatcaataaataatataactaaacaatcagcatgtgttgccatgagcaaactccttactgaactcaacagcgatgacatcaaaaaactaagggacaatgaagagccaaactcacccaaagtaagagtgtacaatactgtcatatcatatattgaaagcaacaggaagaacaataaacaaactatccatctgttaaaaagattgccagcagacgtattgaag--aaaaccatcaaaaacacattggatatccacaagagcataaccatcaataacccaaaagaatcaactgttagtgatacgaacgatcatgccaaaaataatgatactacctgacaaatatccttgcagtataaattccatactaataacaagtaattgtagagtcactatgtataatcaaaaaaacacattatatatcaatcaaaacaaccaaaataaccatatatacccaccggatcaaccattcaatgaaatccattggacctctcaagacttgattgatgcaactcaaaattttctacaacatctaggtattactgatgatatatacacaatatatatattagtgtcataatactcaatcctaacacttaccacatcatcaaattattaactcaaacaattcaagctatgggacaaaatggatcccattattagcggaaattctgctaatgtttatctcactgatagttatttaaaaggtgttatttctttctcagaatgtaacgctttaggaagttacatattcaatggtccttatctcaaaaatgattataccaacttaattagtagacaaaatcctctaatagaacacataaatctaaagaaactaaatataacacagtccttaatatctaagtatcataaaggtgaaataaaaatagaagaacctacttactttcagtcattacttatgacatacaagagtatgacctcgtcagaacagactactactactaatttacttaaaaagataataagaagagctatagaaatcagtgatgtcaaaatctatgctatattgaataaactggggctc------aaagaaaaagacaagattaaatccaatgatggacaagatgaagacaactcagtcattactaccataatcaaagatgatatacttttagctgtcaaggataatcaatctcatcttaaagcagacaaaaatcaatcctc------aaaacaaaaagatacaatcaaaacaacacttttgaagaaattaatgtgttcgatgcaacatcctccatcatggttaatacattggtttaatttatacacaaaattaaacagcatattaacacaatatcgatctagtgaggtaaaaaaccatggttttatattggtagataatcatactcttagtggattccaatttattttgaatcaatatggttgtatagtttatcataaggaactcaaaagaattactgtgacaacttataatcaattcttgacatggaaagatattagccttagtagattaaatgtttgtttgattacatggattagtaactgtttgaacacattaaacaaaagcttaggcttaagatgtggattcaataatgttatcttgacacaattattcctttatggagattgtatactaaaactattccacaatgaggggttctacataataaaagaggtagagggatttattatgtctctaattttgaatataacagaagaagatcaattcagaaaacggttttataatagtatgctcaacaacatcacagatgccgccaacaaggctc---aaaaaaatctgctatcaagagtatgtcatacattattagataagacaatatcagataatataataaatggcagatggataattctattgagtaagttcctaaaattaattaagcttgcaggtgacaataacctcaacaatctgagtgaattatattttttgttcagaatatttggacacccaatggtagatgaaagacaagccatggatgctgttaaagttaattgcaacgagaccaaattttacttgttaagtagtttgagtatgttaagaggagcttttatatatagaattataaaagggtttgtaaataattacaacagatggcctactttaagaaatgccattgtcttacccttaagatggttaacttactataaactaaacacttatccttccttgttggaacttacagaaagagatttgattgttctatcaggactacgtttttatcgagagtttcggttgcctaaaaaagtggatcttgaaatgatcataaatgataaggctatatcacctcctaaaaatttaatatggactagtttccctagaaattatatgccgtcacacatacaaaattatatagaacatgaaaaattaaaattctctgatagtgataaatcaagaagagtattagagtattatttaagagataacaaattcaatgaatgtgatttacacaactgtgtagttaatcaaagttatcttaacaacccgaatcatgtggtatcattgacaggcaaagaaagagaactcagtgtaggtagaatgtttgcaatgcaaccaggaatgttcagacaagttcaaatattagcagagaaaatgatagcagaaaacatattacaatttttccctgaaagtcttacaagatatggtgatctagaactacagaaaatattagaattgaaagcaggaataagtaacaaatcaaatcgttacaatgataattacaacaattacattagtaagtgctctatcatcacagatctcagcaaattcaatcaagcatttcgatatgaaacatcatgtatttgtagtgatgtactggatgaactgcatggtgtacaatctctattttcctggttacatttaactattcctcatgtcacaataatatgcacatataggcatgcacccccttatataaaggatcatattgtagatcttaacaatgtagatgagcaaagtggactatatagatatcacatgggtggcatcgaaggatggtgtcaaaaactatggaccatagaagctatatcactattagatctaatatctctcaaagggaaattctcaattactgctttaattaatggtgacaatcaatcaatagatataagtaaaccagtaagactcatggaaggtcaaactcatgctcaagcagattatttgctagcattaaatagtctcaaattactgtataaagagtatgcaggaataggccacaaattaaaaggaactgagacttatatatcgagagatatgcaatttatgagtaaaacgatccaacataacggtgtatattacccagctagtataaagaaagtcctaagagtgggaccgtggataaacactatacttgatgacttcaaagtgagtctagaatctataggtagtttgacacaagaattagaatatagaggtgaaagtctattatgcagtttaatatttagaaatgtatggttatataatcaaattgcattacaacttaaaaatcatgcattatgtaacaacaaattatatttggatatattaaaagttctaaaacactt---aaaaaccttttttaatcttgatagcattgatacagcattaacattgtatatgaatttgcctatgttatttggtggtggtgatcccaacttgttatatcgaagtttctatagaagaactcctgattttctcacagaggctatagttcactctgtgttcatacttagttattatacaaaccatgatttaaaagataaacttcaagatctatcagatgatagattgaataagttcttaacatgcataatcacgtttgacaaaaaccccaatgctgaattcgttacattgatgagagatcctcaagctttaggatctgagaggcaagctaaaattactagcgaaatcaatagactggcagttaccgaggttttgagcacagctccaaacaaaatattttccaaaagtgcacaacactataccactacagagatagatcttaatgatattatgcagaatatagaacctacatatcctcacgggctaagagttgtttatgaaagtttacccttttataaagcagagaaaatagtaaatcttatatctggtac---aaaatctataactaacatactggaaaagacttctgccatagacttaacagatattgatagagccactgagatgatgag---gaaaaacataactttgcttataaggatattaccattagattgtaacagagataaaagagaaatattgagtatggaaaacctaagtattactgaattaagcaaatacgtaagagaaagatcttggtctttatccaatatagttggtgttacatcacccagtatcatgtatacaatggacataaaatatacaacaagctctatagctagtggcataatcatagagaaatataatgtcaacagtttaacacgtggtgagagaggacccactaaaccatgggttggttcatctacacaagag---aaaaagacaatgccagtttataatagacaagttttaaccaaaaaacagagagatcagatagatctattagcaaaattggattgggtgtatgcatctatagataacaaggatgaatttatggaggaacttagcataggaactcttgggttaacatatgagaaggccaaaaaattattcccacaatatttaagtgttaactatttgcatcgtcttacagtcagtagtagaccatgtgaattccctgcatctataccagcttatagaactacaaattatcactttgatactagccctattaatcgcatattaacagaaaagtatggtgatgaagatattgatatagtgttccaaaactgtataagctttggccttagcttaatgtctgtagtagaacaatttactaatgtatgtcctaacagaattattctcatacccaagcttaatgagatacatttgatgaaacctcccatattcacaggtgatgttgatattcacaagttaaaacaagtgatacaaaaacaacatatgtttttaccagacaaaataagtttgactcaatatgtggaattattcttaagtaataaaacacttaaatctggatctaatgttaattctaatttaatattggcgcataagatatctgactattttcataatacttacattttaagtactaatttagctggacattggattcttattatacaacttatgaaagattctaagggtatttttgaaaaagattggggagagggatatataactgatcatatgttcattaatttgaaagttttcttcaatgcttataagacatatctcttgtgttttcataaaggttacggcagagcaaagctggagtgtgatatgaatacttcagatctcctatgtgtattggaattaatagacagtagttattggaagtctatgtctaaggtg---tttttagaacaaaaagttatcaaatacattcttagccaggatgcaagtttacatagagtgaagggatgtcatagcttcaaactatggtttcttaaacgtcttaatgtggcagaattcacggtttgcccttgggttgttaacatagattatcatccaacacatatgaaagcaatattaacttatattgatcttgttagaatgggattgataaatgtagatagaatatacattaaaaataaccacaagttcaatgatgagttttatacttctaatctgttttacattaattataacttttcagataatactcatctattaactaaacatataaggattgctaattccgaattagaaagtaattacaacaaattatatcatcccacaccagaaaccctagaaaatatactaaccaatccggtt-aaaagtaatggaaaaaagacactgagtgactattgtataggtaaaaatgttgattcaataatgttaccttcgttatctaataagaagcttattaaatcgtctacaatgattagaaccaattacagcagacaagatttgtataatttatttcctacggttgtgattgataaaattatagatcattcaggtaatacagccaaatctaaccaactttacaccactacttctcatcaaatatccttagtgcacaatagcacatcactttattgcatgcttccttggcatcatattaacagattcaattttgtatttagttctacaggttgtaaaattagtatagagtatattttaaaagatcttaaaattaaggatcctaattgtatagcattcataggtgaaggagcagggaatttattattgcgtacagtagtggaacttcatcctgatataag------atatatttacagaagtctgaaagattgcaatgatcatagtttaccaattgagtttttaaggctgtacaatggacatatcaacattgattatggtgaaaatttgaccattcctgctacagatgcaaccaacaacattcattggtcttatttacatataaagtttgctgaacctatcagtctttttgtctgtgatgctgaattgcctgtaacagtcaactggagtaagattataatagagtggagcaagcatgtaagaaaatgcaagtactgttcttcagttaataaatgtacattaatagtaaaatatcatgctcaagatgatatcgatttcaaattagacaacataactatattaaaaacttatgtatgcttaggcagtaagttaaagggatctgaagtttacttagtccttacaataggccctgcaaatgtgttcccggtgtttaatgtagtacaaaatgctaaattgatactatcaagaaccaaaaatttcatcatgcct---aaaaaagctgataaagagtctattgatgcaaatattaagagtttgataccctttctttgttaccctataacaaaaaaaggaattaatactgcattgtctaaattaaagagtgttgttagtggagatatactatcatattccatagctggacgtaatgaagttttcagcaataaacttataaatcataagcatatgaacatcttaaagtggttcaatcatgttttaaatttcagatcaacagaattaaactataatcatttatatatggtagaatctacttatcctcatctaagtgaattgttaaacagcttgacaaccaatgaacttaaaaaactgattaaaatcacaggtagtttgttatacaacttttataatgaataa
>OR287916.1_USA-2019
atgggcagcaactcattgagtatgataaaagttagattgcaaaatctgtttgacaatgatgaagtagcattgttaaaaataacatgctatactgacaaattaatacagttaactaatgctttggctaaagcagttatacatacaatcaaattgaatggcattgtatttgtgcatgttataacaagtagtgatatttgccctaataataatattgtagtgaaatccaatttcacaacaatgccagtattacaaaatggaggttatatatgggaaatgatggaattaacacactgctctcaacctaatggcctaatagatgacaattgtgaaattaaattttccaaaaaactaagtgattcaacaatgaccaattatatgaatcaattatctgaattacttggatttgacctcaatccataaatcataataaatatcaactagcaaatcaatgtcactaataccattagttaatat----aaaa---cttaacagaagataaaaatggggcaaataaatcaattcagccgacccaaccatggacacaacacacaatgataccacaccacaaagactgatgatcacagacatgagaccattatcacttgagactataataacatctctaaccagagacatcataacacataaatttatatacttgataaatcatgaatgcatagtgagaaaacttgatgaaagacaggccacatttacatttctggtcaactatgaaatgaaactattgcacaaagtgggaagcactaaatataaaaaatatactgaatacaacacaaaatatggcactttccctatgccaatatttatcaatcatgatgggttcttagaatgcattggcattaagcctaccaagcacacacccataatatacaagtatgatctcaatccatgaatatcaaaccaagattcaaacaatccaaaataacaactttatgcataatcacactccatagtccaaatggagcccgaaaattatagttattt---aaaattaaggagagac---ataagatgaaagatggggcaaatacaaaaatggctcttagcaaagtcaagttgaatgatacactcaacaaagatcaacttctatcatccagcaaatataccatccaacggagcacaggagacagcattgacactcctaattatgatgtgcagaaacacattaataagttatgtggcatgttattaatcacagaagatgctaatcataaattcactgggttaataggtatgttatatgctatgtctagattaggaagagaagacaccataaaaatactcaaagatgcgggatatcatgttaaggcaaatggagtggatgtaacaacacatcgtcaagacattaatgggaaagaaatgaaatttgaagtgttaacattagcaagcttaacaactgaaattcaaatcaacattgagatagaatctagaaaatcctacaaaaaaatgctaaaagaaatgggagaggtggctccagaatacaggcatgactctcctgattgtgggatgataatattatgtatagcagcattagtaataaccaaattagcagcaggagatagatcaggtcttacagctgtgattagaagagccaacaatgtcctaaaaaatgaaatgaaacgttataaaggtttattacccaaggatatagccaacagcttctatgaagtgtttgaaaaatatcctcactttatagatgtttttgttcattttggcatagcacaatcttctaccagaggtggcagtagagttgaagggatctttgcaggattgttcatgaatgcctatggtgcagggcaagtgatgttacggtggggggtcttagcaaaatcagttaaaaacattatgttaggacacgctagtgtacaagcagaaatggaacaagttgtggaggtgtatgagtacgctcagaaattgggtggagaagcaggattctaccatatattgaacaacccaaaagcatcactattatctttgactcaatttcctcacttctctagtgtagtattgggcaatgctgctggcctaggcataatgggagaatacagaggtacaccaaggaatcaagatttatatgatgctgcaaaagcatatgctgaacaactcaaagaaaatggtgtgattaactacagtgtattagatttgacagcagaagaactagaggctatcaaacatcagcttaatccaaaagataatgatgtagagctttgagtt--------aat---------aa-----aa--a----g-g----tggggcaaataaatcatcatggaaaagtttgctcctgaattccatggagaagatgcaaacaacagagccaccaaattcctagaatcaataaagggtaaattcacatcacccaaagatcccaagaaaaaagatagtatcatatctgtcaactcaatagatatagaagtaaccaaagaaagccctataacatcaaattcaaccattataaacccaataaatgagacagatgatactgtagggaacaagcccaattatcaaagaaagcctctagtaagtttcaaagaagaccctacgccaagtgataatcctttttcaaaactatacaaagaaaccatagaaacatttgataacaatgaagaagaatctagctattcatatgaagaaataaatgatcagacaaatgataatataacagcaagattagataggattgatgagaaattaagtgaaatactaggaatgcttcacacattagtagtagcgagtgcaggacccacatctgctcgggatggtataagagatgccatggttggtttaagagaagaaatgatagaaaaaatcagaactgaagcattaatgaccaatgacagactagaagctatggcaagactcaggaatgaagaaagtgaaaagatggcaaaagacacatcagatgaagtgtctctcaatccaacatcagagaaactgaacaacctgttggaagggaatgatagtgacaatgatctatcacttgaagatttctgattagctaccaagctgtacatcaaaacacaacaccaatagaaaaccaacaaacaaaccaactcacccatccaaccaaacatctatctgctgattagc----------------caaccagc-c-------aa-aa---a--a--caacccgccaatcttaaactagccacc-c--gg--aaaaaatc--gatactatagtta-c---------a-------aaa----aa-----a---g---atggggcaaatatggaaacatacgtgaataaacttcacgagggctccacatacacagctgctgttcaatacaatgtcctagaaaaagacgatgatcctgcatcacttacaatatgggtgcccatgttccaatcatccataccagcagatctactcataaaagaactagccaatgtcaatatactagtgaaacaaatatccacacccaagggaccctcattaagagtcatgataaactcaagaagtgcagtgctagcacaaatgcccagcaaatttaccatatgtgccaatgtgtccttggatgaaagaagcaagctggcatatgatgtaaccacaccctgtgaaattaaggcatgcagtctaacatgcctaaaatcaaaaaatatgttaactacagtcaaagatctcactatgaaaacactcaacccaacacatgacatcattgctttatgtgaatttgaaaatatagtaacatcaaaaaaagtcataataccaacatacctaagatctatcagcgtcagaaataaagatctgaacacacttgaaaatataacaaccactgaattcaaaaatgccattacaaatgcaaaaatcatcccttactcaggattactgttagtcatcacagtgactgacaacaaaggagcattcaaatacataaagccacaaagtcaattcatagtagatcttggagcttacctagagaaagaaagtatatattatgttacaacaaattggaagcacacagctacacgatttgcaatcaaacccatggaagattaacc---tctttcctctacatcaatgagtagattcatacaaactttctaactacatttttcgcttcacaatcataatcaccaaccctctgtggttcaatcaatc-----aaacaaaactcatcaggagttccagatcatcccaagtcattgttcatcagatccagtactcaaataagttaat--a---aa----aa--a-----tccacat-ggggcaaataatcactaagggaaatccaactaatcacaacatctgttaacatagacaagtcaacacgctagacaaaatcaaccaatggaaaatacatccataaccatagaattctcaagcaaattctggccttactttacactaatacacatgataacaacaataatctctttgataatcataatctccatcatgattgcaatactaaacaaactctgcgaatataatgtattccataacaaaacctttgagctaccaagagctcgagtcaatacatagcattcaccaatctgatagctcaaaacagtaaccttgcatttgtaagtgaactaccctcacttcttcacaaaaccacatcaacatctcaccatgcaagccatcatctataccat-aaa-gtagtt--attt--a----aaa---atagtcat-aacaatgaact--aggatattaagacc-aaaaa---ca---acgctggggcaaatgcaaacatgtccaaaaccaaggaccaacgcaccgccaagacactagagaggacctgggacactctcaatcatctattattcatatcatcgtgcttatacaagttaaatcttaaatctatagcacaaatcacattatctattttggcaatgataatctcaacctcacttataattgcagccatcatattcatagcctcggcaaaccacaaagtcacactaacaactgcaatcatacaagatgcaacgaaccagatcaagaacacaaccccaacatacctcacccagaatccccagcttggaatcagcttctccaatctgtccgaaactacatcacaatccaccaccatactagcctcaacaacaccaagtgctgagtcaaccccacaatccacaacagtcaagatcaaaaacacaacaacaacccaaatatcacctagcaaacccaccacaaaacaacgccaaaataaaccacaaaacaaacccaacaatgattttcactttgaagtgttcaattttgtaccctgcagcatatgcagcaacaatccaacctgctgggccatctgcaagagaatacc------aagcaaaaaacctggaaagaaaaccaccaccaagcccacaaaaaaaccaaccctcaagacaaccaaaaaagatcccaaacctcaaaccacaaaaccaaaggaagtactcactaccaagcctacaggaaagccaaccatcaacaccaccaaaacaaacatcagaactacactgctcacctccaacaccaaaggaaatccagaacacacaagtcaagaggaaaccctccactcaaccacctccgaaggccatccaagcccatcacaagtctatacaacatccggtcaagaggaaaccctccactcaaccacctccgaaggctatccaagcccatcacaagtccatacaacatccgagtacctatcacaatctctatcttcatccaacacagcaaaatgatagtcatt--aaaa-ag--c---a---tatt-gttgc-aaaaagccatgaccaaatcaaacagaatcaaaatcaacactggggcaaataacaatggagttgccaatcctcaaaacaaatgctattaccacaatccttgctgcagttacactctgtttcgcttccagtcaaaacatcactgaagaattttatcaatcaacatgcagtgcagttagcaaaggctatcttagtgctctaagaactggttggtatactagtgttataactatagaattaagtaatatcaaggaaaataagtgtaatggtacagacgctaaggtaaaattaataaaacaagaattagataaatataaaaatgctgtaacagaattgcagttgctcatgcaaagtacaccagcagcaaacagtcgagccagaagagaactaccaagatttatgaattatacactcaacaataccaaaaacaccaatgtaacattaagtaagaaaaggaaaagaagatttcttggatttttgttaggtgttggatctgcaatcgccagtggcattgccgtatccaaggtcctgcacctagaaggggaagtgaacaaaatcaaaagtgctctactatccacaaacaaagctgtagtcagcttatctaatggagtcagtgtcttaaccagcaaggtgctagacctcaaaaactatatagataaacagttgttacctattgttaacaagcaaagctgcagcatatcaaacattgaaactgtgatagagttccaacaaaagaacaacagactactagagattaccagagaatttagtgttaatgcaggtgtaactacacctgtaagcacttatatgttaactaatagtgagttattatcattaatcaatgatatgcctataacaaatgatcagaaaaagttaatgtcaagcaatgttcaaatagttagacagcaaagttactctatcatgtcaataataaaagaggaagtcttagcatatgtagtacaattaccactatatggtgtaatagatactccttgttggaaactacacacatcccctctatgtacaaccaacacaaaggaaggatccaacatctgcttaacaagaaccgacagaggatggtactgtgacaatgcaggatcagtatcc---tttttcccacaagctgaaacatgtaaagttcaatcgaatcgggtgttttgtgacacaatgaacagtttaacattaccaagtgaggtaaatctctgcaacattgacatattcaaccccaaatatgattgcaaaattatgacttcaaaaacagatgtaagcagctccgttatcacatctctaggagccatcgtgtcatgctatggcaaaaccaaatgtacagcatccaataaaaatcgtgggatcataaagacattctctaacgggtgtgattatgtatcaaataagggggtggatactgtatctgtaggtaatacattatattatgtaaataagcaagaaggcaaaagtctctatgtaaaaggtgaaccaataataaatttctatgatccattagtgttcccctctgatgaatttgatgcatcaatatctcaagtcaatgagaaaattaatcagagtctagcatttatccgtaaatcagatgaattattacataatgtaaatgctggtaaatccaccacaaatatcatgataactaccataattatagtaattatagtaatattgttagcattaattgcagttggactgctactatactgcaaggccagaagcacaccagtcacattaagtaaggatcaactgagtggtataaataatattgcatttagtaactg---aat-aaaaatagcacctaatcatattcttacaatggttcgctatttgtccatagataacccatctatcattagattatcct---aaaatttgaacttcatcacaactttcatctataaaccatctcacttacac--tttaagtagattcctattttatagttatat-----aaaa--caattgaataccaaattaacttactatttgt------aaaaatgaaaactggggcaaatatgtcacgaaggaatccttgcaaattcgaaattcgaggtcattgcttgaatggtaaaaggtgtcattttagtcataattattttgaatggccaccccatgcactgcttgtaagacaaaactttatgttaaacagaatacttaagtctatggataaaagcatagatactttgtcagaaataagtggagctgcagagttggaccgaacagaagagtatgccctcggtgtagttggagtgctagagagttatataggatcaataaataatataactaaacaatcagcatgtgttgccatgagcaaactccttactgaactcaacagcgatgacatcaaaaaactaagggacaatgaagagccaaactcacccaaagtaagagtgtacaatactgtcatatcatatattgaaagcaacaggaagaacaataaacaaactatccatctgttaaaaagattgccagcagacgtattgaag--aaaaccatcaaaaacacattggatatccacaagagcataaccatcaataacccaaaagaatcaactgttagtgatacgaacgatcatgccaaaaataatgatactacctgacaaatatccttgcagtataaattccatactaataacaagtaattgtagagtcactatgtataatcaaaaaaacacattatatatcaatcaaaacaaccaaaataaccatatatacccaccggatcaaccattcaatgaaatccattggacctctcaagacttgattgatgcaactcaaaattttctacaacatctaggtattactgatgatatatacacaatatatatattagtgtcataatactcaatcctaatacttaccacatcatcaaattattaactcaaacaattcaagctatgggacaaaatggatcccattattagcggaaattctgctaatgtttatctcactgatagttatttaaaaggtgttatttctttctcagaatgtaacgctttaggaagttacatattcaatggtccttatctcaaaaatgattataccaacttaattagtagacaaaatcctctaatagaacacataaatctaaagaaactaaatataacacagtccttaatatctaagtatcataaaggtgaaataaaaatagaagaacctacttactttcagtcattacttatgacatacaagagtatgacctcgtcagaacagactactactactaatttacttaaaaagataataagaagagctatagaaatcagtgatgtcaaaatctatgctatattgaataaactggggctc------aaagaaaaagacaagattaaatccaatgatggacaagatgaagacaactcagtcattactaccataatcaaagatgatatacttttagctgtcaaggataatcaatctcatcttaaagcagacaaaaatcaatcctc------aaaacaaaaagatacaatcaaaacaacacttttgaagaaattaatgtgttcgatgcaacatcctccatcatggttaatacattggtttaatttatacacaaaattaaacagcatattaacacaatatcgatctagtgaggtaaaaaaccatggttttatattggtagataatcatactcttagtggattccaatttattttgaatcaatatggttgtatagtttatcataaggaactcaaaagaattactgtgacaacttataatcaattcttgacatggaaagatattagccttagtagattaaatgtttgtttgattacatggattagtaactgtttgaacacattaaacaaaagcttaggcttaagatgtggattcaataatgttatcttgacacaattattcctttatggagattgtatactaaaactattccacaatgaggggttctacataataaaagaggtagagggatttattatgtctctaattttgaatataacagaagaagatcaattcagaaaacggttttataatagtatgctcaacaacatcacagatgccgccaacaaggctc---aaaaaaatctgctatcaagagtatgtcatacattattagataagacaatatcagataatataataaatggcagatggataattctattgagtaagttcctaaaattaattaagcttgcaggtgacaataacctcaacaatctgagtgaattatattttttgttcagaatatttggacacccaatggtagatgaaagacaagccatggatgctgttaaagttaattgcaacgagaccaaattttacttgttaagtagtttgagtatgttaagaggagcttttatatatagaattataaaagggtttgtaaataattacaacagatggcctactttaagaaatgccattgtcttacccttaagatggttaacttactataaactaaacacttatccttccttgttggaacttacagaaagagatttgattgttctatcaggactacgtttttatcgagagtttcggttgcctaaaaaagtggatcttgaaatgatcataaatgataaggctatatcacctcctaaaaatttaatatggactagtttccctagaaattatatgccgtcacacatacaaaattatatagaacatgaaaaattaaaattctctgatagtgataaatcaagaagagtattagagtattatttaagagataacaaattcaatgaatgtgatttacacaactgtgtagttaatcaaagttatcttaacaacccgaatcatgtggtatcattgacaggcaaagaaagagaactcagtgtaggtagaatgtttgcaatgcaaccaggaatgttcagacaagttcaaatattagcagagaaaatgatagcagaaaacatattacaatttttccctgaaagtcttacaagatatggtgatctagaactacagaaaatattagaattgaaagcaggaataagtaacaaatcaaatcgttacaatgataattacaacaattacattagtaagtgctctatcatcacagatctcagcaaattcaatcaagcatttcgatatgaaacatcatgtatttgtagtgatgtactggatgaactgcatggtgtacaatctctattttcctggttacatttaactattcctcatgtcacaataatatgcacatataggcatgcacccccttatataaaggatcatattgtagatcttaacaatgtagatgagcaaagtggactatatagatatcacatgggtggcatcgaaggatggtgtcaaaaactatggaccatagaagctatatcactattagatctaatatctctcaaagggaaattctcaattactgctttaattaatggtgacaatcaatcaatagatataagtaaaccagtaagactcatggaaggtcaaactcatgctcaagcagattatttgctagcattaaatagtctcaaattactgtataaagagtatgcaggaataggccacaaattaaaaggaactgagacttatatatcgagagatatgcaatttatgagtaaaacgatccaacataacggtgtatattacccagctagtataaagaaagtcctaagagtgggaccgtggataaacactatacttgatgacttcaaagtgagtctagaatctataggtagtttgacacaagaattagaatatagaggtgaaagtctattatgcagtttaatatttagaaatgtatggttatataatcaaattgcattacaacttaaaaatcatgcattatgtaacaacaaattatatttggatatattaaaagttctaaaacactt---aaaaaccttttttaatcttgatagcattgatacagcattaacattgtatatgaatttgcctatgttatttggtggtggtgatcccaacttgttatatcgaagtttctatagaagaactcctgattttctcacagaggctatagttcactctgtgttcatacttagttattatacaaaccatgatttaaaagataaacttcaagatctatcagatgatagattgaataagttcttaacatgcataatcacgtttgacaaaaaccccaatgctgaattcgttacattgatgagagatcctcaagctttaggatctgagaggcaagctaaaattactagcgaaatcaatagactggcagttaccgaggttttgagcacagctccaaacaaaatattttccaaaagtgcacaacactataccactacagagatagatcttaatgatattatgcagaatatagaacctacatatcctcacgggctaagagttgtttatgaaagtttacccttttataaagcagagaaaatagtaaatcttatatctggtac---aaaatctataactaacatactggaaaagacttctgccatagacttaacagatattgatagagccactgagatgatgag---gaaaaacataactttgcttataaggatattaccattagattgtaacagagataaaagagaaatattgagtatggaaaacctaagtattactgaattaagcaaatacgtaagagaaagatcttggtctttatccaatatagttggtgttacatcacccagtatcatgtatacaatggacataaaatatacaacaagctctatagctagtggcataatcatagagaaatataatgtcaacagtttaacacgtggtgagagaggacccactaaaccatgggttggttcatctacacaagag---aaaaagacaatgccagtttataatagacaagttttaaccaaaaaacagagagatcagatagatctattagcaaaattggattgggtgtatgcatctatagataacaaggatgaatttatggaggaacttagcataggaactcttgggttaacatatgagaaggccaaaaaattattcccacaatatttaagtgttaactatttgcatcgtcttacagtcagtagtagaccatgtgaattccctgcatctataccagcttatagaactacaaattatcactttgatactagccctattaatcgcatattaacagaaaagtatggtgatgaagatattgatatagtgttccaaaactgtataagctttggccttagcttaatgtctgtagtagaacaatttactaatgtatgtcctaacagaattattctcatacccaagcttaatgagatacatttgatgaaacctcccatattcacaggtgatgttgatattcacaagttaaaacaagtgatacaaaaacaacatatgtttttaccagacaaaataagtttgactcaatatgtggaattattcttaagtaataaaacacttaaatctggatctaatgttaattctaatttaatattggcgcataagatatctgactattttcataatacttacattttaagtactaatttagctggacattggattcttattatacaacttatgaaagattctaagggtatttttgaaaaagattggggagagggatatataactgatcatatgttcattaatttgaaagttttcttcaatgcttataagacatatctcttgtgttttcataaaggttacggcagagcaaagctggagtgtgatatgaatacttcagatctcctatgtgtattggaattaatagacagtagttattggaagtctatgtctaaggtg---tttttagaacaaaaagttatcaaatacattcttagccaggatgcaagtttacatagagtgaagggatgtcatagcttcaaactatggtttcttaaacgtcttaatgtggcagaattcacggtttgcccttgggttgttaacatagattatcatccaacacatatgaaagcaatattaacttatattgatcttgttagaatgggattgataaatgtagatagaatatacattaaaaataaccacaagttcaatgatgagttttatacttctaatctgttttacattaattataacttctcagataatactcatctattaactaaacatataaggattgctaattccgaattagaaagtaattacaacaaattatatcatcccacaccagaaaccctagaaaatatactaaccaatccggtt-aaaagtaatggaaaaaagacactgagtgactattgtataggtaaaaatgttgattcaataatgttaccttcgttatctaataagaagcttattaaatcgtctacaatgattagaaccaattacagcagacaagatttgtataatttatttcctacggttgtgattgataaaattatagatcattcaggtaatacagccaaatctaaccaactttacaccactacttctcatcaaatatccttagtgcacaatagcacatcactttattgcatgcttccttggcatcatattaacagattcaattttgtatttagttctacaggttgtaaaattagtatagagtatattttaaaagatcttaaaattaaggatcctaattgtatagcattcataggtgaaggagcagggaatttattattgcgtacagtagtggaacttcatcctgatataag------atatatttacagaagtctgaaagattgcaatgatcatagtttaccaattgagtttttaaggctgtacaatggacatatcaacattgattatggtgaaaatttgaccattcctgctacagatgcaaccaacaacattcattggtcttatttacatataaagtttgctgaacctatcagtctttttgtctgtgatgctgaattgcctgtaacagtcaactggagtaagattataatagagtggagcaagcatgtaagaaaatgcaagtactgttcttcagttaataaatgtacattaatagtaaaatatcatgctcaagatgatatcgatttcaaattagacaacataactatattaaaaacttatgtatgcttaggcagtaagttaaagggatctgaagtttacttagtccttacaataggccctgcaaatgtgttcccagtgtttaatgtagtacaaaatgctaaattgatactatcaagaaccaaaaatttcatcatgcct---aaaaaagctgataaagagtctattgatgcaaatattaagagtttgataccctttctttgttaccctataacaaaaaaaggaattaatactgcattgtctaaattaaagagtgttgttagtggagatatactatcatattccatagctggacgtaatgaagttttcagcaataaacttataaatcataagcatatgaacatcttaaagtggttcaatcatgttttaaatttcagatcaacagaattaaactataatcatttatatatggtagaatctacttatcctcatctaagtgaattgttaaacagcttgacaaccaatgaacttaaaaaactgattaaaatcacaggtagtttgttatacaacttttataatgaataa
>OR287903.1_USA-2019
atgggcagcaactcattgagtatgataaaagttagattgcaaaatctgtttgacaatgatgaagtagcattgttaaaaataacatgctatactgacaaattaatacagttaactaatgctttggctaaagcagttatacatacaatcaaattgaatggcattgtatttgtgcatgttataacaagtagtgatatttgccctaataataatattgtagtgaaatccaatttcacaacaatgccagtattacaaaatggaggttatatatgggaaatgatggaattaacacactgctctcaacctaatggcctaatagatgacaattgtgaaattaaattttccaaaaaactaagtgattcaacaatgaccaattatatgaatcaattatctgaattacttggatttgacctcaatccataaatcataataaatatcaactagcaaatcaatgtcactaataccattagttaatat----aaaa---cttaacagaagataaaaatggggcaaataaatcaattcagccgacccaaccatggacacaacacacaatgataccacaccacaaagactgatgatcacagacatgagaccattatcacttgagactataataacatctctaaccagagacatcataacacataaatttatatacttgataaatcatgaatgcatagtgagaaaacttgatgaaagacaggccacatttacatttctggtcaactatgaaatgaaactattgcacaaagtgggaagcactaaatataaaaaatatactgaatacaacacaaaatatggcactttccctatgccaatatttatcaatcatgatgggttcttagaatgcattggcattaagcctaccaagcacacacccataatatacaagtatgatctcaatccatgaatatcaaaccaagattcaaacaatccaaaataacaactttatgcataatcacactccatagtccaaatggagcccgaaaattatagttattt---aaaattaaggagagac---ataagatgaaagatggggcaaatacaaaaatggctcttagcaaagtcaagttgaatgatacactcaacaaagatcaacttctatcatccagcaaatataccatccaacggagcacaggagacagcattgacactcctaattatgatgtgcagaaacacattaataagttatgtggcatgttattaatcacagaagatgctaatcataaattcactgggttaataggtatgttatatgctatgtctagattaggaagagaagacaccataaaaatactcaaagatgcgggatatcatgttaaggcaaatggagtggatgtaacaacacatcgtcaagacattaatgggaaagaaatgaaatttgaagtgttaacattagcaagcttaacaactgaaattcaaatcaacattgagatagaatctagaaaatcctacaaaaaaatgctaaaagaaatgggagaggtggctccagaatacaggcatgactctcctgattgtgggatgataatattatgtatagcagcattagtaataaccaaattagcagcaggagatagatcaggtcttacagctgtgattagaagagccaacaatgtcctaaaaaatgaaatgaaacgttataaaggtttattacccaaggatatagccaacagcttctatgaagtgtttgaaaaatatcctcactttatagatgtttttgttcattttggcatagcacaatcttctaccagaggtggcagtagagttgaagggatctttgcaggattgttcatgaatgcctatggtgcagggcaagtgatgttacggtggggggtcttagcaaaatcagttaaaaacattatgttaggacacgctagtgtacaagcagaaatggaacaagttgtggaggtgtatgagtacgctcagaaattgggtggagaagcaggattctaccatatattgaacaacccaaaagcatcactattatctttgactcaatttcctcacttctctagtgtagtattgggcaatgctgctggcctaggcataatgggagaatacagaggtacaccaaggaatcaagatttatatgatgctgcaaaagcatatgctgaacaactcaaagaaaatggtgtgattaactacagtgtattagatttgacagcagaagaactagaggctatcaaacatcagcttaatccaaaagataatgatgtagagctttgagtt--------aat---------aa-----aa--a----g-g----tggggcaaataaatcatcatggaaaagtttgctcctgaattccatggagaagatgcaaacaacagagccaccaaattcctagaatcaataaagggtaaattcacatcacccaaagatcccaagaaaaaagatagtatcatatctgtcaactcaatagatatagaagtaaccaaagaaagccctataacatcaaattcaaccattataaacccaataaatgagacagatgatactgtagggaacaagcccaattatcaaagaaagcctctagtaagtttcaaagaagaccctacgccaagtgataatcctttttcaaaactatacaaagaaaccatagaaacatttgataacaatgaagaagaatctagctattcatatgaagaaataaatgatcagacaaatgataatataacagcaagattagataggattgatgagaaattaagtgaaatactaggaatgcttcacacattagtagtagcgagtgcaggacccacatctgctcgggatggtataagagatgccatggttggtttaagagaagaaatgatagaaaaaatcagaactgaagcattaatgaccaatgacagactagaagctatggcaagactcaggaatgaagaaagtgaaaagatggcaaaagacacatcagatgaagtgtctctcaatccaacatcagagaaactgaacaacctgttggaagggaatgatagtgacaatgatctatcacttgaagatttctgattagctaccaagctgtacatcaaaacacaacaccaatagaaaaccaacaaacaaaccaactcacccatccaaccaaacatctatctgctgattagc----------------caaccagc-c-------aa-aa---a--a--caacccgccaatcttaaactagccacc-c--gg--aaaaaatc--gatactatagtta-c---------a-------aaa----aa-----a---g---atggggcaaatatggaaacatacgtgaataaacttcacgagggctccacatacacagctgctgttcaatacaatgtcctagaaaaagacgatgatcctgcatcacttacaatatgggtgcccatgttccaatcatccataccagcagatctactcataaaagaactagccaatgtcaatatactagtgaaacaaatatccacacccaagggaccctcattaagagtcatgataaactcaagaagtgcagtgctagcacaaatgcccagcaaatttaccatatgtgccaatgtgtccttggatgaaagaagcaagctggcatatgatgtaaccacaccctgtgaaattaaggcatgcagtctaacatgcctaaaatcaaaaaatatgttaactacagtcaaagatctcactatgaaaacactcaacccaacacatgacatcattgctttatgtgaatttgaaaatatagtaacatcaaaaaaagtcataataccaacatacctaagatctatcagcgtcagaaataaagatctgaacacacttgaaaatataacaaccactgaattcaaaaatgccattacaaatgcaaaaatcatcccttactcaggattactgttagtcatcacagtgactgacaacaaaggagcattcaaatacataaagccacaaagtcaattcatagtagatcttggagcttacctagagaaagaaagtatatattatgttacaacaaattggaagcacacagctacacgatttgcaatcaaacccatggaagattaacc---tctttcctctacatcaatgagtagattcatacaaactttctaactacatttttcgcttcacaatcataatcaccaaccctctgtggttcaatcaatc-----aaacaaaactcatcaggagttccagatcatcccaagtcattgttcatcagatccagtactcaaataagttaat--a---aa----aa--a-----tccacat-ggggcaaataatcactaagggaaatccaactaatcacaacatctgttaacatagacaagtcaacacgctagacaaaatcaaccaatggaaaatacatccataaccatagaattctcaagcaaattctggccttactttacactaatacacatgataacaacaataatctctttgataatcataatctccatcatgattgcaatactaaacaaactctgcgaatataatgtattccataacaaaacctttgagctaccaagagctcgagtcaatacatagcattcaccaatctgatagctcaaaacagtaaccttgcatttgtaagtgaactaccctcacttcttcacaaaaccacatcaacatctcaccatgcaagccatcatctataccat-aaa-gtagtt--attt--a----aaa---atagtcat-aacaatgaact--aggatattaagacc-aaaaa---ca---acgctggggcaaatgcaaacatgtccaaaaccaaggaccaacgcaccgccaagacactagagaggacctgggacactctcaatcatctattattcatatcatcgtgcttatacaagttaaatcttaaatctatagcacaaatcacattatctattttggcaatgataatctcaacctcacttataattgcagccatcatattcatagcctcggcaaaccacaaagtcacactaacaactgcaatcatacaagatgcaacgaaccagatcaagaacacaaccccaacatacctcacccagaatccccagcttggaatcagcttctccaatctgtccgaaactacatcacaatccaccaccatactagcctcaacaacaccaagtgctgagtcaaccccacaatccacaacagtcaagatcaaaaacacaacaacaacccaaatatcacctagcaaacccaccacaaaacaacgccaaaataaaccacaaaacaaacccaacaatgattttcactttgaagtgttcaattttgtaccctgcagcatatgcagcaacaatccaacctgctgggccatctgcaagagaatacc------aagcaaaaaacctggaaagaaaaccaccaccaagcccacaaaaaaaccaaccctcaagacaaccaaaaaagatcccaaacctcaaaccacaaaaccaaaggaagtactcactaccaagcctacaggaaagccaaccatcaacaccaccaaaacaaacatcagaactacactgctcacctccaacaccaaaggaaatccagaacacacaagtcaagaggaaaccctccactcaaccacctccgaaggccatccaagcccatcacaagtctatacaacatccggtcaagaggaaaccctccactcaaccacctccgaaggctatccaagcccatcacaagtccatacaacatccgagtacctatcacaatctctatcttcatccaacacagcaaaatgatagtcatt--aaaa-ag--c---a---tatt-gttgc-aaaaagccatgaccaaatcaaacagaatcaaaatcaacactggggcaaataacaatggagttgccaatcctcaaaacaaatgctattaccacaatccttgctgcagttacactctgtttcgcttccagtcaaaacatcactgaagaattttatcaatcaacatgcagtgcagttagcaaaggctatcttagtgctctaagaactggttggtatactagtgttataactatagaattaagtaatatcaaggaaaataagtgtaatggtacagacgctaaggtaaaattaataaaacaagaattagataaatataaaaatgctgtaacagaattgcagttgctcatgcaaagtacaccagcagcaaacagtcgagccagaagagaactaccaagatttatgaattatacactcaacaataccaaaaacaccaatgtaacattaagtaagaaaaggaaaagaagatttcttggatttttgttaggtgttggatctgcaatcgccagtggcattgccgtatccaaggtcctgcacctagaaggggaagtgaacaaaatcaaaagtgctctactatccacaaacaaagctgtagtcagcttatctaatggagtcagtgtcttaaccagcaaggtgctagacctcaaaaactatatagataaacagttgttacctattgttaacaagcaaagctgcagcatatcaaacattgaaactgtgatagagttccaacaaaagaacaacagactactagagattaccagagaatttagtgttaatgcaggtgtaactacacctgtaagcacttatatgttaactaatagtgagttattatcattaatcaatgatatgcctataacaaatgatcagaaaaagttaatgtcaagcaatgttcaaatagttagacagcaaagttactctatcatgtcaataataaaagaggaagtcttagcatatgtagtacaattaccactatatggtgtaatagatactccttgttggaaactacacacatcccctctatgtacaaccaacacaaaggaaggatccaacatctgcttaacaagaaccgacagaggatggtactgtgacaatgcaggatcagtatcc---tttttcccacaagctgaaacatgtaaagttcaatcgaatcgggtgttttgtgacacaatgaacagtttaacattaccaagtgaggtaaatctctgcaacattgacatattcaaccccaaatatgattgcaaaattatgacttcaaaaacagatgtaagcagctccgttatcacatctctaggagccatcgtgtcatgctatggcaaaaccaaatgtacagcatccaataaaaatcgtgggatcataaagacattctctaacgggtgtgattatgtatcaaataagggggtggatactgtatctgtaggtaatacattatattatgtaaataagcaagaaggcaaaagtctctatgtaaaaggtgaaccaataataaatttctatgatccattagtgttcccctctgatgaatttgatgcatcaatatctcaagtcaatgagaaaattaatcagagtctagcatttatccgtaaatcagatgaattattacataatgtaaatgctggtaaatccaccacaaatatcatgataactaccataattatagtaattatagtaatattgttagcattaattgcagttggactgctactatactgcaaggccagaagcacaccagtcacattaagtaaggatcaactgagtggtataaataatattgcatttagtaactg---aat-aaaaatagcacctaatcatattcttacaatggttcgctatttgtccatagataacccatctatcattagattatcct---aaaatttgaacttcatcacaactttcatctataaaccatctcacttacac--tttaagtagattcctattttatagttatat-----aaaa--caattgaataccaaattaacttactatttgt------aaaaatgaaaactggggcaaatatgtcacgaaggaatccttgcaaattcgaaattcgaggtcattgcttgaatggtaaaaggtgtcattttagtcataattattttgaatggccaccccatgcactgcttgtaagacaaaactttatgttaaacagaatacttaagtctatggataaaagcatagatactttgtcagaaataagtggagctgcagagttggaccgaacagaagagtatgccctcggtgtagttggagtgctagagagttatataggatcaataaataatataactaaacaatcagcatgtgttgccatgagcaaactccttactgaactcaacagcgatgacatcaaaaaactaagggacaatgaagagccaaactcacccaaagtaagagtgtacaatactgtcatatcatatattgaaagcaacaggaagaacaataaacaaactatccatctgttaaaaagattgccagcagacgtattgaag--aaaaccatcaaaaacacattggatatccacaagagcataaccatcaataacccaaaagaatcaactgttagtgatacgaacgatcatgccaaaaataatgatactacctgacaaatatccttgcagtataaattccatactaataacaagtaattgtagagtcactatgtataatcaaaaaaacacattatatatcaatcaaaacaaccaaaataaccatatatacccaccggatcaaccattcaatgaaatccattggacctctcaagacttgattgatgcaactcaaaattttctacaacatctaggtattactgatgatatatacacaatatatatattagtgtcataatactcaatcctaatacttaccacatcatcaaattattaactcaaacaattcaagctatgggacaaaatggatcccattattagcggaaattctgctaatgtttatctcactgatagttatttaaaaggtgttatttctttctcagaatgtaacgctttaggaagttacatattcaatggtccttatctcaaaaatgattataccaacttaattagtagacaaaatcctctaatagaacacataaatctaaagaaactaaatataacacagtccttaatatctaagtatcataaaggtgaaataaaaatagaagaacctacttactttcagtcattacttatgacatacaagagtatgacctcgtcagaacagactactactactaatttacttaaaaagataataagaagagctatagaaatcagtgatgtcaaaatctatgctatattgaataaactggggctc------aaagaaaaagacaagattaaatccaatgatggacaagatgaagacaactcagtcattactaccataatcaaagatgatatacttttagctgtcaaggataatcaatctcatcttaaagcagacaaaaatcaatcctc------aaaacaaaaagatacaatcaaaacaacacttttgaagaaattaatgtgttcgatgcaacatcctccatcatggttaatacattggtttaatttatacacaaaattaaacagcatattaacacaatatcgatctagtgaggtaaaaaaccatggttttatattggtagataatcatactcttagtggattccaatttattttgaatcaatatggttgtatagtttatcataaggaactcaaaagaattactgtgacaacttataatcaattcttgacatggaaagatattagccttagtagattaaatgtttgtttgattacatggattagtaactgtttgaacacattaaacaaaagcttaggcttaagatgtggattcaataatgttatcttgacacaattattcctttatggagattgtatactaaaactattccacaatgaggggttctacataataaaagaggtagagggatttattatgtctctaattttgaatataacagaagaagatcaattcagaaaacggttttataatagtatgctcaacaacatcacagatgccgccaacaaggctc---aaaaaaatctgctatcaagagtatgtcatacattattagataagacaatatcagataatataataaatggcagatggataattctattgagtaagttcctaaaattaattaagcttgcaggtgacaataacctcaacaatctgagtgaattatattttttgttcagaatatttggacacccaatggtagatgaaagacaagccatggatgctgttaaagttaattgcaacgagaccaaattttacttgttaagtagtttgagtatgttaagaggagcttttatatatagaattataaaagggtttgtaaataattacaacagatggcctactttaagaaatgccattgtcttacccttaagatggttaacttactataaactaaacacttatccttccttgttggaacttacagaaagagatttgattgttctatcaggactacgtttttatcgagagtttcggttgcctaaaaaagtggatcttgaaatgatcataaatgataaggctatatcacctcctaaaaatttaatatggactagtttccctagaaattatatgccgtcacacatacaaaattatatagaacatgaaaaattaaaattctctgatagtgataaatcaagaagagtattagagtattatttaagagataacaaattcaatgaatgtgatttacacaactgtgtagttaatcaaagttatcttaacaacccgaatcatgtggtatcattgacaggcaaagaaagagaactcagtgtaggtagaatgtttgcaatgcaaccaggaatgttcagacaagttcaaatattagcagagaaaatgatagcagaaaacatattacaatttttccctgaaagtcttacaagatatggtgatctagaactacagaaaatattagaattgaaagcaggaataagtaacaaatcaaatcgttacaatgataattacaacaattacattagtaagtgctctatcatcacagatctcagcaaattcaatcaagcatttcgatatgaaacatcatgtatttgtagtgatgtactggatgaactgcatggtgtacaatctctattttcctggttacatttaactattcctcatgtcacaataatatgcacatataggcatgcacccccttatataaaggatcatattgtagatcttaacaatgtagatgagcaaagtggactatatagatatcacatgggtggcatcgaaggatggtgtcaaaaactatggaccatagaagctatatcactattagatctaatatctctcaaagggaaattctcaattactgctttaattaatggtgacaatcaatcaatagatataagtaaaccagtaagactcatggaaggtcaaactcatgctcaagcagattatttgctagcattaaatagtctcaaattactgtataaagagtatgcaggaataggccacaaattaaaaggaactgagacttatatatcgagagatatgcaatttatgagtaaaacgatccaacataacggtgtatattacccagctagtataaagaaagtcctaagagtgggaccgtggataaacactatacttgatgacttcaaagtgagtctagaatctataggtagtttgacacaagaattagaatatagaggtgaaagtctattatgcagtttaatatttagaaatgtatggttatataatcaaattgcattacaacttaaaaatcatgcattatgtaacaacaaattatatttggatatattaaaagttctaaaacactt---aaaaaccttttttaatcttgatagcattgatacagcattaacattgtatatgaatttgcctatgttatttggtggtggtgatcccaacttgttatatcgaagtttctatagaagaactcctgattttctcacagaggctatagttcactctgtgttcatacttagttattatacaaaccatgatttaaaagataaacttcaagatttatcagatgatagattgaataagttcttaacatgcataatcacgtttgacaaaaaccccaatgctgaattcgttacattgatgagagatcctcaagctttaggatctgagaggcaagctaaaattactagcgaaatcaatagactggcagttaccgaggttttgagcacagctccaaacaaaatattttccaaaagtgcacaacactataccactacagagatagatcttaatgatattatgcagaatatagaacctacatatcctcacgggctaagagttgtttatgaaagtttacccttttataaagcagagaaaatagtaaatcttatatctggtac---aaaatctataactaacatactggaaaagacttctgccatagacttaacagatattgatagagccactgagatgatgag---gaaaaacataactttgcttataaggatattaccattagattgtaacagagataaaagagaaatattgagtatggaaaacctaagtattactgaattaagcaaatacgtaagagaaagatcttggtctttatccaatatagttggtgttacatcacccagtatcatgtatacaatggacataaaatatacaacaagctctatagctagtggcataatcatagagaaatataatgtcaacagtttaacacgtggtgagagaggacccactaaaccatgggttggttcatctacacaagag---aaaaagacaatgccagtttataatagacaagttttaaccaaaaaacagagagatcagatagatctattagcaaaattggattgggtgtatgcatctatagataacaaggatgaatttatggaggaacttagcataggaactcttgggttaacatatgagaaggccaaaaaattattcccacaatatttaagtgttaactatttgcatcgtcttacagtcagtagtagaccatgtgaattccctgcatctataccagcttatagaactacaaattatcactttgatactagccctattaatcgcatattaacagaaaagtatggtgatgaagatattgatatagtgttccaaaactgtataagctttggccttagcttaatgtctgtagtagaacaatttactaatgtatgtcctaacagaattattctcatacccaagcttaatgagatacatttgatgaaacctcccatattcacaggtgatgttgatattcacaagttaaaacaagtgatacaaaaacaacatatgtttttaccagacaaaataagtttgactcaatatgtggaattattcttaagtaataaaacacttaaatctggatctaatgttaattctaatttaatattggcgcataagatatctgactattttcataatacttacattttaagtactaatttagctggacattggattcttattatacaacttatgaaagattctaagggtatttttgaaaaagattggggagagggatatataactgatcatatgttcattaatttgaaagttttcttcaatgcttataagacatatctcttgtgttttcataaaggttacggcagagcaaagctggagtgtgatatgaatacttcagatctcctatgtgtattggaattaatagacagtagttattggaagtctatgtctaaggtg---tttttagaacaaaaagttatcaaatacattcttagccaggatgcaagtttacatagagtgaagggatgtcatagcttcaaactatggtttcttaaacgtcttaatgtggcagaattcacggtttgcccttgggttgttaacatagattatcatccaacacatatgaaagcaatattaacttatattgatcttgttagaatgggattgataaatgtagatagaatatacattaaaaataaccacaagttcaatgatgagttttatacttctaatctgttttacattaattataacttctcagataatactcatctattaactaaacatataaggattgctaattccgaattagaaagtaattacaacaaattatatcatcccacaccagaaaccctagaaaatatactaaccaatccggtt-aaaagtaatggaaaaaagacactgagtgactattgtataggtaaaaatgttgattcaataatgttaccttcgttatctaataagaagcttattaaatcgtctacaatgattagaaccaattacagcagacaagatttgtataatttatttcctacggttgtgattgataaaattatagatcattcaggtaatacagccaaatctaaccaactttacaccactacttctcatcaaatatccttagtgcacaatagcacatcactttattgcatgcttccttggcatcatattaacagattcaattttgtatttagttctacaggttgtaaaattagtatagagtatattttaaaagatcttaaaattaaggatcctaattgtatagcattcataggtgaaggagcagggaatttattattgcgtacagtagtggaacttcatcctgatataag------atatatttacagaagtctgaaagattgcaatgatcatagtttaccaattgagtttttaaggctgtacaatggacatatcaacattgattatggtgaaaatttgaccattcctgctacagatgcaaccaacaacattcattggtcttatttacatataaagtttgctgaacctatcagtctttttgtctgtgatgctgaattgcctgtaacagtcaactggagtaagattataatagagtggagcaagcatgtaagaaaatgcaagtactgttcttcagttaataaatgtacattaatagtaaaatatcatgctcaagatgatatcgatttcaaattagacaacataactatattaaaaacttatgtatgcttaggcagtaagttaaagggatctgaagtttacttagtccttacaataggccctgcaaatgtgttcccagtgtttaatgtagtacaaaatgctaaattgatactatcaagaaccaaaaatttcatcatgcct---aaaaaagctgataaagagtctattgatgcaaatattaagagtttgataccctttctttgttaccctataacaaaaaaaggaattaatactgcattgtctaaattaaagagtgttgttagtggagatatactatcatattccatagctggacgtaatgaagttttcagcaataaacttataaatcataagcatatgaacatcttaaagtggttcaatcatgttttaaatttcagatcaacagaattaaactataatcatttatatatggtagaatctacttatcctcatctaagtgaattgttaaacagcttgacaaccaatgaacttaaaaaactgattaaaatcacaggtagtttgttatacaacttttataatgaataa
>PP748747.1_USA-2020
atgggcagcaactcattgagtatgataaaagttagattgcaaaatctgtttgacaatgatgaagtagcattgttaaaaataacatgctatactgacaaattaatacagttaactaatgctttggctaaagcagttatacatacaatcaaattgaatggcattgtatttgtgcatgttataacaagtagtgatatttgccctaataataatattgtagtgaaatccaatttcacaacaatgccagtattacaaaatggaggttatatatgggaaatgatggaattaacacactgctctcaacctaatggcctaatagatgacaattgtgaaattaaattttccaaaaaactaagtgattcaacaatgaccaattatatgaatcaattatctgaattacttggatttgacctcaatccataaatcataataaatatcaactagcaaatcaatgtcactaataccattagttaatat----aaaa---cttaacagaagataaaaatggggcaaataaatcaattcagccgacccaaccatggacacaacacacaatgataccacaccacaaagactgatgatcacagacatgagaccattatcacttgagactataataacatctctaaccagagacatcataacacataaatttatatacttgataaatcatgaatgcatagtgagaaaacttgatgaaagacaggccacatttacatttctggtcaactatgaaatgaaactattgcacaaagtgggaagcactaaatataaaaaatatactgaatacaacacaaaatatggcactttccctatgccaatatttatcaatcatgatgggttcttagaatgcattggcattaagcctaccaagcacacacccataatatacaagtatgatctcaatccatgaatatcaaaccaagattcaaacaatccaaaataacaactttatgcataatcacactccatagtccaaatggagcccgaaaattatagttattt---aaaattaaggagagac---ataagatgaaagatggggcaaatacaaaaatggctcttagcaaagtcaagttgaatgatacactcaacaaagatcaacttctatcatccagcaaatataccatccaacggagcacaggagacagcattgacactcctaattatgatgtgcagaaacacattaataagttatgtggcatgttattaatcacagaagatgctaatcataaattcactgggttaataggtatgttatatgctatgtctagattaggaagagaagacaccataaaaatactcaaagatgcgggatatcatgttaaggcaaatggagtggatgtaacaacacatcgtcaagacattaatgggaaagaaatgaaatttgaagtgttaacattagcaagcttaacaactgaaattcaaatcaacattgagatagaatctagaaaatcctacaaaaaaatgctaaaagaaatgggagaggtggctccagaatacaggcatgactctcctgattgtgggatgataatattatgtatagcagcattagtaataaccaaattagcagcaggagatagatcaggtcttacagctgtgattagaagagccaacaatgtcctaaaaaatgaaatgaaacgttataaaggtttattacccaaggatatagccaacagcttctatgaagtgtttgaaaaatatcctcactttatagatgtttttgttcattttggcatagcacaatcttctaccagaggtggcagtagagttgaagggatctttgcaggattgttcatgaatgcctatggtgcagggcaagtgatgttacggtggggggtcttagcaaaatcagttaaaaacattatgttaggacacgctagtgtacaagcagaaatggaacaagttgtggaggtgtatgagtacgctcagaaattgggtggagaagcaggattctaccatatattgaacaacccaaaagcatcactattatctttgactcaatttcctcacttctctagtgtagtattgggcaatgctgctggcctaggcataatgggagaatacagaggtacaccaaggaatcaagatttatatgatgctgcaaaagcatatgctgaacaactcaaagaaaatggtgtgattaactacagtgtattagatttgacagcagaagaactagaggctatcaaacatcagcttaatccaaaagataatgatgtagagctttgagtt--------aat---------aa-----aa--a----g-g----tggggcaaataaatcatcatggaaaagtttgctcctgaattccatggagaagatgcaaacaacagagccaccaaattcctagaatcaataaagggtaaattcacatcacccaaagatcccaagaaaaaagatagtatcatatctgtcaactcaatagatatagaagtaaccaaagaaagccctataacatcaaattcaaccattataaacccaataaatgagacagatgatactgtagggaacaagcccaattatcaaagaaagcctctagtaagtttcaaagaagaccctacgccaagtgataatcctttttcaaaactatacaaagaaaccatagaaacatttgataacaatgaagaagaatctagctattcatatgaagaaataaatgatcagacaaatgataatataacagcaagattagataggattgatgagaaattaagtgaaatactaggaatgcttcacacattagtagtagcgagtgcaggacccacatctgctcgggatggtataagagatgccatggttggtttaagagaagaaatgatagaaaaaatcagaactgaagcattaatgaccaatgacagactagaagctatggcaagactcaggaatgaagaaagtgaaaagatggcaaaagacacatcagatgaagtgtctctcaatccaacatcagagaaactgaacaacctgttggaagggaatgatagtgacaatgatctatcacttgaagatttctgattagctaccaagctgtacatcaaaacacaacaccaatagaaaaccaacaaacaaaccaactcacccatccaaccaaacatctatctgctgattagc----------------caaccagc-c-------aa-aa---a--a--caacccgccaatcttaaactagccacc-c--gg--aaaaaatc--gatactatagtta-c---------a-------aaa----aa-----a---g---atggggcaaatatggaaacatacgtgaataaacttcacgagggctccacatacacagctgctgttcaatataatgtcctagaaaaagacgatgatcctgcatcacttacaatatgggtgcccatgttccaatcatccataccagcagatctactcataaaagaactagccaatgtcaatatactagtgaaacaaatatccacacccaagggaccctcattaagagtcatgataaactcaagaagtgcagtgctagcacaaatgcccagcaaatttaccatatgtgccaatgtgtccttggatgaaagaagcaagctggcatatgatgtaaccacaccctgtgaaattaaggcatgcagtctaacatgcctaaaatcaaaaaatatgttaactacagtcaaagatctcactatgaaaacactcaacccaacacatgacatcattgctttatgtgaatttgaaaatatagtaacatcaaaaaaagtcataataccaacatacctaagatctatcagcgtcagaaataaagatctgaacacacttgaaaatataacaaccactgaattcaaaaatgccattacaaatgcaaaaatcatcccttactcaggattactgttagtcatcacagtgactgacaacaaaggagcattcaaatacataaagccacaaagtcaattcatagtagatcttggagcttacctagagaaagaaagtatatattatgttacaacaaattggaagcacacagctacacgatttgcaatcaaacccatggaagattaacc---tctttcctctacatcaatgagtagattcatacaaactttctaactacatttttcgcttcacaatcataatcaccaaccctctgtggttcaatcaatc-----aaacaaaactcatcaggagttccagatcatcccaagtcattgttcatcagatccagtactcaaataagttaat--a---aa----aa--a-----tccacat-ggggcaaataatcactaagggaaatccaactaatcacaacatctgttaacatagacaagtcaacacgctagacaaaatcaaccaatggaaaatacatccataaccatagaattctcaagcaaattctggccttactttacactaatacacatgataacaacaataatctctttgataatcataatctccatcatgattgcaatactaaacaaactctgcgaatataatgtattccataacaaaacctttgagctaccaagagctcgagtcaatacatagcattcaccaatctgatagctcaaaacagtaaccttgcatttgtaagtgaactaccctcacttcttcacaaaaccacatcaacatctcaccatgcaagccatcatctataccat-aaa-gtagtt--attt--a----aaa---atagtcat-aacaatgaact--aggatattaagacc-aaaaa---ca---acgctggggcaaatgcaaacatgtccaaaaccaaggaccaacgcaccgccaagacactagagaggacctgggacactctcaatcatctattattcatatcatcgtgcttatacaagttaaatcttaaatctatagcacaaatcacattatctattttggcaatgataatctcaacctcacttataattgcagccatcatattcatagcctcggcaaaccacaaagtcacactaacaactgcaatcatacaagatgcaacgaaccagatcaagaacacaaccccaacatacctcacccagaatccccagcttggaatcagcttctccaatctgtccgaaactacatcacaatccaccaccatactagcctcaacaacaccaagtgctgagtcaaccccacaatccacaacagtcaagatcaaaaacacaacaacaacccaaatatcacctagcaaacccaccacaaaacaacgccaaaataaaccacaaaacaaacccaacaatgattttcactttgaagtgttcaattttgtaccctgcagcatatgcagcaacaatccaacctgctgggccatctgcaagagaatacc------aagcaaaaaacctggaaagaaaaccaccaccaagcccacaaaaaaaccaaccctcaagacaaccaaaaaagatcccaaacctcaaaccacaaaaccaaaggaagtactcactaccaagcctacaggaaagccaaccatcaacaccaccaaaacaaacatcagaactacactgctcacctccaacaccaaaggaaatccagaacacacaagtcaagaggaaaccctccactcaaccacctccgaaggccatccaagcccatcacaagtctatacaacatccggtcaagaggaaaccctccactcaaccacctccgaaggctatccaagcccatcacaagtccatacaacatccgagtacctatcacaatctctatcttcatccaacacagcaaaatgatagtcatt--aaaa-ag--c---a---tatt-gttgc-aaaaagccatgaccaaatcaaacagaatcaaaatcaacactggggcaaataacaatggagttgccaatcctcaaaacaaatgctattaccacaatccttgctgcagttacactctgtttcgcttccagtcaaaacatcactgaagaattttatcaatcaacatgcagtgcagttagcaaaggctatcttagtgctctaagaactggttggtatactagtgttataactatagaattaagtaatatcaaggaaaataagtgtaatggtacagacgctaaggtaaaattaataaaacaagaattagataaatataaaaatgctgtaacagaattgcagttgctcatgcaaagtacaccagcagcaaacagtcgagccagaagagaactaccaagatttatgaattatacactcaacaataccaaaaacaccaatgtaacattaagtaagaaaaggaaaagaagatttcttggatttttgttaggtgttggatctgcaatcgccagtggcattgccgtatccaaggtcctgcacctagaaggggaagtgaacaaaatcaaaagtgctctactatccacaaacaaagctgtagtcagcttatctaatggagtcagtgtcttaaccagcaaggtgctagacctcaaaaactatatagataaacagttgttacctattgttaacaagcaaagctgcagcatatcaaacattgaaactgtgatagagttccaacaaaagaacaacagactactagagattaccagagaatttagtgttaatgcaggtgtaactacacctgtaagcacttatatgttaactaatagtgagttattatcattaatcaatgatatgcctataacaaatgatcagaaaaagttaatgtcaagcaatgttcaaatagttagacagcaaagttactctatcatgtcaataataaaagaggaagtcttagcatatgtagtacaattaccactatatggtgtaatagatactccttgttggaaactacacacatcccctctatgtacaaccaacacaaaggaaggatccaacatctgcttaacaagaaccgacagaggatggtactgtgacaatgcaggatcagtatcc---tttttcccacaagctgaaacatgtaaagttcaatcgaatcgggtgttttgtgacacaatgaacagtttaacattaccaagtgaggtaaatctctgcaacattgacatattcaaccccaaatatgattgcaaaattatgacttcaaaaacagatgtaagcagctccgttatcacatctctaggagccatcgtgtcatgctatggcaaaaccaaatgtacagcatccaataaaaatcgtgggatcataaagacattctctaacgggtgtgattatgtatcaaataagggggtggatactgtatctgtaggtaatacattatattatgtaaataagcaagaaggcaaaagtctctatgtaaaaggtgaaccaataataaatttctatgatccattagtgttcccctctgatgaatttgatgcatcaatatctcaagtcaatgagaaaattaatcagagtctagcatttatccgtaaatcagatgaattattacataatgtaaatgctggtaaatccaccacaaatatcatgataactaccataattatagtaattatagtaatattgttagcattaattgcagttggactgctactatactgcaaggccagaagcacaccagtcacattaagtaaggatcaactgagtggtataaataatattgcatttagtaactg---aat-aaaaatagcacctaatcatattcttacaatggttcgctatttgtccatagataacccatctatcattagattatcct---aaaatttgaacttcatcacaactttcatctataaaccatctcacttacac--tttaagtagattcctattttatagttatat-----aaaa--caattgaataccaaattaacttactatttgt------aaaaatgaaaactggggcaaatatgtcacgaaggaatccttgcaaattcgaaattcgaggtcattgcttgaatggtaaaaggtgtcattttagtcataattattttgaatggccaccccatgcactgcttgtaagacaaaactttatgttaaacagaatacttaagtctatggataaaagcatagatactttgtcagaaataagtggagctgcagagttggaccgaacagaagagtatgccctcggtgtagttggagtgctagagagttatataggatcaataaataatataactaaacaatcagcatgtgttgccatgagcaaactccttactgaactcaacagcgatgacatcaaaaaactaagggacaatgaagagccaaactcacccaaagtaagagtgtacaatactgtcatatcatatattgaaagcaacaggaagaacaataaacaaactatccatctgttaaaaagattgccagcagacgtattgaag--aaaaccatcaaaaacacattggatatccacaagagcataaccatcaataacccaaaagaatcaactgttagtgatacgaacggtcatgccaaaaataatgatactacctgacaaatatccttgcagtataaattccatactaataacaagtaattgtagagtcactatgtataatcaaaaaaacacattatatatcaatcaaaacaaccaaaataaccatatatacccaccggatcaaccattcaatgaaatccattggacctctcaagacttgattgatgcaactcaaaattttctacaacatctaggtattactgatgatatatacacaatatatatattagtgtcataatactcaatcctaatacttaccacatcatcaaattattaactcaaacaattcaagctatgggacaaaatggatcccattattagcggaaattctgctaatgtttatctcactgatagttatttaaaaggtgttatttctttctcagaatgtaacgctttaggaagttacatattcaatggtccttatctcaaaaatgattataccaacttaattagtagacaaaatcctctaatagaacacataaatctaaagaaactaaatataacacagtccttaatatctaagtatcataaaggtgaaataaaaatagaagaacctacttactttcagtcattacttatgacatacaagagtatgacctcgtcagaacagactactactactaatttacttaaaaagataataagaagagctatagaaatcagtgatgtcaaaatctatgctatattgaataaactggggctc------aaagaaaaagacaagattaaatccaatgatggacaagatgaagacaactcagtcattactaccataatcaaagatgatatacttttagctgtcaaggataatcaatctcatcttaaagcagacaaaaatcaatcctc------aaaacaaaaagatacaatcaaaacaacacttttgaagaaattaatgtgttcgatgcaacatcctccatcatggttaatacattggtttaatttatacacaaaattaaacagcatattaacacaatatcgatctagtgaggtaaaaaaccatggttttatattggtagataatcatactcttagtggattccaatttattttgaatcaatatggttgtatagtttatcataaggaactcaaaagaattactgtgacaacttataatcaattcttgacatggaaagatattagccttagtagattaaatgtttgtttgattacatggattagtaactgtttgaacacattaaacaaaagcttaggcttaagatgtggattcaataatgttatcttgacacaattattcctttatggagattgtatactaaaactattccacaatgaggggttctacataataaaagaggtagagggatttattatgtctctaattttgaatataacagaagaagatcaattcagaaaacggttttataatagtatgctcaacaacatcacagatgccgccaacaaggctc---aaaaaaatctgctatcaagagtatgtcatacattattagataagacaatatcagataatataataaatggcagatggataattctattgagtaagttcctaaaattaattaagcttgcaggtgacaataacctcaacaatctgagtgaattatattttttgttcagaatatttggacacccaatggtagatgaaagacaagccatggatgctgttaaagttaattgcaacgagaccaaattttacttgttaagtagtttgagtatgttaagaggagcttttatatatagaattataaaagggtttgtaaataattacaacagatggcctactttaagaaatgccattgtcttacccttaagatggttaacttactataaactaaacacttatccttccttgttggaacttacagaaagagatttgattgttctatcaggactacgtttttatcgagagtttcggttgcctaaaaaagtggatcttgaaatgatcataaatgataaggctatatcacctcctaaaaatttaatatggactagtttccctagaaattatatgccgtcacacatacaaaattatatagaacatgaaaaattaaaattctctgatagtgataaatcaagaagagtattagagtattatttaagagataacaaattcaatgaatgtgatttacacaactgtgtagttaatcaaagttatcttaacaacccgaatcatgtggtatcattgacaggcaaagaaagagaactcagtgtaggtagaatgtttgcaatgcaaccaggaatgttcagacaagttcaaatattagcagagaaaatgatagcagaaaacatattacaatttttccctgaaagtcttacaagatatggtgatctagaactacagaaaatattagaattgaaagcaggaataagtaacaaatcaaatcgttacaatgataattacaacaattacattagtaagtgctctatcatcacagatctcagcaaattcaatcaagcatttcgatatgaaacatcatgtatttgtagtgatgtactggatgaactgcatggtgtacaatctctattttcctggttacatttaactattcctcatgtcacaataatatgcacatataggcatgcacccccttatataaaggatcatattgtagatcttaacaatgtagatgagcaaagtggactatatagatatcacatgggtggcatcgaaggatggtgtcaaaaactatggaccatagaagctatatcactattagatctaatatctctcaaagggaaattctcaattactgctttaattaatggtgacaatcaatcaatagatataagtaaaccagtaagactcatggaaggtcaaactcatgctcaagcagattatttgctagcattaaatagtctcaaattactgtataaagagtatgcaggaataggccacaaattaaaaggaactgagacttatatatcgagagatatgcaatttatgagtaaaacgatccaacataacggtgtatattacccagctagtataaagaaagtcctaagagtgggaccgtggataaacactatacttgatgacttcaaagtgagtctagaatctataggtagtttgacacaagaattagaatatagaggtgaaagtctattatgcagtttaatatttagaaatgtatggttatataatcaaattgcattacaacttaaaaatcatgcattatgtaacaacaaattatatttggatatattaaaagttctaaaacactt---aaaaaccttttttaatcttgatagcattgatacagcattaacattgtatatgaatttgcctatgttatttggtggtggtgatcccaacttgttatatcgaagtttctatagaagaactcctgattttctcacagaggctatagttcactctgtgttcatacttagttattatacaaaccatgatttaaaagataaacttcaagatttatcagatgatagattgaataagttcttaacatgcataatcacgtttgacaaaaaccccaatgctgaattcgttacattgatgagagatcctcaagctttaggatctgagaggcaagctaaaattactagcgaaatcaatagactggcagttaccgaggttttgagcacagctccaaacaaaatattttccaaaagtgcacaacactataccactacagagatagatcttaatgatattatgcagaatatagaacctacatatcctcacgggctaagagttgtttatgaaagtttacccttttataaagcagagaaaatagtaaatcttatatctggtac---aaaatctataactaacatactggaaaagacttctgccatagacttaacagatattgatagagccactgagatgatgag---gaaaaacataactttgcttataaggatattaccattagattgtaacagagataaaagagaaatattgagtatggaaaacctaagtattactgaattaagcaaatacgtaagagaaagatcttggtctttatccaatatagttggtgttacatcacccagtatcatgtatacaatggacataaaatatacaacaagctctatagctagtggcataatcatagagaaatataatgtcaacagtttaacacgtggtgagagaggacccactaaaccatgggttggttcatctacacaagag---aaaaagacaatgccagtttataatagacaagttttaaccaaaaaacagagagatcagatagatctattagcaaaattggattgggtgtatgcatctatagataacaaggatgaatttatggaggaacttagcataggaactcttgggttaacatatgagaaggccaaaaaattattcccacaatatttaagtgttaactatttgcatcgtcttacagtcagtagtagaccatgtgaattccctgcatctataccagcttatagaactacaaattatcactttgatactagccctattaatcgcatattaacagaaaagtatggtgatgaagatattgatatagtgttccaaaactgtataagctttggccttagcttaatgtctgtagtagaacaatttactaatgtatgtcctaacagaattattctcatacccaagcttaatgagatacatttgatgaaacctcccatattcacaggtgatgttgatattcacaagttaaaacaagtgatacaaaaacaacatatgtttttaccagacaaaataagtttgactcaatatgtggaattattcttaagtaataaaacacttaaatctggatctaatgttaattctaatttaatattggcgcataagatatctgactattttcataatacttacattttaagtactaatttagctggacattggattcttattatacaacttatgaaagattctaagggtatttttgaaaaagattggggagagggatatataactgatcatatgttcattaatttgaaagttttcttcaatgcttataagacatatctcttgtgttttcataaaggttacggcagagcaaagctggagtgtgatatgaatacttcagatctcctatgtgtattggaattaatagacagtagttattggaagtctatgtctaaggtg---tttttagaacaaaaagttatcaaatacattcttagccaggatgcaagtttacatagagtgaagggatgtcatagcttcaaactatggtttcttaaacgtcttaatgtggcagaattcacggtttgcccttgggttgttaacatagattatcatccaacacatatgaaagcaatattaacttatattgatcttgttagaatgggattgataaatgtagatagaatatacattaaaaataaccacaagttcaatgatgagttttatacttctaatctgttttacattaattataacttctcagataatactcatctattaactaaacatataaggattgctaattccgaattagaaagtaattacaacaaattatatcatcccacaccagaaaccctagaaaatatactaaccaatccggtt-aaaagtaatggaaaaaagacactgagtgactattgtataggtaaaaatgttgattcaataatgttaccttcgttatctaataagaagcttattaaatcgtctacaatgattagaaccaattacagcagacaagatttgtataatttatttcctacggttgtgattgataaaattatagatcattcaggtaatacagccaaatctaaccaactttacaccactacttctcatcaaatatccttagtgcacaatagcacatcactttattgcatgcttccttggcatcatattaacagattcaattttgtatttagttctacaggttgtaaaattagtatagagtatattttaaaagatcttaaaattaaggatcctaattgtatagcattcataggtgaaggagcagggaatttattattgcgtacagtagtggaacttcatcctgatataag------atatatttacagaagtctgaaagattgcaatgatcatagtttaccaattgagtttttaaggctgtacaatggacatatcaacattgattatggtgaaaatttgaccattcctgctacagatgcaaccaacaacattcattggtcttatttacatataaagtttgctgaacctatcagtctttttgtctgtgatgctgaattgcctgtaacagtcaactggagtaagattataatagagtggagcaagcatgtaagaaaatgcaagtactgttcttcagttaataaatgtacattaatagtaaaatatcatgctcaagatgatatcgatttcaaattagacaacataactatattaaaaacttatgtatgcttaggcagtaagttaaagggatctgaagtttacttagtccttacaataggccctgcaaatgtgttcccagtgtttaatgtagtacaaaatgctaaattgatactatcaagaaccaaaaatttcatcatgcct---aaaaaagctgataaagagtctattgatgcaaatattaagagtttgataccctttctttgttaccctataacaaaaaaaggaattaatactgcattgtctaaattaaagagtgttgttagtggagatatactatcatattccatagctggacgtaatgaagttttcagcaataaacttataaatcataagcatatgaacatcttaaagtggttcaatcatgttttaaatttcagatcaacagaattaaactataatcatttatatatggtagaatctacttatcctcatctaagtgaattgttaaacagcttgacaaccaatgaacttaaaaaactgattaaaatcacaggtagtttgttatacaacttttataatgaataa
>PP495956.1_USA-2020
atgggcagcaactcattgagtatgataaaagttagattgcaaaatctgtttgacaatgatgaagtagcattgttaaaaataacatgctatactgacaaattaatacagttaactaatgctttggctaaagcagttatacatacaatcaaattgaatggcattgtatttgtgcatgttataacaagtagtgatatttgccctaataataatattgtagtgaaatccaatttcacaacaatgccagtattacaaaatggaggttatatatgggaaatgatggaattaacacactgctctcaacctaatggcctaatagatgacaattgtgaaattaaattttccaaaaaactaagtgattcaacaatgaccaattatatgaatcaattatctgaattacttggatttgacctcaatccataaatcataataaatatcaactagcaaatcaatgtcactaataccattagttaatat----aaaa---cttaacagaagataaaaatggggcaaataaatcaattcagccgacccaaccatggacacaacacacaatgataccacaccacaaagactgatgatcacagacatgagaccattatcacttgagactataataacatctctaaccagagacatcataacacataaatttatatacttgataaatcatgaatgcatagtgagaaaacttgatgaaagacaggccacatttacatttctggtcaactatgaaatgaaactattgcacaaagtgggaagcactaaatataaaaaatatactgaatacaacacaaaatatggcactttccctatgccaatatttatcaatcatgatgggttcttagaatgcattggcattaagcctaccaagcacacacccataatatacaagtatgatctcaatccatgaatatcaaaccaagattcaaacaatccaaaataacaactttatgcataatcacactccatagtccaaatggagcccgaaaattatagttattt---aaaattaaggagagac---ataagatgaaagatggggcaaatacaaaaatggctcttagcaaagtcaagttgaatgatacactcaacaaagatcaacttctatcatccagcaaatataccatccaacggagcacaggagacagcattgacactcctaattatgatgtgcagaaacacattaataagttatgtggcatgttattaatcacagaagatgctaatcataaattcactgggttaataggtatgttatatgctatgtctagattaggaagagaagacaccataaaaatactcaaagatgcgggatatcatgttaaggcaaatggagtggatgtaacaacacatcgtcaagacattaatgggaaagaaatgaaatttgaagtgttaacattagcaagcttaacaactgaaattcaaatcaacattgagatagaatctagaaaatcctacaaaaaaatgctaaaagaaatgggagaggtggctccagaatacaggcatgactctcctgattgtgggatgataatattatgtatagcagcattagtaataaccaaattagcagcaggagatagatcaggtcttacagctgtgattagaagagccaacaatgtcctaaaaaatgaaatgaaacgttataaaggtttattacccaaggatatagccaacagcttctatgaagtgtttgaaaaatatcctcactttatagatgtttttgttcattttggcatagcacaatcttctaccagaggtggcagtagagttgaagggatctttgcaggattgttcatgaatgcctatggtgcagggcaagtgatgttacggtggggggtcttagcaaaatcagttaaaaacattatgttaggacacgctagtgtacaagcagaaatggaacaagttgtggaggtgtatgagtacgctcagaaattgggtggagaagcaggattctaccatatattgaacaacccaaaagcatcactattatctttgactcaatttcctcacttctctagtgtagtattgggcaatgctgctggcctaggcataatgggagaatacagaggtacaccaaggaatcaagatttatatgatgctgcaaaagcatatgctgaacaactcaaagaaaatggtgtgattaactacagtgtattagatttgacagcagaagaactagaggctatcaaacatcagcttaatccaaaagataatgatgtagagctttgagtt--------aat---------aa-----aa--a----g-g----tggggcaaataaatcatcatggaaaagtttgctcctgaattccatggagaagatgcaaacaacagagccaccaaattcctagaatcaataaagggtaaattcacatcacccaaagatcccaagaaaaaagatagtatcatatctgtcaactcaatagatatagaagtaaccaaagaaagccctataacatcaaattcaaccattataaacccaataaatgagacagatgatactgtagggaacaagcccaattatcaaagaaagcctctagtaagtttcaaagaagaccctacgccaagtgataatcctttttcaaaactatacaaagaaaccatagaaacatttgataacaatgaagaagaatctagctattcatatgaagaaataaatgatcagacaaatgataatataacagcaagattagataggattgatgagaaattaagtgaaatactaggaatgcttcacacattagtagtagcgagtgcaggacccacatctgctcgggatggtataagagatgccatggttggtttaagagaagaaatgatagaaaaaatcagaactgaagcattaatgaccaatgacagactagaagctatggcaagactcaggaatgaagaaagtgaaaagatggcaaaagacacatcagatgaagtgtctctcaatccaacatcagagaaactgaacaacctgttggaagggaatgatagtgacaatgatctatcacttgaagatttctgattagctaccaagctgtacatcaaaacacaacaccaatagaaaaccaacaaacaaaccaactcacccatccaaccaaacatctatctgctgattagc----------------caaccagc-c-------aa-aa---a--a--caacccgccaatcttaaactagccacc-c--gg--aaaaaatc--gatactatagtta-c---------a-------aaa----aa-----a---g---atggggcaaatatggaaacatacgtgaataaacttcacgagggctccacatacacagctgctgttcaatataatgtcctagaaaaagacgatgatcctgcatcacttacaatatgggtgcccatgttccaatcatccataccagcagatctactcataaaagaactagccaatgtcaatatactagtgaaacaaatatccacacccaagggaccctcattaagagtcatgataaactcaagaagtgcagtgctagcacaaatgcccagcaaatttaccatatgtgccaatgtgtccttggatgaaagaagcaagctggcatatgatgtaaccacaccctgtgaaattaaggcatgcagtctaacatgcctaaaatcaaaaaatatgttaactacagtcaaagatctcactatgaaaacactcaacccaacacatgacatcattgctttatgtgaatttgaaaatatagtaacatcaaaaaaagtcataataccaacatacctaagatctatcagcgtcagaaataaagatctgaacacacttgaaaatataacaaccactgaattcaaaaatgccattacaaatgcaaaaatcatcccttactcaggattactgttagtcatcacagtgactgacaacaaaggagcattcaaatacataaagccacaaagtcaattcatagtagatcttggagcttacctagagaaagaaagtatatattatgttacaacaaattggaagcacacagctacacgatttgcaatcaaacccatggaagattaacc---tctttcctctacatcaatgagtagattcatacaaactttctaactacatttttcgcttcacaatcataatcaccaaccctctgtggttcaatcaatc-----aaacaaaactcatcaggagttccagatcatcccaagtcattgttcatcagatccagtactcaaataagttaat--a---aa----aa--a-----tccacat-ggggcaaataatcactaagggaaatccaactaatcacaacatctgttaacatagacaagtcaacacgctagacaaaatcaaccaatggaaaatacatccataaccatagaattctcaagcaaattctggccttactttacactaatacacatgataacaacaataatctctttgataatcataatctccatcatgattgcaatactaaacaaactctgcgaatataatgtattccataacaaaacctttgagctaccaagagctcgagtcaatacatagcattcaccaatctgatagctcaaaacagtaaccttgcatttgtaagtgaactaccctcacttcttcacaaaaccacatcaacatctcaccatgcaagccatcatctataccat-aaa-gtagtt--attt--a----aaa---atagtcat-aacaatgaact--aggatattaagacc-aaaaa---ca---acgctggggcaaatgcaaacatgtccaaaaccaaggaccaacgcaccgccaagacactagagaggacctgggacactctcaatcatctattattcatatcatcgtgcttatacaagttaaatcttaaatctatagcacaaatcacattatctattttggcaatgataatctcaacctcacttataattgcagccatcatattcatagcctcggcaaaccacaaagtcacactaacaactgcaatcatacaagatgcaacgaaccagatcaagaacacaaccccaacatacctcacccagaatccccagcttggaatcagcttctccaatctgtccgaaactacatcacaatccaccaccatactagcctcaacaacaccaagtgctgagtcaaccccacaatccacaacagtcaagatcaaaaacacaacaacaacccaaatatcacctagcaaacccaccacaaaacaacgccaaaataaaccacaaaacaaacccaacaatgattttcactttgaagtgttcaattttgtaccctgcagcatatgcagcaacaatccaacctgctgggccatctgcaagagaatacc------aagcaaaaaacctggaaagaaaaccaccaccaagcccacaaaaaaaccaaccctcaagacaaccaaaaaagatcccaaacctcaaaccacaaaaccaaaggaagtactcactaccaagcctacaggaaagccaaccatcaacaccaccaaaacaaacatcagaactacactgctcacctccaacaccaaaggaaatccagaacacacaagtcaagaggaaaccctccactcaaccacctccgaaggccatccaagcccatcacaagtctatacaacatccggtcaagaggaaaccctccactcaaccacctccgaaggctatccaagcccatcacaagtccatacaacatccgagtacctatcacaatctctatcttcatccaacacagcaaaatgatagtcatt--aaaa-ag--c---a---tatt-gttgc-aaaaagccatgaccaaatcaaacagaatcaaaatcaacactggggcaaataacaatggagttgccaatcctcaaaacaaatgctattaccacaatccttgctgcagttacactctgtttcgcttccagtcaaaacatcactgaagaattttatcaatcaacatgcagtgcagttagcaaaggctatcttagtgctctaagaactggttggtatactagtgttataactatagaattaagtaatatcaaggaaaataagtgtaatggtacagacgctaaggtaaaattaataaaacaagaattagataaatataaaaatgctgtaacagaattgcagttgctcatgcaaagtacaccagcagcaaacagtcgagccagaagagaactaccaagatttatgaattatacactcaacaataccaaaaacaccaatgtaacattaagtaagaaaaggaaaagaagatttcttggatttttgttaggtgttggatctgcaatcgccagtggcattgccgtatccaaggtcctgcacctagaaggggaagtgaacaaaatcaaaagtgctctactatccacaaacaaagctgtagtcagcttatctaatggagtcagtgtcttaaccagcaaggtgctagacctcaaaaactatatagataaacagttgttacctattgttaacaagcaaagctgcagcatatcaaacattgaaactgtgatagagttccaacaaaagaacaacagactactagagattaccagagaatttagtgttaatgcaggtgtaactacacctgtaagcacttatatgttaactaatagtgagttattatcattaatcaatgatatgcctataacaaatgatcagaaaaagttaatgtcaagcaatgttcaaatagttagacagcaaagttactctatcatgtcaataataaaagaggaagtcttagcatatgtagtacaattaccactatatggtgtaatagatactccttgttggaaactacacacatcccctctatgtacaaccaacacaaaggaaggatccaacatctgcttaacaagaaccgacagaggatggtactgtgacaatgcaggatcagtatcc---tttttcccacaagctgaaacatgtaaagttcaatcgaatcgggtgttttgtgacacaatgaacagtttaacattaccaagtgaggtaaatctctgcaacattgacatattcaaccccaaatatgattgcaaaattatgacttcaaaaacagatgtaagcagctccgttatcacatctctaggagccatcgtgtcatgctatggcaaaaccaaatgtacagcatccaataaaaatcgtgggatcataaagacattctctaacgggtgtgattatgtatcaaataagggggtggatactgtatctgtaggtaatacattatattatgtaaataagcaagaaggcaaaagtctctatgtaaaaggtgaaccaataataaatttctatgatccattagtgttcccctctgatgaatttgatgcatcaatatctcaagtcaatgagaaaattaatcagagtctagcatttatccgtaaatcagatgaattattacataatgtaaatgctggtaaatccaccacaaatatcatgataactaccataattatagtaattatagtaatattgttagcattaattgcagttggactgctactatactgcaaggccagaagcacaccagtcacattaagtaaggatcaactgagtggtataaataatattgcatttagtaactg---aat-aaaaatagcacctaatcatattcttacaatggttcgctatttgtccatagataacccatctatcattagattatcct---aaaatttgaacttcatcacaactttcatctataaaccatctcacttacac--tttaagtagattcctattttatagttatat-----aaaa--caattgaataccaaattaacttactatttgt------aaaaatgaaaactggggcaaatatgtcacgaaggaatccttgcaaattcgaaattcgaggtcattgcttgaatggtaaaaggtgtcattttagtcataattattttgaatggccaccccatgcactgcttgtaagacaaaactttatgttaaacagaatacttaagtctatggataaaagcatagatactttgtcagaaataagtggagctgcagagttggaccgaacagaagagtatgccctcggtgtagttggagtgctagagagttatataggatcaataaataatataactaaacaatcagcatgtgttgccatgagcaaactccttactgaactcaacagcgatgacatcaaaaaactaagggacaatgaagagccaaactcacccaaagtaagagtgtacaatactgtcatatcatatattgaaagcaacaggaagaacaataaacaaactatccatctgttaaaaagattgccagcagacgtattgaag--aaaaccatcaaaaacacattggatatccacaagagcataaccatcaataacccaaaagaatcaactgttagtgatacgaacggtcatgccaaaaataatgatactacctgacaaatatccttgcagtataaattccatactaataacaagtaattgtagagtcactatgtataatcaaaaaaacacattatatatcaatcaaaacaaccaaaataaccatatatacccaccggatcaaccattcaatgaaatccattggacctctcaagacttgattgatgcaactcaaaattttctacaacatctaggtattactgatgatatatacacaatatatatattagtgtcataatactcaatcctaatacttaccacatcatcaaattattaactcaaacaattcaagctatgggacaaaatggatcccattattagcggaaattctgctaatgtttatctcactgatagttatttaaaaggtgttatttctttctcagaatgtaacgctttaggaagttacatattcaatggtccttatctcaaaaatgattataccaacttaattagtagacaaaatcctctaatagaacacataaatctaaagaaactaaatataacacagtccttaatatctaagtatcataaaggtgaaataaaaatagaagaacctacttactttcagtcattacttatgacatacaagagtatgacctcgtcagaacagactactactactaatttacttaaaaagataataagaagagctatagaaatcagtgatgtcaaaatctatgctatattgaataaactggggctc------aaagaaaaagacaagattaaatccaatgatggacaagatgaagacaactcagtcattactaccataatcaaagatgatatacttttagctgtcaaggataatcaatctcatcttaaagcagacaaaaatcaatcctc------aaaacaaaaagatacaatcaaaacaacacttttgaagaaattaatgtgttcgatgcaacatcctccatcatggttaatacattggtttaatttatacacaaaattaaacagcatattaacacaatatcgatctagtgaggtaaaaaaccatggttttatattggtagataatcatactcttagtggattccaatttattttgaatcaatatggttgtatagtttatcataaggaactcaaaagaattactgtgacaacttataatcaattcttgacatggaaagatattagccttagtagattaaatgtttgtttgattacatggattagtaactgtttgaacacattaaacaaaagcttaggcttaagatgtggattcaataatgttatcttgacacaattattcctttatggagattgtatactaaaactattccacaatgaggggttctacataataaaagaggtagagggatttattatgtctctaattttgaatataacagaagaagatcaattcagaaaacggttttataatagtatgctcaacaacatcacagatgccgccaacaaggctc---aaaaaaatctgctatcaagagtatgtcatacattattagataagacaatatcagataatataataaatggcagatggataattctattgagtaagttcctaaaattaattaagcttgcaggtgacaataacctcaacaatctgagtgaattatattttttgttcagaatatttggacacccaatggtagatgaaagacaagccatggatgctgttaaagttaattgcaacgagaccaaattttacttgttaagtagtttgagtatgttaagaggagcttttatatatagaattataaaagggtttgtaaataattacaacagatggcctactttaagaaatgccattgtcttacccttaagatggttaacttactataaactaaacacttatccttccttgttggaacttacagaaagagatttgattgttctatcaggactacgtttttatcgagagtttcggttgcctaaaaaagtggatcttgaaatgatcataaatgataaggctatatcacctcctaaaaatttaatatggactagtttccctagaaattatatgccgtcacacatacaaaattatatagaacatgaaaaattaaaattctctgatagtgataaatcaagaagagtattagagtattatttaagagataacaaattcaatgaatgtgatttacacaactgtgtagttaatcaaagttatcttaacaacccgaatcatgtggtatcattgacaggcaaagaaagagaactcagtgtaggtagaatgtttgcaatgcaaccaggaatgttcagacaagttcaaatattagcagagaaaatgatagcagaaaacatattacaatttttccctgaaagtcttacaagatatggtgatctagaactacagaaaatattagaattgaaagcaggaataagtaacaaatcaaatcgttacaatgataattacaacaattacattagtaagtgctctatcatcacagatctcagcaaattcaatcaagcatttcgatatgaaacatcatgtatttgtagtgatgtactggatgaactgcatggtgtacaatctctattttcctggttacatttaactattcctcatgtcacaataatatgcacatataggcatgcacccccttatataaaggatcatattgtagatcttaacaatgtagatgagcaaagtggactatatagatatcacatgggtggcatcgaaggatggtgtcaaaaactatggaccatagaagctatatcactattagatctaatatctctcaaagggaaattctcaattactgctttaattaatggtgacaatcaatcaatagatataagtaaaccagtaagactcatggaaggtcaaactcatgctcaagcagattatttgctagcattaaatagtctcaaattactgtataaagagtatgcaggaataggccacaaattaaaaggaactgagacttatatatcgagagatatgcaatttatgagtaaaacgatccaacataacggtgtatattacccagctagtataaagaaagtcctaagagtgggaccgtggataaacactatacttgatgacttcaaagtgagtctagaatctataggtagtttgacacaagaattagaatatagaggtgaaagtctattatgcagtttaatatttagaaatgtatggttatataatcaaattgcattacaacttaaaaatcatgcattatgtaacaacaaattatatttggatatattaaaagttctaaaacactt---aaaaaccttttttaatcttgatagcattgatacagcattaacattgtatatgaatttgcctatgttatttggtggtggtgatcccaacttgttatatcgaagtttctatagaagaactcctgattttctcacagaggctatagttcactctgtgttcatacttagttattatacaaaccatgatttaaaagataaacttcaagatttatcagatgatagattgaataagttcttaacatgcataatcacgtttgacaaaaaccccaatgctgaattcgttacattgatgagagatcctcaagctttaggatctgagaggcaagctaaaattactagcgaaatcaatagactggcagttaccgaggttttgagcacagctccaaacaaaatattttccaaaagtgcacaacactataccactacagagatagatcttaatgatattatgcagaatatagaacctacatatcctcacgggctaagagttgtttatgaaagtttacccttttataaagcagagaaaatagtaaatcttatatctggtac---aaaatctataactaacatactggaaaagacttctgccatagacttaacagatattgatagagccactgagatgatgag---gaaaaacataactttgcttataaggatattaccattagattgtaacagagataaaagagaaatattgagtatggaaaacctaagtattactgaattaagcaaatacgtaagagaaagatcttggtctttatccaatatagttggtgttacatcacccagtatcatgtatacaatggacataaaatatacaacaagctctatagctagtggcataatcatagagaaatataatgtcaacagtttaacacgtggtgagagaggacccactaaaccatgggttggttcatctacacaagag---aaaaagacaatgccagtttataatagacaagttttaaccaaaaaacagagagatcagatagatctattagcaaaattggattgggtgtatgcatctatagataacaaggatgaatttatggaggaacttagcataggaactcttgggttaacatatgagaaggccaaaaaattattcccacaatatttaagtgttaactatttgcatcgtcttacagtcagtagtagaccatgtgaattccctgcatctataccagcttatagaactacaaattatcactttgatactagccctattaatcgcatattaacagaaaagtatggtgatgaagatattgatatagtgttccaaaactgtataagctttggccttagcttaatgtctgtagtagaacaatttactaatgtatgtcctaacagaattattctcatacccaagcttaatgagatacatttgatgaaacctcccatattcacaggtgatgttgatattcacaagttaaaacaagtgatacaaaaacaacatatgtttttaccagacaaaataagtttgactcaatatgtggaattattcttaagtaataaaacacttaaatctggatctaatgttaattctaatttaatattggcgcataagatatctgactattttcataatacttacattttaagtactaatttagctggacattggattcttattatacaacttatgaaagattctaagggtatttttgaaaaagattggggagagggatatataactgatcatatgttcattaatttgaaagttttcttcaatgcttataagacatatctcttgtgttttcataaaggttacggcagagcaaagctggagtgtgatatgaatacttcagatctcctatgtgtattggaattaatagacagtagttattggaagtctatgtctaaggtg---tttttagaacaaaaagttatcaaatacattcttagccaggatgcaagtttacatagagtgaagggatgtcatagcttcaaactatggtttcttaaacgtcttaatgtggcagaattcacggtttgcccttgggttgttaacatagattatcatccaacacatatgaaagcaatattaacttatattgatcttgttagaatgggattgataaatgtagatagaatatacattaaaaataaccacaagttcaatgatgagttttatacttctaatctgttttacattaattataacttctcagataatactcatctattaactaaacatataaggattgctaattccgaattagaaagtaattacaacaaattatatcatcccacaccagaaaccctagaaaatatactaaccaatccggtt-aaaagtaatggaaaaaagacactgagtgactattgtataggtaaaaatgttgattcaataatgttaccttcgttatctaataagaagcttattaaatcgtctacaatgattagaaccaattacagcagacaagatttgtataatttatttcctacggttgtgattgataaaattatagatcattcaggtaatacagccaaatctaaccaactttacaccactacttctcatcaaatatccttagtgcacaatagcacatcactttattgcatgcttccttggcatcatattaacagattcaattttgtatttagttctacaggttgtaaaattagtatagagtatattttaaaagatcttaaaattaaggatcctaattgtatagcattcataggtgaaggagcagggaatttattattgcgtacagtagtggaacttcatcctgatataag------atatatttacagaagtctgaaagattgcaatgatcatagtttaccaattgagtttttaaggctgtacaatggacatatcaacattgattatggtgaaaatttgaccattcctgctacagatgcaaccaacaacattcattggtcttatttacatataaagtttgctgaacctatcagtctttttgtctgtgatgctgaattgcctgtaacagtcaactggagtaagattataatagagtggagcaagcatgtaagaaaatgcaagtactgttcttcagttaataaatgtacattaatagtaaaatatcatgctcaagatgatatcgatttcaaattagacaacataactatattaaaaacttatgtatgcttaggcagtaagttaaagggatctgaagtttacttagtccttacaataggccctgcaaatgtgttcccagtgtttaatgtagtacaaaatgctaaattgatactatcaagaaccaaaaatttcatcatgcct---aaaaaagctgataaagagtctattgatgcaaatattaagagtttgataccctttctttgttaccctataacaaaaaaaggaattaatactgcattgtctaaattaaagagtgttgttagtggagatatactatcatattccatagctggacgtaatgaagttttcagcaataaacttataaatcataagcatatgaacatcttaaagtggttcaatcatgttttaaatttcagatcaacagaattaaactataatcatttatatatggtagaatctacttatcctcatctaagtgaattgttaaacagcttgacaaccaatgaacttaaaaaactgattaaaatcacaggtagtttgttatacaacttttataatgaataa
>PP748722.1_USA-2020
atgggcagcaactcattgagtatgataaaagttagattgcaaaatctgtttgacaatgatgaagtagcattgttaaaaataacatgctatactgacaaattaatacaattaactaatgctttggctaaagcagttatacatacaatcaaattgaatggcattgtatttgtgcatgttataacaagtagtgatatttgccctaataataatattgtagtgaaatccaatttcacaacaatgccagtattacaaaatggaggttatatatgggaaatgatggaattaacacactgctctcaacctaatggcctaatagatgacaattgtgaaattaaattttccaaaaaactaagtgattcaacaatgaccaattatatgaatcaattatctgaattacttggatttgacctcaatccataaatcataataaatatcaactagcaaatcaatgtcactaataccattagttaatat----aaaa---cttaacagaagataaaaatggggcaaataaatcaattcagccgacccaaccatggacacaacacacaatgataccacaccacaaagactgatgatcacagacatgagaccattatcacttgagactataataacatctctaaccagagacatcataacacataaatttatatacttgataaatcatgaatgcatagtgagaaaacttgatgaaagacaggccacatttacatttctggtcaactatgaaatgaaactattgcacaaagtgggaagcactaaatataaaaaatatactgaatacaacacaaaatatggcactttccctatgccaatatttatcaatcatgatgggttcttagaatgcattggcattaagcctaccaagcacacacccataatatacaagtatgatctcaatccatgaatatcaaaccaagattcaaacaatccaaaataacaactttatgcataatcacactccatagtccaaatggagcccgaaaattatagttattt---aaaattaaggagagac---ataagatgaaagatggggcaaatacaaaaatggctcttagcaaagtcaagttgaatgatacactcaacaaagatcaacttctatcatccagcaaatataccatccaacggagcacaggagacagcattgacactcctaattatgatgtgcagaaacacattaataagttatgtggcatgttattaatcacagaagatgctaatcataaattcactgggttaataggtatgttatatgctatgtctagattaggaagagaagacaccataaaaatactcaaagatgcgggatatcatgttaaggcaaatggagtggatgtaacaacacatcgtcaagacattaatgggaaagaaatgaaatttgaagtgttaacattagcaagcttaacaactgaaattcaaatcaacattgagatagaatctagaaaatcctacaaaaaaatgctaaaagaaatgggagaggtggctccagaatacaggcatgactctcctgattgtgggatgataatattatgtatagcagcattagtaataaccaaattagcagcaggagatagatcaggtcttacagctgtgattagaagagccaacaatgtcctaaaaaatgaaatgaaacgttataaaggtttattacccaaggatatagccaacagcttctatgaagtgtttgaaaaatatcctcactttatagatgtttttgttcattttggcatagcacaatcttctaccagaggtggcagtagagttgaagggatctttgcaggattgttcatgaatgcctatggtgcagggcaagtgatgttacggtggggggtcttagcaaaatcagttaaaaacattatgttaggacacgctagtgtacaagcagaaatggaacaagttgtggaggtgtatgagtacgctcagaaattgggtggagaagcaggattctaccatatattgaacaacccaaaagcatcactattatctttgactcaatttcctcacttctctagtgtagtattgggcaatgctgctggcctaggcataatgggagaatacagaggtacaccaaggaatcaagatttatatgatgctgcaaaagcatatgctgaacaactcaaagaaaatggtgtgattaactacagtgtattagatttgacagcagaagaactagaggctatcaaacatcagcttaatccaaaagataatgatgtagagctttgagtt--------aat---------aa-----aa--a----g-g----tggggcaaataaatcatcatggaaaagtttgctcctgaattccatggagaagatgcaaacaacagagccaccaaattcctagaatcaataaagggtaaattcacatcacccaaagatcccaagaaaaaagatagtatcatatctgtcaactcaatagatatagaagtaaccaaagaaagccctataacatcaaattcaaccattataaacccaataaatgagacagatgatactgtagggaacaagcccaattatcaaagaaagcctctagtaagtttcaaagaagaccctacgccaagtgataatcctttttcaaaactatacaaagaaaccatagaaacatttgataacaatgaagaagaatctagctattcatatgaagaaataaatgatcagacaaatgataatataacagcaagattagataggattgatgagaaattaagtgaaatactaggaatgcttcacacattagtagtagcgagtgcaggacccacatctgctcgggatggtataagagatgccatggttggtttaagagaagaaatgatagaaaaaatcagaactgaagcattaatgaccaatgacagactagaagctatggcaagactcaggaatgaagaaagtgaaaagatggcaaaagacacatcagatgaagtgtctctcaatccaacatcagagaaactgaacaacctgttggaagggaatgatagtgacaatgatctatcacttgaagatttctgattagctaccaagctgtacatcaaaacacaacaccaatagaaaaccaacaaacaaaccaactcacccatccaaccaaacatctatctgctgattagc----------------caaccagc-c-------aa-aa---a--a--caacccgccaatcttaaactagccacc-c--gg--aaaaaatc--gatactatagtta-c---------a-------aaa----aa-----a---g---atggggcaaatatggaaacatacgtgaataaacttcacgagggctccacatacacagctgctgttcaatacaatgtcctagaaaaagacgatgatcctgcatcacttacaatatgggtgcccatgttccaatcatccataccagcagatctactcataaaagaactagccaatgtcaatatactagtgaaacaaatatccacacccaagggaccctcattaagagtcatgataaactcaagaagtgcagtgctagcacaaatgcccagcaaatttaccatatgtgccaatgtgtccttggatgaaagaagcaagctggcatatgatgtaaccacaccctgtgaaattaaggcatgcagtctaacatgcctaaaatcaaaaaatatgttaactacagtcaaagatctcactatgaaaacactcaacccaacacatgacatcattgctttatgtgaatttgaaaatatagtaacatcaaaaaaagtcataataccaacatacctaagatctatcagcgtcagaaataaagatctgaacacacttgaaaatataacaaccactgaattcaaaaatgccattacaaatgcaaaaatcatcccttactcaggattactgttagtcatcacagtgactgacaacaaaggagcattcaaatacataaagccacaaagtcaattcatagtagatcttggagcttacctagagaaagaaagtatatattatgttacaacaaattggaagcacacagctacacgatttgcaatcaaacccatggaagattaacc---tctttcctctacatcaatgagtagattcatacaaactttctaactacatttttcgcttcacaatcataatcaccaaccctctgtggttcaatcaatc-----aaacaaaactcatcaggagttccagatcatcccaagtcattgttcatcagatccagtactcaaataagttaat--a---aa----aa--a-----tccacat-ggggcaaataatcactaagggaaatccaactaatcacaacatctgttaacatagacaagtcaacacgctagacaaaatcaaccaatggaaaatacatccataaccatagaattctcaagcaaattctggccttactttacactaatacacatgataacaacaataatctctttgataatcataatctccatcatgattgcaatactaaacaaactctgcgaatataatgtattccataacaaaacctttgagctaccaagagctcgagtcaatacatagcattcaccaatctgatagctcaaaacagtaaccttgcatttgtaagtgaactaccctcacttcttcacaaaaccacatcaacatctcaccatgcaagccatcatctataccat-aaa-gtagtt--attt--a----aaa---atagtcat-aacaatgaact--aggatattaagacc-aaaaa---ca---acgctggggcaaatgcaaacatgtccaaaaccaaggaccaacgcaccgccaagacactagagaggacctgggacactctcaatcatctattattcatatcatcgtgcttatacaagttaaatcttaaatctatagcacaaatcacattatctattttggcaatgataatctcaacctcacttataattgcagccatcatattcatagcctcggcaaaccacaaagtcacactaacaactgcaatcatacaagatgcaacgaaccagatcaagaacacaaccccaacatacctcacccagaatccccagcttggaatcagcttctccaatctgtccgaaactacatcacaatccaccaccatactagcctcaacaacaccaagtgctgagtcaaccccacaatccacaacagtcaagatcaaaaacacaacaacaacccaaatatcacctagcaaacccaccacaaaacaacgccaaaataaaccacaaaacaaacccaacaatgattttcactttgaagtgttcaattttgtaccctgcagcatatgcagcaacaatccaacctgctgggccatctgcaagagaatacc------aagcaaaaaacctggaaagaaaaccaccaccaagcccacaaaaaaaccaaccctcaagacaaccaaaaaagatcccaaacctcaaaccacaaaaccaaaggaagtactcactaccaagcctacaggaaagccaaccatcaacaccaccaaaacaaacatcagaactacactgctcacctccaacaccaaaggaaatccagaacacacaagtcaagaggaaaccctccactcaaccacctccgaaggctatccaagcccatcacaagtctatacaacatccggtcaagaggaaaccctccactcaaccacctccgaaggctatccaagcccatcacaagtccatacaacatccgggtacctatcacaatctctatcttcatccaacacagcaaaatgatagtcatt--aaaa-ag--c---a---tatt-gttgc-aaaaagccatgaccaaatcaaacagaatcaaaatcaacactggggcaaataacaatggagttgccaatcctcaaaacaaatgctattaccacaatccttgctgcagttacactctgtttcgcttccagtcaaaacatcactgaagaattttatcaatcaacatgcagtgcagttagcaaaggctatcttagtgctctaagaactggttggtatactagtgttataactatagaattaagtaatatcaaggaaaataagtgtaatggtacagacgctaaggtaaaattaataaaacaagaattagataaatataaaaatgctgtaacagaattgcagttgctcatgcaaagtacaccagcagcaaacagtcgagccagaagagaactaccaagatttatgaattatacactcaacaataccaaaaacaccaatgtaacattaagtaagaaaaggaaaagaagatttcttggatttttgttaggtgttggatctgcaatcgccagtggcattgccgtatccaaggtcctgcacctagaaggggaagtgaacaaaatcaaaagtgctctactatccacaaacaaagctgtagtcagcttatctaatggagtcagtgtcttaaccagcaaggtgctagacctcaaaaactatatagataaacagttgttacctattgttaacaagcaaagctgcagcatatcaaacattgaaactgtgatagagttccaacaaaagaacaacagactactagagattaccagagaatttagtgttaatgcaggtgtaactacacctgtaagcacttatatgttaactaatagtgagttattatcattaatcaatgatatgcctataacaaatgatcagaaaaagttaatgtcaagcaatgttcaaatagttagacagcaaagttactctatcatgtcaataataaaagaggaagtcttagcatatgtagtacaattaccactatatggtgtaatagatactccttgttggaaactacacacatcccctctatgtacaaccaacacaaaggaaggatccaacatctgcttaacaagaaccgacagaggatggtactgtgacaatgcaggatcagtatcc---tttttcccacaagctgaaacatgtaaagttcaatcgaatcgggtgttttgtgacacaatgaacagtttaacattaccaagtgaggtaaatctctgcaacattgacatattcaaccccaaatatgattgcaaaattatgacttcaaaaacagatgtaagcagctccgttatcacatctctaggagccatcgtgtcatgctatggcaaaaccaaatgtacagcatccaataaaaatcgtgggatcataaagacattctctaacgggtgtgattatgtatcaaataagggggtggatactgtatctgtaggtaatacattatattatgtaaataagcaagaaggcaaaagtctctatgtaaaaggtgaaccaataataaatttctatgatccattagtgttcccctctgatgaatttgatgcatcaatatctcaagtcaatgagaaaattaatcagagtctagcatttatccgtaaatcagatgaattattacataatgtaaatgctggtaaatccaccacaaatatcatgataactaccataattatagtaattatagtaatattgttagcattaattgcagttggactgctactatactgcaaggccagaagcacaccagtcacattaagtaaggatcaactgagtggtataaataatattgcatttagtaactg---aat-aaaaatagcacctaatcatattcttacaatggttcgctatttgtccatagataacccatctatcattagattatcct---aaaatttgaacttcatcacaactttcatctataaaccatctcacttacac--tttaagtagattcctattttatagttatat-----aaaa--caattgaataccaaattaacttactatttgt------aaaaatgaaaactggggcaaatatgtcacgaaggaatccttgcaaattcgaaattcgaggtcattgcttgaatggtaaaaggtgtcattttagtcataattattttgaatggccaccccatgcactgcttgtaagacaaaactttatgttaaacagaatacttaagtctatggataaaagcatagatactttgtcagaaataagtggagctgcagagttggaccgaacagaagagtatgccctcggtgtagttggagtgctagagagttatataggatcaataaataatataactaaacaatcagcatgtgttgccatgagcaaactccttactgaactcaacagcgatgacatcaaaaaactaagggacaatgaagagccaaactcacccaaagtaagagtgtacaatactgtcatatcatatattgaaagcaacaggaagaacaataaacaaactatccatctgttaaaaagattgccagcagacgtattgaag--aaaaccatcaaaaacacattggatatccacaagagcataaccatcaataacccaaaagaatcaactgttagtgatacgaacgatcatgccaaaaataatgatactacctgacaaatatccttgcagtataaattccatactaataacaagtaattgtagagtcactatgtataatcaaaaaaacacattatatatcaatcaaaacaaccaaaataaccatatatacccaccggatcaaccattcaatgaaatccattggacctctcaagacttgattgatgcaactcaaaattttctacaacatctaggtattactgatgatatatacacaatatatatattagtgtcataatactcaatcctaatacttaccacatcatcaaattattaactcaaacaattcaagctatgggacaaaatggatcccattattagcggaaattctgctaatgtttatctcactgatagttatttaaaaggtgttatttctttctcagaatgtaacgctttaggaagttacatattcaatggtccttatctcaaaaatgattataccaacttaattagtagacaaaatcctctaatagaacacataaatctaaagaaactaaatataacacagtccttaatatctaagtatcataaaggtgaaataaaaatagaagaacctacttactttcagtcattacttatgacatacaagagtatgacctcgtcagaacagactactactactaatttacttaaaaagataataagaagagctatagaaatcagtgatgtcaaaatctatgctatattgaataaactggggctc------aaagaaaaagacaagattaaatccaatgatggacaagatgaagacaactcagtcattactaccataatcaaagatgatatacttttagctgtcaaggataatcaatctcatcttaaagcagacaaaaatcaatcctc------aaaacaaaaagatacaatcaaaacaacacttttgaagaaattaatgtgttcgatgcaacatcctccatcatggttaatacattggtttaatttatacacaaaattaaacagcatattaacacaatatcgatctagtgaggtaaaaaaccatggttttatattggtagataatcatactcttagtggattccaatttattttgaatcaatatggttgtatagtttatcataaggaactcaaaagaattactgtgacaacttataatcaattcttgacatggaaagatattagccttagtagattaaatgtttgtttgattacatggattagtaactgtttgaacacattaaacaaaagcttaggcttaagatgtggattcaataatgttatcttgacacaattattcctttatggagattgtatactaaaactattccacaatgaggggttctacataataaaagaggtagagggatttattatgtctctaattttgaatataacagaagaagatcaattcagaaaacggttttataatagtatgctcaacaacatcacagatgccgccaacaaggctc---aaaaaaatctgctatcaagagtatgtcatacattattagataagacaatatcagataatataataaatggcagatggataattctattgagtaagttcctaaaattaattaagcttgcaggtgacaataacctcaacaatctgagtgaattatattttttgttcagaatatttggacacccaatggtagatgaaagacaagccatggatgctgttaaagttaattgcaacgagaccaaattttacttgttaagtagtttgagtatgttaagaggagcttttatatatagaattataaaagggtttgtaaataattacaacagatggcctactttaagaaatgccattgtcttacccttaagatggttaacttactataaactaaacacttatccttccttgttggaacttacagaaagagatttgattgttctatcaggactacgtttttatcgagagtttcggttgcctaaaaaagtggatcttgaaatgatcataaatgataaggctatatcacctcctaaaaatttaatatggactagtttccctagaaattatatgccgtcacacatacaaaattatatagaacatgaaaaattaaaattctctgatagtgataaatcaagaagagtattagagtattatttaagagataacaaattcaatgaatgtgatttacacaactgtgtagttaatcaaagttatcttaacaacccgaatcatgtggtatcattgacaggcaaagaaagagaactcagtgtaggtagaatgtttgcaatgcaaccaggaatgttcagacaagttcaaatattagcagagaaaatgatagcagaaaacatattacaatttttccctgaaagtcttacaagatatggtgatctagaactacagaaaatattagaattgaaagcaggaataagtaacaaatcaaatcgttacaatgataattacaacaattacattagtaagtgctctatcatcacagatctcagcaaattcaatcaagcatttcgatatgaaacatcatgtatttgtagtgatgtactggatgaactgcatggtgtacaatctctattttcctggttacatttaactattcctcatgtcacaataatatgcacatataggcatgcacccccttatataaaggatcatattgtagatcttaacaatgtagatgagcaaagtggactatatagatatcacatgggtggcatcgaaggatggtgtcaaaaactatggaccatagaagctatatcactattagatctaatatctctcaaagggaaattctcaattactgctttaattaatggtgacaatcaatcaatagatataagtaaaccagtaagactcatggaaggtcaaactcatgctcaagcagattatttgctagcattaaatagtctcaaattactgtataaagagtatgcaggaataggccacaaattaaaaggaactgagacttatatatcgagagatatgcaatttatgagtaaaacgatccaacataacggtgtatattacccagctagtataaagaaagtcctaagagtgggaccgtggataaacactatacttgatgacttcaaagtgagtctagaatctataggtagtttgacacaagaattagaatatagaggtgaaagtctattatgcagtttaatatttagaaatgtatggttatataatcaaattgcattacaacttaaaaatcatgcattatgtaacaacaaattatatttggatatattaaaagttctaaaacactt---aaaaaccttttttaatcttgatagcattgatacagcattaacattgtatatgaatttgcctatgttatttggtggtggtgatcccaacttgttatatcgaagtttctatagaagaactcctgattttctcacagaggctatagttcactctgtgttcatacttagttattatacaaaccatgatttaaaagataaacttcaagatctatcagatgatagattgaataagttcttaacatgcataatcacgtttgacaaaaaccccaatgctgaattcgttacattgatgagagatcctcaagctttaggatctgagaggcaagctaaaattactagcgaaatcaatagactggcagttaccgaggttttgagcacagctccaaacaaaatattttccaaaagtgcacaacactataccactacagagatagatcttaatgatattatgcagaatatagaacctacatatcctcacgggctaagagttgtttatgaaagtttacccttttataaagcagagaaaatagtaaatcttatatctggtac---aaaatctataactaacatactggaaaagacttctgccatagacttaacagatattgatagagccactgagatgatgag---gaaaaacataactttgcttataaggatattaccattagattgtaacagagataaaagagaaatattgagtatggaaaacctaagtattactgaattaagcaaatacgtaagagaaagatcttggtctttatccaatatagttggtgttacatcacccagtatcatgtatacaatggacataaaatatacaacaagctctatagctagtggcataatcatagagaaatataatgtcaacagtttaacacgtggtgagagaggacccactaaaccatgggttggttcatctacacaagag---aaaaagacaatgccagtttataatagacaagttttaaccaaaaaacagagagatcagatagatctattagcaaaattggattgggtgtatgcatctatagataacaaggatgaatttatggaggaacttagcataggaactcttgggttaacatatgagaaggccaaaaaattattcccacaatatttaagtgttaactatttgcatcgtcttacagtcagtagtagaccatgtgaattccctgcatctataccagcttatagaactacaaattatcactttgatactagccctattaatcgcatattaacagaaaagtatggtgatgaagatattgatatagtgttccaaaactgtataagctttggccttagcttaatgtctgtagtagaacaatttactaatgtatgtcctaacagaattattctcatacccaagcttaatgagatacatttgatgaaacctcccatattcacaggtgatgttgatattcacaagttaaaacaagtgatacaaaaacaacatatgtttttaccagacaaaataagtttgactcaatatgtggaattattcttaagtaataaaacacttaaatctggatctaatgttaattctaatttaatattggcgcataagatatctgactattttcataatacttacattttaagtactaatttagctggacattggattcttattatacaacttatgaaagattctaagggtatttttgaaaaagattggggagagggatatataactgatcatatgttcattaatttgaaagttttcttcaatgcttataagacatatctcttgtgttttcataaaggttacggcagagcaaagctggagtgtgatatgaatacttcagatctcctatgtgtattggaattaatagacagtagttattggaagtctatgtctaaggtg---tttttagaacaaaaagttatcaaatacattcttagccaggatgcaagtttacatagagtgaagggatgtcatagcttcaaactatggtttcttaaacgtcttaatgtggcagaattcacggtttgcccttgggttgttaacatagattatcatccaacacatatgaaagcaatattaacttatattgatcttgttagaatgggattgataaatgtagatagaatatacattaaaaataaccacaagttcaatgatgagttttatacttctaatctgttttacattaattataacttctcagataatactcatctattaactaaacatataaggattgctaattccgaattagaaagtaattacaacaaattatatcatcccacaccagaaaccctagaaaatatactaaccaatccggtt-aaaagtaatggaaaaaagacactgagtgactattgtataggtaaaaatgttgattcaataatgttaccttcgttatctaataagaagcttattaaatcgtctacaatgattagaaccaattacagcagacaagatttgtataatttatttcctacggttgtgattgataaaattatagatcattcaggtaatacagccaaatctaaccaactttacaccactacttctcatcaaatatccttagtgcacaatagcacatcactttattgcatgcttccttggcatcatattaacagattcaattttgtatttagttctacaggttgtaaaattagtatagagtatattttaaaagatcttaaaattaaggatcctaattgtatagcattcataggtgaaggagcagggaatttattattgcgtacagtagtggaacttcatcctgatataag------atatatttacagaagtctgaaagattgcaatgatcatagtttaccaattgagtttttaaggctgtacaatggacatatcaacattgattatggtgaaaatttgaccattcctgctacagatgcaaccaacaacattcattggtcttatttacatataaagtttgctgaacctatcagtctttttgtctgtgatgctgaattgcctgtaacagtcaactggagtaagattataatagagtggagcaagcatgtaagaaaatgcaagtactgttcttcagttaataaatgtacattaatagtaaaatatcatgctcaagatgatatcgatttcaaattagacaacataactatattaaaaacttatgtatgcttaggcagtaagttaaagggatctgaagtttacttagtccttacaataggccctgcaaatgtgttcccagtgtttaatgtagtacaaaatgctaaattgatactatcaagaaccaaaaatttcatcatgcct---aaaaaagctgataaagagtctattgatgcaaatattaagagtttgataccctttctttgttaccctataacaaaaaaaggaattaatactgcattgtctaaattaaagagtgttgttagtggagatatactatcatattccatagctggacgtaatgaagttttcagcaataaacttataaatcataagcatatgaacatcttaaagtggttcaatcatgttttaaatttcagatcaacagaattaaactataatcatttatatatggtagaatctacttatcctcatctaagtgaattgttaaacagcttgacaaccaatgaacttaaaaaactgattaaaatcacaggtagtttgttatacaacttttataatgaataa
>PP748736.1_USA-2020
atgggcagcaactcattgagtatgataaaagttagattgcaaaatctgtttgacaatgatgaagtagcattgttaaaaataacatgctatactgacaaattaatacaattaactaatgctttggctaaagcagttatacatacaatcaaattgaatggcattgtatttgtgcatgttataacaagtagtgatatttgccctaataataatattgtagtgaaatccaatttcacaacaatgccagtattacaaaatggaggttatatatgggaaatgatggaattaacacactgctctcaacctaatggcctaatagatgacaattgtgaaattaaattttccaaaaaactaagtgattcaacaatgaccaattatatgaatcaattatctgaattacttggatttgacctcaatccataaatcataataaatatcaactagcaaatcaatgtcactaataccattagttaatat----aaaa---cttaacagaagataaaaatggggcaaataaatcaattcagccgacccaaccatggacacaacacacaatgataccacaccacaaagactgatgatcacagacatgagaccattatcacttgagactataataacatctctaaccagagacatcataacacataaatttatatacttgataaatcatgaatgcatagtgagaaaacttgatgaaagacaggccacatttacatttctggtcaactatgaaatgaaactattgcacaaagtgggaagcactaaatataaaaaatatactgaatacaacacaaaatatggcactttccctatgccaatatttatcaatcatgatgggttcttagaatgcattggcattaagcctaccaagcacacacccataatatacaagtatgatctcaatccatgaatatcaaaccaagattcaaacaatccaaaataacaactttatgcataatcacactccatagtccaaatggagcccgaaaattatagttattt---aaaattaaggagagac---ataagatgaaagatggggcaaatacaaaaatggctcttagcaaagtcaagttgaatgatacactcaacaaagatcaacttctatcatccagcaaatataccatccaacggagcacaggagacagcattgacactcctaattatgatgtgcagaaacacattaataagttatgtggcatgttattaatcacagaagatgctaatcataaattcactgggttaataggtatgttatatgctatgtctagattaggaagagaagacaccataaaaatactcaaagatgcgggatatcatgttaaggcaaatggagtggatgtaacaacacatcgtcaagacattaatgggaaagaaatgaaatttgaagtgttaacattagcaagcttaacaactgaaattcaaatcaacattgagatagaatctagaaaatcctacaaaaaaatgctaaaagaaatgggagaggtggctccagaatacaggcatgactctcctgattgtgggatgataatattatgtatagcagcattagtaataaccaaattagcagcaggagatagatcaggtcttacagctgtgattagaagagccaacaatgtcctaaaaaatgaaatgaaacgttataaaggtttattacccaaggatatagccaacagcttctatgaagtgtttgaaaaatatcctcactttatagatgtttttgttcattttggcatagcacaatcttctaccagaggtggcagtagagttgaagggatctttgcaggattgttcatgaatgcctatggtgcagggcaagtgatgttacggtggggggtcttagcaaaatcagttaaaaacattatgttaggacacgctagtgtacaagcagaaatggaacaagttgtggaggtgtatgagtacgctcagaaattgggtggagaagcaggattctaccatatattgaacaacccaaaagcatcactattatctttgactcaatttcctcacttctctagtgtagtattgggcaatgctgctggcctaggcataatgggagaatacagaggtacaccaaggaatcaagatttatatgatgctgcaaaagcatatgctgaacaactcaaagaaaatggtgtgattaactacagtgtattagatttgacagcagaagaactagaggctatcaaacatcagcttaatccaaaagataatgatgtagagctttgagtt--------aat---------aa-----aa--a----g-g----tggggcaaataaatcatcatggaaaagtttgctcctgaattccatggagaagatgcaaacaacagagccaccaaattcctagaatcaataaagggtaaattcacatcacccaaagatcccaagaaaaaagatagtatcatatctgtcaactcaatagatatagaagtaaccaaagaaagccctataacatcaaattcaaccattataaacccaataaatgagacagatgatactgtagggaacaagcccaattatcaaagaaagcctctagtaagtttcaaagaagaccctacgccaagtgataatcctttttcaaaactatacaaagaaaccatagaaacatttgataacaatgaagaagaatctagctattcatatgaagaaataaatgatcagacaaatgataatataacagcaagattagataggattgatgagaaattaagtgaaatactaggaatgcttcacacattagtagtagcgagtgcaggacccacatctgctcgggatggtataagagatgccatggttggtttaagagaagaaatgatagaaaaaatcagaactgaagcattaatgaccaatgacagactagaagctatggcaagactcaggaatgaagaaagtgaaaagatggcaaaagacacatcagatgaagtgtctctcaatccaacatcagagaaactgaacaacctgttggaagggaatgatagtgacaatgatctatcacttgaagatttctgattagctaccaagctgtacatcaaaacacaacaccaatagaaaaccaacaaacaaaccaactcacccatccaaccaaacatctatctgctgattagc----------------caaccagc-c-------aa-aa---a--a--caacccgccaatcttaaactagccacc-c--gg--aaaaaatc--gatactatagtta-c---------a-------aaa----aa-----a---g---atggggcaaatatggaaacatacgtgaataaacttcacgagggctccacatacacagctgctgttcaatacaatgtcctagaaaaagacgatgatcctgcatcacttacaatatgggtgcccatgttccaatcatccataccagcagatctactcataaaagaactagccaatgtcaatatactagtgaaacaaatatccacacccaagggaccctcattaagagtcatgataaactcaagaagtgcagtgctagcacaaatgcccagcaaatttaccatatgtgccaatgtgtccttggatgaaagaagcaagctggcatatgatgtaaccacaccctgtgaaattaaggcatgcagtctaacatgcctaaaatcaaaaaatatgttaactacagtcaaagatctcactatgaaaacactcaacccaacacatgacatcattgctttatgtgaatttgaaaatatagtaacatcaaaaaaagtcataataccaacatacctaagatctatcagcgtcagaaataaagatctgaacacacttgaaaatataacaaccactgaattcaaaaatgccattacaaatgcaaaaatcatcccttactcaggattactgttagtcatcacagtgactgacaacaaaggagcattcaaatacataaagccacaaagtcaattcatagtagatcttggagcttacctagagaaagaaagtatatattatgttacaacaaattggaagcacacagctacacgatttgcaatcaaacccatggaagattaacc---tctttcctctacatcaatgagtagattcatacaaactttctaactacatttttcgcttcacaatcataatcaccaaccctctgtggttcaatcaatc-----aaacaaaactcatcaggagttccagatcatcccaagtcattgttcatcagatccagtactcaaataagttaat--a---aa----aa--a-----tccacat-ggggcaaataatcactaagggaaatccaactaatcacaacatctgttaacatagacaagtcaacacgctagacaaaatcaaccaatggaaaatacatccataaccatagaattctcaagcaaattctggccttactttacactaatacacatgataacaacaataatctctttgataatcataatctccatcatgattgcaatactaaacaaactctgcgaatataatgtattccataacaaaacctttgagctaccaagagctcgagtcaatacatagcattcaccaatctgatagctcaaaacagtaaccttgcatttgtaagtgaactaccctcacttcttcacaaaaccacatcaacatctcaccatgcaagccatcatctataccat-aaa-gtagtt--attt--a----aaa---atagtcat-aacaatgaact--aggatattaagacc-aaaaa---ca---acgctggggcaaatgcaaacatgtccaaaaccaaggaccaacgcaccgccaagacactagagaggacctgggacactctcaatcatctattattcatatcatcgtgcttatacaagttaaatcttaaatctatagcacaaatcacattatctattttggcaatgataatctcaacctcacttataattgcagccatcatattcatagcctcggcaaaccacaaagtcacactaacaactgcaatcatacaagatgcaacgaaccagatcaagaacacaaccccaacatacctcacccagaatccccagcttggaatcagcttctccaatctgtccgaaactacatcacaatccaccaccatactagcctcaacaacaccaagtgctgagtcaaccccacaatccacaacagtcaagatcaaaaacacaacaacaacccaaatatcacctagcaaacccaccacaaaacaacgccaaaataaaccacaaaacaaacccaacaatgattttcactttgaagtgttcaattttgtaccctgcagcatatgcagcaacaatccaacctgctgggccatctgcaagagaatacc------aagcaaaaaacctggaaagaaaaccaccaccaagcccacaaaaaaaccaaccctcaagacaaccaaaaaagatcccaaacctcaaaccacaaaaccaaaggaagtactcactaccaagcctacaggaaagccaaccatcaacaccaccaaaacaaacatcagaactacactgctcacctccaacaccaaaggaaatccagaacacacaagtcaagaggaaaccctccactcaaccacctccgaaggccatccaagcccatcacaagtctatacaacatccggtcaagaggaaaccctccactcaaccacctccgaaggctatccaagcccatcacaagtccatacaacatccgagtacctatcacaatctctatcttcatccaacacagcaaaatgatagtcatt--aaaa-ag--c---a---tatt-gttgc-aaaaagccatgaccaaatcaaacagaatcaaaatcaacactggggcaaataacaatggagttgccaatcctcaaaacaaatgctattaccacaatccttgctgcagttacactctgtttcgcttccagtcaaaacatcactgaagaattttatcaatcaacatgcagtgcagttagcaaaggctatcttagtgctctaagaactggttggtatactagtgttataactatagaattaagtaatatcaaggaaaataagtgtaatggtacagacgctaaggtaaaattaataaaacaagaattagataaatataaaaatgctgtaacagaattgcagttgctcatgcaaagtacaccagcagcaaacagtcgagccagaagagaactaccaagatttatgaattatacactcaacaataccaaaaacaccaatgtaacattaagtaagaaaaggaaaagaagatttcttggatttttgttaggtgttggatctgcaatcgccagtggcattgccgtatccaaggtcctgcacctagaaggggaagtgaacaaaatcaaaagtgctctactatccacaaacaaagctgtagtcagcttatctaatggagtcagtgtcttaaccagcaaggtgctagacctcaaaaactatatagataaacagttgttacctattgttaacaagcaaagctgcagcatatcaaacattgaaactgtgatagagttccaacaaaagaacaacagactactagagattaccagagaatttagtgttaatgcaggtgtaactacacctgtaagcacttatatgttaactaatagtgagttattatcattaatcaatgatatgcctataacaaatgatcagaaaaagttaatgtcaagcaatgttcaaatagttagacagcaaagttactctatcatgtcaataataaaagaggaagtcttagcatatgtagtacaattaccactatatggtgtaatagatactccttgttggaaactacacacatcccctctatgtacaaccaacacaaaggaaggatccaacatctgcttaacaagaaccgacagaggatggtactgtgacaatgcaggatcagtatcc---tttttcccacaagctgaaacatgtaaagttcaatcgaatcgggtgttttgtgacacaatgaacagtttaacattaccaagtgaggtaaatctctgcaacattgacatattcaaccccaaatatgattgcaaaattatgacttcaaaaacagatgtaagcagctccgttatcacatctctaggagccatcgtgtcatgctatggcaaaaccaaatgtacagcatccaataaaaatcgtgggatcataaagacattctctaacgggtgtgattatgtatcaaataagggggtggatactgtatctgtaggtaatacattatattatgtaaataagcaagaaggcaaaagtctctatgtaaaaggtgaaccaataataaatttctatgatccattagtgttcccctctgatgaatttgatgcatcaatatctcaagtcaatgagaaaattaatcagagtctagcatttatccgtaaatcagatgaattattacataatgtaaatgctggtaaatccaccacaaatatcatgataactaccataattatagtaattatagtaatattgttagcattaattgcagttggactgctactatactgcaaggccagaagcacaccagtcacattaagtaaggatcaactgagtggtataaataatattgcatttagtaactg---aat-aaaaatagcacctaatcatattcttacaatggttcgctatttgtccatagataacccatttatcattagattatcct---aaaatttgaacttcatcacaactttcatctatagaccatctcacttacac--tttaagtagattcctattttatagttatat-----aaaa--caattgaataccaaattaacttactatttgt------aaaaatgaaaactggggcaaatatgtcacgaaggaatccttgcaaattcgaaattcgaggtcattgcttgaatggtaaaaggtgtcattttagtcataattattttgaatggccaccccatgcactgcttgtaagacaaaactttatgttaaacagaatacttaagtctatggataaaagcatagatactttgtcagaaataagtggagctgcagagttggaccgaacagaagagtatgccctcggtgtagttggagtgctagagagttatataggatcaataaataatataactaaacaatcagcatgtgttgccatgagcaaactccttactgaactcaacagcgatgacatcaaaaaactaagggacaatgaagagccaaactcacccaaagtaagagtgtacaatactgtcatatcatatattgaaagcaacaggaagaacaataaacaaactatccatctgttaaaaagattgccagcagacgtattgaag--aaaaccatcaaaaacacattggatatccacaagagcataaccatcaataacccaaaagaatcaactgttagtgatacgaacgatcatgccaaaaataatgatactacctgacaaatatccttgcagtataaattccatactaataacaagtaattgtagagtcactatgtataatcaaaaaaacacattatatatcaatcaaaacaaccaaaataaccatatatacccaccggatcaaccattcaatgaaatccattggacctctcaagacttgattgatgcaactcaaaattttctacaacatctaggtattactgatgatatatacacaatatatatattagtgtcataatactcaatcctaatacttaccacatcatcaaattattaactcaaacaattcaagctatgggacaaaatggatcccattattagcggaaattctgctaatgtttatctcactgatagttatttaaaaggtgttatttctttctcagaatgtaacgctttaggaagttacatattcaatggtccttatctcaaaaatgattataccaacttaattagtagacaaaatcctctaatagaacacataaatctaaagaaactaaatataacacagtccttaatatctaagtatcataaaggtgaaataaaaatagaagaacctacttactttcagtcattacttatgacatacaagagtatgacctcgtcagaacagactactactactaatttacttaaaaagataataagaagagctatagaaatcagtgatgtcaaaatctatgctatattgaataaactggggctc------aaagaaaaagacaagattaaatccaatgatggacaagatgaagacaactcagtcattactaccataatcaaagatgatatacttttagctgtcaaggataatcaatctcatcttaaagcagacaaaaatcaatcctc------aaaacaaaaagatacaatcaaaacaacacttttgaagaaattaatgtgttcgatgcaacatcctccatcatggttaatacattggtttaatttatacacaaaattaaacagcatattaacacaatatcgatctagtgaggtaaaaaaccatggttttatattggtagataatcatactcttagtggattccaatttattttgaatcaatatggttgtatagtttatcataaggaactcaaaagaattactgtgacaacttataatcaattcttgacatggaaagatattagccttagtagattaaatgtttgtttgattacatggattagtaactgtttgaacacattaaacaaaagcttaggcttaagatgtggattcaataatgttatcttgacacaattattcctttatggagattgtatactaaaactattccacaatgaggggttctacataataaaagaggtagagggatttattatgtctctaattttgaatataacagaagaagatcaattcagaaaacggttttataatagtatgctcaacaacatcacagatgccgccaacaaggctc---aaaaaaatctgctatcaagagtatgtcatacattattagataagacaatatcagataatataataaatggcagatggataattctattgagtaagttcctaaaattaattaagcttgcaggtgacaataacctcaacaatctgagtgaattatattttttgttcagaatatttggacacccaatggtagatgaaagacaagccatggatgctgttaaagttaattgcaacgagaccaaattttacttgttaagtagtttgagtatgttaagaggagcttttatatatagaattataaaagggtttgtaaataattacaacagatggcctactttaagaaatgccattgtcttacccttaagatggttaacttactataaactaaacacttatccttccttgttggaacttacagaaagagatttgattgttctatcaggactacgtttttatcgagagtttcggttgcctaaaaaagtggatcttgaaatgatcataaatgataaggctatatcacctcctaaaaatttaatatggactagtttccctagaaattatatgccgtcacacatacaaaattatatagaacatgaaaaattaaaattctctgatagtgataaatcaagaagagtattagagtattatttaagagataacaaattcaatgaatgtgatttacacaactgtgtagttaatcaaagttatcttaacaacccgaatcatgtggtatcattgacaggcaaagaaagagaactcagtgtaggtagaatgtttgcaatgcaaccaggaatgttcagacaagttcaaatattagcagagaaaatgatagcagaaaacatattacaatttttccctgaaagtcttacaagatatggtgatctagaactacagaaaatattagaattgaaagcaggaataagtaacaaatcaaatcgttacaatgataattacaacaattacattagtaagtgctctatcatcacagatctcagcaaattcaatcaagcatttcgatatgaaacatcatgtatttgtagtgatgtactggatgaactgcatggtgtacaatctctattttcctggttacatttaactattcctcatgtcacaataatatgcacatataggcatgcacccccttatataaaggatcatattgtagatcttaacaatgtagatgagcaaagtggactatatagatatcacatgggtggcatcgaaggatggtgtcaaaaactatggaccatagaagctatatcactattagatctaatatctctcaaagggaaattctcaattactgctttaattaatggtgacaatcaatcaatagatataagtaaaccagtaagactcatggaaggtcaaactcatgctcaagcagattatttgctagcattaaatagtctcaaattactgtataaagagtatgcaggaataggccacaaattaaaaggaactgagacttatatatcgagagatatgcaatttatgagtaaaacgatccaacataacggtgtatattacccagctagtataaagaaagtcctaagagtgggaccgtggataaacactatacttgatgacttcaaagtgagtctagaatctataggtagtttgacacaagaattagaatatagaggtgaaagtctattatgcagtttaatatttagaaatgtatggttatataatcaaattgcattacaacttaaaaatcatgcattatgtaacaacaaattatatttggatatattaaaagttctaaaacactt---aaaaaccttttttaatcttgatagcattgatacagcattaacattgtatatgaatttgcctatgttatttggtggtggtgatcccaacttgttatatcgaagtttctatagaagaactcctgattttctcacagaggctatagttcactctgtgttcatacttagttattatacaaaccatgatttaaaagataaacttcaagatctatcagatgatagattgaataagttcttaacatgcataatcacgtttgacaaaaaccccaatgctgaattcgttacattgatgagagatcctcaagctttaggatctgagaggcaagctaaaattactagcgaaatcaatagactggcagttaccgaggttttgagcacagctccaaacaaaatattttccaaaagtgcacaacactataccactacagagatagatcttaatgatattatgcagaatatagaacctacatatcctcacgggctaagagttgtttatgaaagtttacccttttataaagcagagaaaatagtaaatcttatatctggtac---aaaatctataactaacatactggaaaagacttctgccatagacttaacagatattgatagagccactgagatgatgag---gaaaaacataactttgcttataaggatattaccattagattgtaacagagataaaagagaaatattgagtatggaaaacctaagtattactgaattaagcaaatacgtaagagaaagatcttggtctttatccaatatagttggtgttacatcacccagtatcatgtatacaatggacataaaatatacaacaagctctatagctagtggcataatcatagagaaatataatgtaaacagtttaacacgtggtgagagaggacccactaaaccatgggttggttcatctacacaagag---aaaaagacaatgccagtttataatagacaagttttaaccaaaaaacagagagatcagatagatctattagcaaaattggattgggtgtatgcatctatagataacaaggatgaatttatggaggaacttagcataggaactcttgggttaacatatgagaaggccaaaaaattattcccacaatatttaagtgttaactatttgcatcgtcttacagtcagtagtagaccatgtgaattccctgcatctataccagcttatagaactacaaattatcactttgatactagccctattaatcgcatattaacagaaaagtatggtgatgaagatattgatatagtgttccaaaactgtataagctttggccttagcttaatgtctgtagtagaacaatttactaatgtatgtcctaacagaattattctcatacccaagcttaatgagatacatttgatgaaacctcccatattcacaggtgatgttgatattcacaagttaaaacaagtgatacaaaaacaacatatgtttttaccagacaaaataagtttgactcaatatgtggaattattcttaagtaataaaacacttaaatctggatctaatgttaattctaatttaatattggcgcataagatatctgactattttcataatacttacattttaagtactaatttagctggacattggattcttattatacaacttatgaaagattctaagggtatttttgaaaaagattggggagagggatatataactgatcatatgttcattaatttgaaagttttcttcaatgcttataagacatatctcttgtgttttcataaaggttacggcagagcaaagctggagtgtgatatgaatacttcagatctcctatgtgtattggaattaatagacagtagttattggaagtctatgtctaaggtg---tttttagaacaaaaagttatcaaatacattcttagccaggatgcaagtttacatagagtgaagggatgtcatagcttcaaactatggtttcttaaacgtcttaatgtggcagaattcacggtttgcccttgggttgttaacatagattatcatccaacacatatgaaagcaatattaacttatattgatcttgttagaatgggattgataaatgtagatagaatatacattaaaaataaccacaagttcaatgatgagttttatacttctaatctgttttacattaattataacttctcagataatactcatctattaactaaacatataaggattgctaattccgaattagaaagtaattacaacaaattatatcatcccacaccagaaaccctagaaaatatactaaccaatccggtt-aaaagtaatggaaaaaagacactgagtgactattgtataggtaaaaatgttgattcaataatgttaccttcgttatctaataagaagcttattaaatcgtctacaatgattagaaccaattacagcagacaagatttgtataatttatttcctacggttgtgattgataaaattatagatcattcaggtaatacagccaaatctaaccaactttacaccactacttctcatcaaatatccttagtgcacaatagcacatcactttattgcatgcttccttggcatcatattaacagattcaattttgtatttagttctacaggttgtaaaattagtatagagtatattttaaaagatcttaaaattaaggatcctaattgtatagcattcataggtgaaggagcagggaatttattattgcgtacagtagtggaacttcatcctgatataag------atatatttacagaagtctgaaagattgcaatgatcatagtttaccaattgagtttttaaggctgtacaatggacatatcaacattgattatggtgaaaatttgaccattcctgctacagatgcaaccaacaacattcattggtcttatttacatataaagtttgctgaacctatcagtctttttgtctgtgatgctgaattgcctgtaacagtcaactggagtaagattataatagagtggagcaagcatgtaagaaaatgcaagtactgttcttcagttaataaatgtacattaatagtaaaatatcatgctcaagatgatatcgatttcaaattagacaacataactatattaaaaacttatgtatgcttaggcagtaagttaaagggatctgaagtttacttagtccttacaataggccctgcaaatgtgttcccagtgtttaatgtagtacaaaatgctaaattgatactatcaagaaccaaaaatttcatcatgcct---aaaaaagctgataaagagtctattgatgcaaatattaagagtttgataccctttctttgttaccctataacaaaaaaaggaattaatactgcattgtctaaattaaagagtgttgttagtggagatatactatcatattccatagctggacgtaatgaagttttcagcaataaacttataaatcataagcatatgaacatcttaaagtggttcaatcatgttttaaatttcagatcaacagaattaaactataatcatttatatatggtagaatctacttatcctcatctaagtgaattgttaaacagcttgacaaccaatgaacttaaaaaactgattaaaatcacaggtagtttgttatacaacttttataatgaataa
>PP748733.1_USA-2020
atgggcagcaactcattgagtatgataaaagttagattgcaaaatctgtttgacaatgatgaagtagcattgttaaaaataacatgctatactgacaaattaatacagttaactaatgctttggctaaagcagttatacatacaatcaaattgaatggcattgtatttgtgcatgttataacaagtagtgatatttgccctaataataatattgtagtgaaatccaatttcacaacaatgccagtattacaaaatggaggttatatatgggaaatgatggaattaacacactgctctcaacctaatggcctaatagatgacaattgtgaaattaaattttccaaaaaactaagtgattcaacaatgaccaattatatgaatcaattatctgaattacttggatttgacctcaatccataaatcataataaatatcaactagcaaatcaatgtcactaataccattagttaatat----aaaa---cttaacagaagataaaaatggggcaaataaatcaattcagccgacccaaccatggacacaacacacaatgataccacaccacaaagactgatgatcacagacatgagaccattatcacttgagactataataacatctctaaccagagacatcataacacataaatttatatacttgataaatcatgaatgcatagtgagaaaacttgatgaaagacaggccacatttacatttctggtcaactatgaaatgaaactattgcacaaagtgggaagcactaaatataaaaaatatactgaatacaacacaaaatatggcactttccctatgccaatatttatcaatcatgatgggttcttagaatgcattggcattaagcctaccaagcacacacccataatatacaagtatgatctcaatccatgaatatcaaaccaagattcaaacaatccaaaataacaactttatgcataatcacactccatagtccaaatggagcccgaaaattatagttattt---aaaattaaggagagac---ataagatgaaagatggggcaaatacaaaaatggctcttagcaaagtcaagttgaatgatacactcaacaaagatcaacttctatcatccagcaaatataccatccaacggagcacaggagacagcattgacactcctaattatgatgtgcagaaacacattaataagttatgtggcatgttattaatcacagaagatgctaatcataaattcactgggttaataggtatgttatatgctatgtctagattaggaagagaagacaccataaaaatactcaaagatgcgggatatcatgttaaggcaaatggagtggatgtaacaacacatcgtcaagacattaatgggaaagaaatgaaatttgaagtgttaacattagcaagcttaacaactgaaattcaaatcaacattgagatagaatctagaaaatcctacaaaaaaatgctaaaagaaatgggagaggtggctccagaatacaggcatgactctcctgattgtgggatgataatattatgtatagcagcattagtaataaccaaattagcagcaggagatagatcaggtcttacagctgtgattagaagagccaacaatgtcctaaaaaatgaaatgaaacgttataaaggtttattacccaaggatatagccaacagcttctatgaagtatttgaaaaatatcctcactttatagatgtttttgttcattttggcatagcacaatcttctaccagaggtggcagtagagttgaagggatctttgcaggattgttcatgaatgcctatggtgcagggcaagtgatgttacggtggggggtcttagcaaaatcagttaaaaacattatgttaggacacgctagtgtacaagcagaaatggaacaagttgtggaggtgtatgagtacgctcagaaattgggtggagaagcaggattctaccatatattgaacaacccaaaagcatcactattatctttgactcaatttcctcacttctctagtgtagtattgggcaatgctgctggcctaggcataatgggagaatacagaggtacaccaaggaatcaagatttatatgatgctgcaaaagcatatgctgaacaactcaaagaaaatggtgtgattaactacagtgtattagatttgacagcagaagaactagaggctatcaaacatcagcttaatccaaaagataatgatgtagagctttgagtt--------aat---------aa-----aa--a----g-g----tggggcaaataaatcatcatggaaaagtttgctcctgaattccatggagaagatgcaaacaacagagccaccaaattcctagaatcaataaagggtaaattcacatcacccaaagatcccaagaaaaaagatagtatcatatctgtcaactcaatagatatagaagtaaccaaagaaagccctataacatcaaattcaaccattataaacccaataaatgagacagatgatactgtagggaacaagcccaattatcaaagaaagcctctagtaagtttcaaagaagaccctacgccaagtgataatcctttttcaaaactatacaaagaaaccatagaaacatttgataacaatgaagaagaatctagctattcatatgaagaaataaatgatcagacaaatgataatataacagcaagattagataggattgatgagaaattaagtgaaatactaggaatgcttcacacattagtagtagcgagtgcaggacccacatctgctcgggatggtataagagatgccatggttggtttaagagaagaaatgatagaaaaaatcagaactgaagcattaatgaccaatgacagactagaagctatggcaagactcaggaatgaagaaagtgaaaagatggcaaaagacacatcagatgaagtgtctctcaatccaacatcagagaaactgaacaacctgttggaagggaatgatagtgacaatgatctatcacttgaagatttctgattagctaccaagctgtacatcaaaacacaacaccaatagaaaaccaacaaacaaaccaactcacccatccaaccaaacatctatctgctgattagc----------------caaccagc-c-------aa-aa---a--a--caacccgccaatcttaaactagccacc-c--gg--aaaaaatc--gatactatagtta-c---------a-------aaa----aa-----a---g---atggggcaaatatggaaacatacgtgaataaacttcacgagggctccacatacacagctgctgttcaatacaatgtcctagaaaaagacgatgatcctgcatcacttacaatatgggtgcccatgttccaatcatccataccagcagatctactcataaaagaactagccaatgtcaatatactagtgaaacaaatatccacacccaagggaccctcattaagagtcatgataaactcaagaagtgcagtgctagcacaaatgcccagcaaatttaccatatgtgccaatgtgtccttggatgaaagaagcaagctggcatatgatgtaaccacaccctgtgaaattaaggcatgcagtctaacatgcctaaaatcaaaaaatatgttaactacagtcaaagatctcactatgaaaacactcaacccaacacatgacatcattgctttatgtgaatttgaaaatatagtaacatcaaaaaaagtcataataccaacatacctaagatctatcagcgtcagaaataaagatctgaacacacttgaaaatataacaaccactgaattcaaaaatgccattacaaatgcaaaaatcatcccttactcaggattactgttagtcatcacagtgactgacaacaaaggagcattcaaatacataaagccacaaagtcaattcatagtagatcttggagcttacctagagaaagaaagtatatattatgttacaacaaattggaagcacacagctacacgatttgcaatcaaacccatggaagattaacc---tctttcctctacatcaatgagtagattcatacaaactttctaactacatttttcgcttcacaatcataatcaccaaccctctgtggttcaatcaatc-----aaacaaaactcatcaggagttccagatcatcccaagtcattgttcatcagatccagtactcaaataagttaat--a---aa----aa--a-----tccacat-ggggcaaataatcactaagggaaatccaactaatcacaacatctgttaacatagacaagtcaacacgctagacaaaatcaaccaatggaaaatacatccataaccatagaattctcaagcaaattctggccttactttacactaatacacatgataacaacaataatctctttgataatcataatctccatcatgattgcaatactaaacaaactctgcgaatataatgtattccataacaaaacctttgagctaccaagagctcgagtcaatacatagcattcaccaatctgatagctcaaaacagtaaccttgcatttgtaagtgaactaccctcacttcttcacaaaaccacatcaacatctcaccatgcaagccatcatctataccat-aaa-gtagtt--tttt--a----aaa---atagtcat-aacaatgaact--aggatattaagacc-aaaaa---ca---acgctggggcaaatgcaaacatgtccaaaaccaaggaccaacgcaccgccaagacactagagaggacctgggacactctcaatcatctattattcatatcatcgtgcttatacaagttaaatcttaaatctatagcacaaatcacattatctattttggcaatgataatctcaacctcacttataattgcagccatcatattcatagcctcggcaaaccacaaagtcacactaacaactgcaatcatacaagatgcaacgaaccagatcaagaacacaaccccaacatacctcacccagaatccccagcttggaatcagcttctccaatctgtccgaaactacatcacaatccaccaccatactagcctcaacaacaccaagtgctgagtcaaccccacaatccacaacagtcaagatcaaaaacacaacaacaacccaaatatcacctagcaaacccaccacaaaacaacgccaaaataaaccacaaaacaaacccaacaatgattttcactttgaagtgttcaattttgtaccctgcagcatatgcagcaacaatccaacctgctgggccatctgcaagagaatacc------aagcaaaaaacctggaaagaaaaccaccaccaagcccacaaaaaaaccaaccctcaagacaaccaaaaaagatcccaaacctcaaaccacaaaaccaaaggaagtactcactaccaagcctacaggaaagccaaccatcaacaccaccaaaacaaacatcagaactacactgctcacctccaacaccaaaggaaatccagaacacacaagtcaagaggaaaccctccactcaaccacctccgaaggccatccaagcccatcacaagtctatacaacatccggtcaagaggaaaccctccactcaaccacctccgaaggctatccaagcccatcacaagtccatacaacatccgagtacctatcacaatctctatcttcatccaacacagcaaaatgatagtcatt--aaaa-ag--c---a---tatt-gttgc-aaaaagccatgaccaaatcaaacagaatcaaaatcaacactggggcaaataacaatggagttgccaatcctcaaaacaaatgctattaccacaatccttgctgcagttacactctgtttcgcttccagtcaaaacatcactgaagaattttatcaatcaacatgcagtgcagttagcaaaggctatcttagtgctctaagaactggttggtatactagtgttataactatagaattaagtaatatcaaggaaaataagtgtaatggtacagacgctaaggtaaaattaataaaacaagaattagataaatataaaaatgctgtaacagaattgcagttgctcatgcaaagtacaccagcagcaaacagtcgagccagaagagaactaccaagatttatgaattatacactcaacaataccaaaaacaccaatgtaacattaagtaagaaaaggaaaagaagatttcttggatttttgttaggtgttggatctgcaatcgccagtggcattgccgtatccaaggtcctgcacctagaaggggaagtgaacaaaatcaaaagtgctctactatccacaaacaaagctgtagtcagcttatctaatggagtcagtgtcttaaccagcaaggtgctagatctcaaaaactatatagataaacagttgttacctattgttaacaagcaaagctgcagcatatcaaacattgaaactgtgatagagttccaacaaaagaacaacagactactagagattaccagagaatttagtgttaatgcaggtgtaactacacctgtaagcacttatatgttaactaatagtgagttattatcattaatcaatgatatgcctataacaaatgatcagaaaaagttaatgtcaagcaatgttcaaatagttagacagcaaagttactctatcatgtcaataataaaagaggaagtcttagcatatgtagtacaattaccactatatggtgtaatagatactccttgttggaaactacacacatcccctctatgtacaaccaacacaaaggaaggatccaacatctgcttaacaagaaccgacagaggatggtactgtgacaatgcaggatcagtatcc---tttttcccacaagctgaaacatgtaaagttcaatcgaatcgggtgttttgtgacacaatgaacagtttaacattaccaagtgaggtaaatctctgcaacattgacatattcaaccccaaatatgattgcaaaattatgacttcaaaaacagatgtaagcagctccgttatcacatctctaggagccatcgtgtcatgctatggcaaaaccaaatgtacagcatccaataaaaatcgtgggatcataaagacattctctaacgggtgtgattatgtatcaaataagggggtggatactgtatctgtaggtaatacattatattatgtaaataagcaagaaggcaaaagtctctatgtaaaaggtgaaccaataataaatttctatgatccattagtgttcccctctgatgaatttgatgcatcaatatctcaagtcaatgagaaaattaatcagagtctagcatttatccgtaaatcagatgaattattacataatgtaaatgctggtaaatccaccacaaatatcatgataactaccataattatagtaattatagtaatattgttagcattaattgcagttggactgctactatactgcaaggccagaagcacaccagtcacattaagtaaggatcaactgagtggtataaataatattgcatttagtaactg---aat-aaaaatagcacctaatcatattcttacaatggttcgctatttgtccatagataacccatctatcattagattatcct---aaaatttgaacttcatcacaactttcatctataaaccatctcacttacac--tttaagtagattcctattttatagttatat-----aaaa--caattgaataccaaattaacttactatttgt------aaaaatgaaaactggggcaaatatgtcacgaaggaatccttgcaaattcgaaattcgaggtcattgcttgaatggtaaaaggtgtcattttagtcataattattttgaatggccaccccatgcactgcttgtaagacaaaactttatgttaaacagaatacttaagtctatggataaaagcatagatactttgtcagaaataagtggagctgcagagttggaccgaacagaagagtatgccctcggtgtagttggagtgctagagagttatataggatcaataaataatataactaaacaatcagcatgtgttgccatgagcaaactccttactgaactcaacagcgatgacatcaaaaaactaagggacaatgaagagccaaactcacccaaagtaagagtgtacaatactgtcatatcatatattgaaagcaacaggaagaacaataaacaaactatccatctgttaaaaagattgccagcagacgtattgaag--aaaaccatcaaaaacacattggatatccacaagagcataaccatcaataacccaaaagaatcaactgttagtgatacgaacgatcatgccaaaaataatgatactacctgacaaatatccttgcagtataaattccatactaataacaagtaattgtagagtcactatgtataatcaaaaaaacacatcatatatcaatcaaaacaaccaaaataaccatatatacccaccggatcaaccattcaatgaaatccattggacctctcaagacttgattgatgcaactcaaaattttctacaacatctaggtattactgatgatatatacacaatatatatattagtgtcataatactcaatcctaatacttaccacatcatcaaattattaactcaaacaattcaagctatgggacaaaatggatcccattattagcggaaattctgctaatgtttatctcactgatagttatttaaaaggtgttatttctttctcagaatgtaacgctttaggaagttacatattcaatggtccttatctcaaaaatgattataccaacttaattagtagacaaaatcctctaatagaacacataaatctaaagaaactaaatataacacagtccttaatatctaagtatcataaaggtgaaataaaaatagaagaacctacttactttcagtcattacttatgacatacaagagtatgacctcgtcagaacagactactactactaatttacttaaaaagataataagaagagctatagaaatcagtgatgtcaaaatctatgctatattgaataaactggggctc------aaagaaaaagacaagattaaatccaatgatggacaagatgaagacaactcagtcattactaccataatcaaaaatgatatacttttagctgtcaaggataatcaatctcatcttaaagcagacaaaaatcaatcctc------aaaacaaaaagatacaatcaaaacaacacttttgaagaaattaatgtgttcgatgcaacatcctccatcatggttaatacattggtttaatttatacacaaaattaaacagcatattaacacaatatcgatctagtgaggtaaaaaaccatggttttatattggtagataatcatactcttagtggattccaatttattttgaatcaatatggttgtatagtttatcataaggaactcaaaagaattactgtgacaacttataatcaattcttgacatggaaagatattagccttagtagattaaatgtttgtttgattacatggattagtaactgtttgaacacattaaacaaaagcttaggcttaagatgtggattcaataatgttatcttgacacaattattcctttatggagattgtatactaaaactattccacaatgaggggttctacataataaaagaggtagagggatttattatgtctctaattttgaatataacagaagaagatcaattcagaaaacggttttataatagtatgctcaacaacatcacagatgccgccaacaaggctc---aaaaaaatctgctatcaagagtatgtcatacattattagataagacaatatcagataatataataaatggcagatggataattctattgagtaagttcctaaaattaattaagcttgcaggtgacaataacctcaacaatctgagtgaattatattttttgttcagaatatttggacacccaatggtagatgaaagacaagccatggatgctgttaaagttaattgcaacgagaccaaattttacttgttaagtagtttgagtatgttaagaggagcttttatatatagaattataaaagggtttgtaaataattacaacagatggcctactttaagaaatgccattgtcttacccttaagatggttaacttactataaactaaacacttatccttccttgttggaacttacagaaagagatttgattgttctatcaggactacgtttttatcgagagtttcggttgcctaaaaaagtggatcttgaaatgatcataaatgataaggctatatcacctcctaaaaatttaatatggactagtttccctagaaattatatgccgtcacacatacaaaattatatagaacatgaaaaattaaaattctctgatagtgataaatcaagaagagtattagagtattatttaagagataacaaattcaatgaatgtgatttacacaactgtgtagttaatcaaagttatcttaacaacccgaatcatgtggtatcattgacaggcaaagaaagagaactcagtgtaggtagaatgtttgcaatgcaaccaggaatgttcagacaagttcaaatattagcagagaaaatgatagcagaaaacatattacaatttttccctgaaagtcttacaagatatggtgatctagaactacagaaaatattagaattgaaagcaggaataagtaacaaatcaaatcgttacaatgataattacaacaattacattagtaagtgctctatcatcacagatctcagcaaattcaatcaagcatttcgatatgaaacatcatgtatttgtagtgatgtactggatgaactgcatggtgtacaatctctattttcctggttacatttaactattcctcatgtcacaataatatgcacatataggcatgcacccccttatataaaggatcatattgtagatcttaacaatgtagatgagcaaagtggactatatagatatcacatgggtggcatcgaaggatggtgtcaaaaactatggaccatagaagctatatcactattagatctaatatctctcaaagggaaattctcaattactgctttaattaatggtgacaatcaatcaatagatataagtaaaccagtaagactcatggaaggtcaaactcatgctcaagcagattatttgctagcattaaatagtctcaaattactgtataaagagtatgcaggaataggccacaaattaaaaggaactgagacttatatatcgagagatatgcaatttatgagtaaaacgatccaacataacggtgtatattacccagctagtataaagaaagtcctaagagtgggaccgtggataaacactatacttgatgacttcaaagtgagtctagaatctataggtagtttgacacaagaattagaatatagaggtgaaagtctattatgcagtttaatatttagaaatgtatggttatataatcaaattgcattacaacttaaaaatcatgcattatgtaacaacaaattatatttggatatattaaaagttctaaaacactt---aaaaaccttttttaatcttgatagcattgatacagcattaacattgtatatgaatttgcctatgttatttggtggtggtgatcccaacttgttatatcgaagtttctatagaagaactcctgattttctcacagaggctatagttcactctgtgttcatacttagttattatacaaaccatgatttaaaagataaacttcaagatctatcagatgatagattgaataagttcttaacatgcataatcacgtttgacaaaaaccccaatgctgaattcgttacattgatgagagatcctcaagctttaggatctgagaggcaagctaaaattactagcgaaatcaatagactggcagttaccgaggttttgagcacagctccaaacaaaatattttccaaaagtgcacaacactataccactacagagatagatcttaatgatattatgcagaatatagaacctacatatcctcacgggctaagagttgtttatgaaagtttacccttttataaagcagagaaaatagtaaatcttatatctggtac---aaaatctataactaacatactggaaaagacttctgccatagacttaacagatattgatagagccactgagatgatgag---gaaaaacataactttgcttataaggatattaccattagattgtaacagagataaaagagaaatattgagtatggaaaacctaagtattactgaattaagcaaatacgtaagagaaagatcttggtctttatccaatatagttggtgttacatcacccagtatcatgtatacaatggacataaaatatacaacaagctctatagctagtggcataatcatagagaaatataatgtcaacagtttaacacgtggtgagagaggacccactaaaccatgggttggttcatctacacaagag---aaaaagacaatgccagtttataatagacaagttttaaccaaaaaacagagagatcagatagatctattagcaaaattggattgggtgtatgcatctatagataacaaggatgaatttatggaggaacttagcataggaactcttgggttaacatatgagaaggccaaaaaattattcccacaatatttaagtgttaactatttgcatcgtcttacagtcagtagtagaccatgtgaattccctgcatctataccagcttatagaactacaaattatcactttgatactagccctattaatcgcatattaacagaaaagtatggtgatgaagatattgatatagtgttccaaaactgtataagctttggccttagcttaatgtctgtagtagaacaatttactaatgtatgtcctaacagaattattctcatacccaagcttaatgagatacatttgatgaaacctcccatattcacaggtgatgttgatattcacaagttaaaacaagtgatacaaaaacaacatatgtttttaccagacaaaataagtttgactcaatatgtggaattattcttaagtaataaaacacttaaatctggatctaatgttaattctaatttaatattggcgcataagatatctgactattttcataatacttacattttaagtactaatttagctggacattggattcttattatacaacttatgaaagattctaagggtatttttgaaaaagattggggagagggatatataactgatcatatgttcattaatttgaaagttttcttcaatgcttataagacatatctcttgtgttttcataaaggttacggcagagcaaagctggagtgtgatatgaatacttcagatctcctatgtgtattggaattaatagacagtagttattggaagtctatgtctaaggtg---tttttagaacaaaaagttatcaaatacattcttagccaggatgcaagtttacatagagtgaagggatgtcatagcttcaaactatggtttcttaaacgtcttaatgtggcagaattcacggtttgcccttgggttgttaacatagattatcatccaacacatatgaaagcaatattaacttatattgatcttgttagaatgggattgataaatgtagatagaatatacattaaaaataaccacaagttcaatgatgagttttatacttctaatctgttttacattaattataacttctcagataatactcatctattaactaaacatataaggattgctaattccgaattagaaagtaattacaacaaattatatcatcccacaccagaaaccctagaaaatatactaaccaatccggtt-aaaagtaatggaaaaaagacactgagtgactattgtataggtaaaaatgttgattcaataatgttaccttcgttatctaataagaagcttattaaatcgtctacaatgattagaaccaattacagcagacaagatttgtataatttatttcctacggttgtgattgataaaattatagatcattcaggtaatacagccaaatctaaccaactttacaccactacttctcatcaaatatccttagtgcacaatagcacatcactttattgcatgcttccttggcatcatattaacagattcaattttgtatttagttctacaggttgtaaaattagtatagagtatattttaaaagatcttaaaattaaggatcctaattgtatagcattcataggtgaaggagcagggaatttattattgcgtacagtagtggaacttcatcctgatataag------atatatttacagaagtctgaaagattgcaatgatcatagtttaccaattgagtttttaaggctgtacaatggacatatcaacattgattatggtgaaaatttgaccattcctgctacagatgcaaccaacaacattcattggtcttatttacatataaagtttgctgaacctatcagtctttttgtctgtgatgctgaattgcctgtaacagtcaactggagtaagattataatagagtggagcaagcatgtaagaaaatgcaagtactgttcttcagttaataaatgtacattaatagtaaaatatcatgctcaagatgatatcgatttcaaattagacaacataactatattaaaaacttatgtatgcttaggcagtaagttaaagggatctgaagtttacttagtccttacaataggccctgcaaatgtgttcccagtgtttaatgtagtacaaaatgctaaattgatactatcaagaaccaaaaatttcatcatgcct---aaaaaagctgataaagagtctattgatgcaaatattaagagtttgataccctttctttgttaccctataacaaaaaaaggaattaatactgcattgtctaaattaaagagtgttgttagtggagatatactatcatattccatagctggacgtaatgaagttttcagcaataaacttataaatcataagcatatgaacatcttaaagtggttcaatcatgttttaaatttcagatcaacagaattaaactataatcatttatatatggtagaatctacttatcctcatctaagtgaattgttaaacagcttgacaaccaatgaacttaaaaaactgattaaaatcacaggtagtttgttatacaacttttataatgaataa
>OR287984.1_USA-2020
atgggcagcaactcattgagtatgataaaagttagattgcaaaatctgtttgacaatgatgaagtagcattgttaaaaataacatgctatactgacaaattaatacagttaactaatgctttggctaaagcagttatacatacaatcaaattgaatggcattgtatttgtgcatgttataacaagtagtgatatttgccctaataataatattgtagtgaaatccaatttcacaacaatgccagtattacaaaatggaggttatatatgggaaatgatggaattaacacactgctctcaacctaatggcctaatagatgacaattgtgaaattaaattttccaaaaaactaagtgattcaacaatgaccaattatatgaatcaattatctgaattacttggatttgacctcaatccataaatcataataaatatcaactagcaaatcaatgtcactaataccattagttaatat----aaaa---cttaacagaagataaaaatggggcaaataaatcaattcagccgacccaaccatggacacaacacacaatgataccacaccacaaagactgatgatcacagacatgagaccattatcacttgagactataataacatctctaaccagagacatcataacacataaatttatatacttgataaatcatgaatgcatagtgagaaaacttgatgaaagacaggccacatttacatttctggtcaactatgaaatgaaactattgcacaaagtgggaagcactaaatataaaaaatatactgaatacaacacaaaatatggcactttccctatgccaatatttatcaatcatgatgggttcttagaatgcattggcattaagcctaccaagcacacacccataatatacaagtatgatctcaatccatgaatatcaaaccaagattcaaacaatccaaaataacaactttatgcataatcacactccatagtccaaatggagcccgaaaattatagttattt---aaaattaaggagagac---ataagatgaaagatggggcaaatacaaaaatggctcttagcaaagtcaagttgaatgatacactcaacaaagatcaacttctatcatccagcaaatacaccatccaacggagcacaggagacagcattgacactcccaattatgatgtgcagaaacacatcaataagttatgtggcatgttattaatcacagaagatgctaatcataaattcactgggttaataggtatgttatatgctatgtctagattaggaagagaagacaccataaaaatactcaaagatgcgggatatcatgttaaggcaaatggagtggatgtaacaacacatcgtcaagacattaatgggaaagaaatgaaatttgaagtgttaacattagcaagcttaacaactgaaattcaaatcaacattgagatagaatctagaaaatcctacaaaaaaatgctaaaagaaatgggagaggtggctccagaatacaggcatgactctcctgattgtgggatgataatattatgtatagcagcattagtaataaccaaattagcagcaggagatagatcaggtcttacagctgtgattagaagagccaacaatgtcctaaaaaatgaaatgaaacgttataaaggtttattacccaaggatatagccaacagcttctatgaagtgtttgaaaaatatcctcactttatagatgtttttgttcattttggcatagcacaatcttctaccagaggtggcagtagagttgaagggatctttgcaggattgttcatgaatgcctatggtgcagggcaagtgatgttacggtggggggtcttagcaaaatcagttaaaaacattatgttaggacacgctagtgtacaagcagaaatggaacaagttgtggaggtgtatgagtacgctcagaaattgggtggagaagcaggattctaccatatattgaacaacccaaaagcatcactattatctttgactcaatttcctcacttctctagtgtagtattgggcaatgctgctggcctaggcataatgggagaatacagaggtacaccaaggaatcaagatttatatgatgctgcaaaagcatatgctgaacaactcaaagaaaatggtgtgattaactacagtgtattagatttgacagcagaagaactagaggctatcaaacatcagcttaatccaaaagataatgatgtagagctttgagtt--------aat---------aa-----aa--a----g-g----tggggcaaataaatcatcatggaaaagtttgctcctgaattccatggagaagatgcaaacaacagagccaccaaattcctagaatcaataaagggtaaattcacatcacccaaagatcccaagaaaaaagatagtatcatatctgtcaactcaatagatatagaagtaaccaaagaaagccctataacatcaaattcaaccattataaacccaataaatgagacagatgatactgtagggaacaagcccaattatcaaagaaagcctctagtaagtttcaaagaagaccctacgccaagtgataatcctttttcaaaactatacaaagaaaccatagaaacatttgataacaatgaagaagaatctagctattcatatgaagaaataaatgatcagacaaatgataatataacagcaagattagataggattgatgagaaattaagtgaaatactaggaatgcttcacacattagtagtagcgagtgcaggacccacatctgctcgggatggtataagagatgccatggttggtttaagagaagaaatgatagaaaaaatcagaactgaagcattaatgaccaatgacagactagaagctatggcaagactcaggaatgaagaaagtgaaaagatggcaaaagacacatcagatgaagtgtctctcaatccaacatcagagaaactgaacaacctgttggaagggaatgacagtgacaatgatctatcacttgaagatttctgattagctaccaagctgtacatcaaaacacaacaccaatagaaaaccaacaaacaaaccaactcacccatccaaccaaacatccatctgccgattagc----------------caaccagc-c-------aa-aa---a--a--caacccgccaatcttaaactagccacc-c--gg--aaaaaatc--gatactatagtta-c---------a-------aaa----aa-----a---g---atggggcaaatatggaaacatacgtgaataaacttcacgagggctccacatacacagctgctgttcaatacaatgtcctagaaaaagacgatgatcctgcatcacttacaatatgggtgcccatgttccaatcatccataccagcagatctactcataaaagaactagccaatgtcaatatactagtgaaacaaatatccacacccaagggaccctcattaagagtcatgataaactcaagaagtgcagtgctagcacaaatgcccagcaaatttaccatatgtgccaatgtgtccttggatgaaagaagcaagctggcatatgatgtaaccacaccctgtgaaattaaggcatgcagtctaacatgcctaaaatcaaaaaatatgttaactacagtcaaagatctcactatgaaaacactcaacccaacacatgacatcattgctttatgtgaatttgaaaatatagtaacatcaaaaaaagtcataataccaacatacctaagatctatcagcgtcagaaataaagatctgaacacacttgaaaatataacaaccactgaattcaaaaatgccattacaaatgcaaaaatcatcccttactcaggattactgttagtcatcacagtgactgacaacaaaggagcattcaaatacataaagccacaaagtcaattcatagtagatcttggagcttacctagagaaagaaagtatatattatgttacaacaaattggaagcacacagctacacgatttgcaatcaaacccatggaagattaacc---tctttcctctacatcaatgagtagattcatacaaactttctaactacatttttcgcttcacaatcataatcaccaaccctctgtggttcaatcaatc-----aaacaaaactcatcaggagttccagatcatcccaagtcattgttcatcagatccagtactcaaataagttaat--a---aa----aa--a-----tccacat-ggggcaaataatcactaagggaaatccaactaatcacaacatctgttaacatagacaagtcaacacgctagacaaaatcaaccaatggaaaatacatccataaccatagaattctcaagcaaattctggccttactttacactaatacacatgataacaacaataatctctttgataatcataatctccatcatgattgcaatactaaacaaactctgcgaatataatgtattccataacaaaacctttgagccaccaagagctcgagtcaatacatagcattcaccaatctgatagctcaaaacagtaaccttgcatttgtaagtgaactaccctcacttcttcacaaaaccacatcaacatctcaccatgcaagccatcatctataccat-aaa-gtagtt--attt--a----aaa---atagtcat-aacaatgaact--aggatattaagacc-aaaaa---ca---acgctggggcaaatgcaaacatgtccaaaaccaaggaccaacgcaccgccaagacactagagaggacctgggacactctcaatcatctattattcatatcatcgtgcttatacaagttaaatcttaaatctatagcacaaatcacattatctattttggcaatgataatctcaacctcacttataattgcagccatcatattcatagcctcggcaaaccacaaagtcacactaacaactgcaatcatacaagatgcaacgaaccagatcaagaacacaaccccaacatacctcacccagaatccccagcttggaatcagcttctccaatctgtccgaaactacatcacaatccaccaccatactagcctcaacaacaccaagtgctgagtcaaccccacaatccacaacagtcaagatcaaaaacacaacaacaacccaaatatcacctagcaaacccaccacaaaacaacgccaaaataaaccacaaaacaaacccaacaatgattttcactttgaagtgttcaattttgtaccctgcagcatatgcagcaacaatccaacctgctgggccatctgcaagagaatacc------aagcaaaaaacctggaaagaaaaccaccaccaagcccacaaaaaaaccaaccctcaagacaaccaaaaaagatcccaaacctcaaaccacaaaaccaaaggaagtactcactaccaagcctacaggaaagccaaccatcaacaccaccaaaacaaacatcagaactacactgctcacctccaacaccaaaggaaatccagaacacacaagtcaagaggaaaccctccactcaaccacctccgaaggccatccaagcccatcacaagtctatacaacatccggtcaagaggaaaccctccactcaaccacctccgaaggctatccaagcccatcacaagtccatacaacatccgagtacctatcacaatctctatcttcatccaacacagcaaaatgatagtcatt--aaaa-ag--c---a---tatt-gttgc-aaaaagccatgaccaaatcaaacagaatcaaaatcaacactggggcaaataacaatggagttgccaatcctcaaaacaaatgctattaccacaatccttgctgcagttacactctgtttcgcttccagtcaaaacatcactgaagaattttatcaatcaacatgcagtgcagttagcaaaggctatcttagtgctctaagaactggttggtatactagtgttataactatagaattaagtaatatcaaggaaaataagtgtaatggtacagacgctaaggtaaaattaataaaacaagaattagataaatataaaaatgctgtaacagaattgcagttgctcatgcaaagtacaccagcagcaaacagtcgagccagaagagaactaccaagatttatgaattatacactcaacaataccaaaaacgccaatgtaacattaagtaagaaaaggaaaagaagatttcttggatttttgttaggtgttggatctgcaatcgccagtggcattgccgtatccaaggtcctgcacctagaaggggaagtgaacaaaatcaaaagtgctctactatccacaaacaaagctgtagtcagcttatctaatggagtcagtgtcttaaccagcaaggtgctagacctcaaaaactatatagataaacagttgttacctattgttaacaagcaaagctgcagcatatcaaacattgaaactgtgatagagttccaacaaaagaacaacagactactagagattaccagagaatttagtgttaatgcaggtgtaactacacctgtaagcacttatatgttaactaatagtgagttattatcattaatcaatgatatgcctataacaaatgatcagaaaaagttaatgtcaagcaatgttcaaatagttagacagcaaagttactctatcatgtcaataataaaagaggaagtcttagcatatgtagtacaattaccactatatggtgtaatagatactccttgttggaaactacacacatcccctctatgtacaaccaacacaaaggaaggatccaacatctgcttaacaagaaccgacagaggatggtactgtgacaatgcaggatcagtatcc---tttttcccacaagctgaaacatgtaaagttcaatcaaatcgggtgttttgtgacacaatgaacagtttaacattaccaagtgaggtaaatctctgcaacattgacatattcaaccccaaatatgattgcaaaattatgacttcaaaaacagatgtaagcagctccgttatcacatctctaggagccatcgtgtcatgctatggcaaaaccaaatgtacagcatccaataaaaatcgtgggatcataaagacattctctaacgggtgtgattatgtatcaaataagggggtggatactgtatctgtaggtaatacattatattatgtaaataagcaagaaggcaaaagtctctatgtaaaaggtgaaccaataataaatttctatgatccattagtgttcccctctgatgaatttgatgcatcaatatctcaagtcaatgagaaaattaatcagagtctagcatttatccgtaaatcagatgaattattacataatgtaaatgctggtaaatccaccacaaatatcatgataactaccataattatagtaattatagtaatattgttagcattaattgcagttggactgctactatactgcaaggccagaagcacaccagtcacattaagtaaggatcaactgagtggtataaataatattgcatttagtaactg---aat-aaaaatagcacctaatcatattcttacaatggttcgctatttgtccatagataacccatctatcattagattatcct---aaaatttgaacttcatcacaactttcatctataaaccatctcacttacac--tttaagtagattcctattttatagttatat-----aaaa--caattgaataccaaattaacttactatttgt------aaaaatgaaaactggggcaaatatgtcacgaaggaatccttgcaaattcgaaattcgaggtcattgcttgaatggtaaaaggtgtcattttagtcataattattttgaatggccaccccatgcactgcttgtaagacaaaactttatgttaaacagaatacttaagtctatggataaaagcatagatactttgtcagaaataagtggagctgcagagttggaccgaacagaagagtatgccctcggtgtagttggagtgctagagagttatataggatcaataaataatataactaaacaatcagcatgtgttgccatgagcaaactccttactgaactcaacagcgatgacatcaaaaaactaagggacaatgaagagccaaactcacccaaagtaagagtgtacaatactgtcatatcatatattgaaagcaacaggaagaacaataaacaaactatccatctgttaaaaagattgccagcagacgtattgaag--aaaaccatcaaaaacacattggatatccacaagagcataaccatcaataacccaaaagaatcaactgttagtgatacgaacgatcatgccaaaaataatgatactacctgacaaatatccttgcagtataaattccatactaataacaagtaattgtagagtcactatgtataatcaaaaaaacacattatatatcaatcaaaacaaccaaaataaccatatatacccaccggatcaaccattcaatgaaatccattggacctctcaagacttgattgatgcaactcaaaattttctacaacatctaggtattactgatgatatatacacaatatatatattagtgtcataatactcaatcctaatacttaccacatcatcaaattattaactcaaacaattcaagctatgggacaaaatggatcccattattagcggaaattctgctaatgtttatctcactgatagttatttaaaaggtgttatttctttctcagaatgtaacgctttaggaagttacatattcaatggtccttatctcaaaaatgattataccaacttaattagtagacaaaatcctctaatagaacacataaatctaaagaaactaaatataacacagtccttaatatctaagtatcataaaggtgaaataaaaatagaagaacctacttactttcagtcattacttatgacatacaagagtatgacctcgtcagaacagactactactactaatttacttaaaaagataataagaagagctatagaaatcagtgatgtcaaaatctatgctatattgaataaactggggctc------aaagaaaaagacaagattaaatccaatgatggacaagatgaagacaactcagtcattactaccataatcaaagatgatatacttttagctgtcaaggataatcaatctcatcttaaagcagacaaaaatcaatcctc------aaaacaaaaagatacaatcaaaacaacacttttgaagaaattaatgtgttcgatgcaacatcctccatcatggttaatacattggtttaatttatacacaaaattaaacagcatattaacacaatatcgatctagtgaggtaaaaaaccatggttttatattggtagataatcatactcttagtggattccaatttattttgaatcaatatggttgtatagtttatcataaggaactcaaaagaattactgtgacaacttataatcaattcttgacatggaaagatattagccttagtagattaaatgtttgtttgattacatggattagtaactgtttgaacacattaaacaaaagcttaggcttaagatgtggattcaataatgttatcttgacacaattattcctttatggagattgtatactaaaactattccacaatgaggggttctacataataaaagaggtagagggatttattatgtctctaattttgaatataacagaagaagatcaattcagaaaacggttttataatagtatgctcaacaacatcacagatgccgccaacaaggctc---aaaaaaatctgctatcaagagtatgtcatacattattagataagacaatatcagataatataataaatggcagatggataattctattgagtaagttcctaaaattaattaagcttgcaggtgacaataacctcaacaatctgagtgaattatattttttgttcagaatatttggacacccaatggtagatgaaagacaagccatggatgctgttaaagttaattgcaacgagaccaaattttacttgttaagtagtttgagtatgttaagaggagcttttatatatagaattataaaagggtttgtaaataattacaacagatggcctactttaagaaatgccattgtcttacccttaagatggttaacttactataaactaaacacttatccttccttgttggaacttacagaaagagatttgattgttctatcaggactacgtttttatcgagagtttcggttgcctaaaaaagtggatcttgaaatgatcataaatgataaggctatatcacctcctaaaaatttaatatggactagtttccctagaaattatatgccgtcacacatacaaaattatatagaacatgaaaaattaaaattctctgatagtgataaatcaagaagagtattagagtattatttaagagataacaaattcaatgaatgtgatttacacaactgtgtagttaatcaaagttatcttaacaacccgaatcatgtggtatcattgacaggcaaagaaagagaactcagtgtaggtagaatgtttgcaatgcaaccaggaatgttcagacaagttcaaatattagcagagaaaatgatagcagaaaacatattacaatttttccctgaaagtcttacaagatatggtgatctagaactacagaaaatattagaattgaaagcaggaataagtaacaaatcaaatcgttacaatgataattacaacaattacattagtaagtgctctatcatcacagatctcagcaaattcaatcaagcatttcgatatgaaacatcatgtatttgtagtgatgtactggatgaactgcatggtgtacaatctctattttcctggttacatttaactattcctcatgtcacaataatatgcacatatagacatgcacccccttatataaaggatcatattgtagatcttaacaatgtagatgagcaaagtggactatatagatatcacatgggtggcatcgaaggatggtgtcaaaaactatggaccatagaagctatatcactattagatctaatatctctcaaagggaaattctcaattactgctttaattaatggtgacaatcaatcaatagatataagtaaaccagtaagactcatggaaggtcaaactcatgctcaagcagattatttgctagcattaaatagtctcaaattactgtataaagagtatgcaggaataggccacaaattaaaaggaactgagacttatatatcgagagatatgcaatttatgagtaaaacgatccaacataacggtgtatattacccagctagtataaagaaagtcctaagagtgggaccgtggataaacactatacttgatgacttcaaagtgagtctagaatctataggtagtttgacacaagaattagaatatagaggtgaaagtctattatgcagtttaatatttagaaatgtatggttatataatcaaattgcattacaacttaaaaatcatgcattatgtaacaacaaattatatttggatatattaaaagttctaaaacactt---aaaaaccttttttaatcttgatagcattgatacagcattaacattgtatatgaatttgcctatgttatttggtggtggtgatcccaacttgttatatcgaagtttctatagaagaactcctgattttctcacagaggctatagttcactctgtgttcatacttagttattatacaaaccatgatttaaaagataaacttcaagatctatcagatgatagattgaataagttcttaacatgcataatcacgtttgacaaaaaccccaatgctgaattcgttacattgatgagagatcctcaagctttaggatctgagaggcaagctaaaattactagcgaaatcaatagactggcagttaccgaggttttgagcacagctccaaacaaaatattttccaaaagtgcacaacactataccactacagagatagatcttaatgatattatgcagaatatagaacctacatatcctcacgggctaagagttgtttatgaaagtttacccttttataaagcagagaaaatagtaaatcttatatctggtac---aaaatctataactaacatactggaaaagacttctgccatagacttaacagatattgatagagccactgagatgatgag---gaaaaacataactttgcttataaggatattaccattagattgtaacagagataaaagagaaatattgagtatggaaaacctaagtattactgaattaagcaaatacgtaagagaaagatcttggtctttatccaatatagttggtgttacatcacccagtatcatgtatacaatggacataaaatatacaacaagctctatagctagtggcataatcatagagaaatataatgtcaacagtttaacacgtggtgagagaggacccactaaaccatgggttggttcatctacacaagag---aaaaagacaatgccagtttataatagacaagttttaaccaaaaaacagagagatcagatagatctattagcaaaattggattgggtgtatgcatctatagataacaaggatgaatttatggaggaacttagcataggaactcttgggttaacatatgagaaggccaaaaaattattcccacaatatttaagtgttaactatttgcatcgtcttacagtcagtagtagaccatgtgaatttcctgcatctataccagcttatagaactacaaattatcactttgatactagccctattaatcgcatattaacagaaaagtatggtgatgaagatattgatatagtgttccaaaactgtataagctttggccttagcttaatgtctgtagtagaacaatttactaatgtatgtcctaacagaattattctcatacccaagcttaatgagatacatttgatgaaacctcccatattcacaggtgatgttgatattcacaagttaaaacaagtgatacaaaaacaacatatgtttttaccagacaaaataagtttgactcaatatgtggaattattcttaagtaataaaacacttaaatctggatctaatgttaattctaatttaatattggcgcataagatatctgactattttcataatacttacattttaagtactaatttagctggacattggattcttattatacaacttatgaaagattctaagggtatttttgaaaaagattggggagagggatatataactgatcatatgttcattaatttgaaagttttcttcaatgcttataagacatatctcttgtgttttcataaaggttacggcagagcaaagctggagtgtgatatgaatacttcagatctcctatgtgtattggaattaatagacagtagttattggaagtctatgtctaaggtg---tttttagaacaaaaagttatcaaatacattcttagccaggatgcaagtttacatagagtgaagggatgtcatagcttcaaactatggtttcttaaacgtcttaatgtggcagaattcacggtttgcccttgggttgttaacatagattatcatccaacacatatgaaagcaatattaacttatattgatcttgttagaatgggattgataaatgtagatagaatatacattaaaaataaccacaagttcaatgatgagttttatacttctaatctgttttacattaattataacttctcagataatactcatctattaactaaacatataaggattgctaattccgaattagaaagtaattacaacaaattatatcatcccacaccagaaaccctagaaaatatactaaccaatccggtt-aaaagtaatggaaaaaagacactgagtgactattgtataggtaaaaatgttgattcaataatgttaccttcgttatctaataagaagcttattaaatcgtctacaatgattagaaccaattacagcagacaagatttgtataatttatttcctacggttgtgattgataaaattatagatcattcaggtaatacagccaaatctaaccaactttacaccactacttctcatcaaatatccttagtgcacaatagcacatcactttattgcatgcttccttggcatcatattaacagattcaattttgtatttagttctacaggttgtaaaattagtatagagtatattttaaaagatcttaaaattaaggatcctaattgtatagcattcataggtgaaggagcagggaatttattattgcgtacagtagtggaacttcatcctgatataag------atatatttacagaagtctgaaagattgcaatgatcatagtttaccaattgagtttttaaggctgtacaatggacatatcaacattgattatggtgaaaatttgaccattcctgctacagatgcaaccaacaacattcattggtcttatttacatataaagtttgctgaacctatcagtctttttgtctgtgatgctgaattgcctgtaacagtcaactggagtaagattataatagagtggagcaagcatgtaagaaaatgcaagtactgttcttcagttaataaatgtacattaatagtaaaatatcatgctcaagatgatatcgatttcaaattagacaacataactatattaaaaacttatgtatgcttaggcagtaagttaaagggatctgaagtttacttagtccttacaataggccctgcaaatgtgttcccagtgtttaatgtagtacaaaatgctaaattgatactatcaagaaccaaaaatttcatcatgcct---aaaaaagctgataaagagtctattgatgcaaatattaagagtttgataccctttctttgttaccctataacaaaaaaaggaattaatactgcattgtctaaattaaagagtgttgttagtggagatatactatcatattccatagctggacgtaatgaagttttcagcaataaacttataaatcataagcatatgaacatcttaaagtggttcaatcatgttttaaatttcagatcaacagaattaaactataatcatttatatatggtagaatctacttatcctcatctaagtgaattgttaaacagcttgacaaccaatgaacttaaaaaactgattaaaatcacaggtagtttgttatacaacttttataatgaataa
>PP376745.1_Australia-2019
atgggcagcaactcattgagtatgataaaagttagattgcaaaatctgtttgacaatgatgaagtagcattgttaaaaataacatgctatactgacaaattaatacagttaactaatgctttggctaaagcagttatacatacaatcaaattgaatggcattgtatttgtgcatgttataacaagtagtgatatttgccctaataataatattgtagtgaaatccaatttcacaacaatgccagtattacaaaatggaggttatatatgggaaatgatggaattaacacactgctctcaacctaatggcctaatagatgacaattgtgaaattaaattttccaaaaaactaagtgattcaacaatgaccaattatatgaatcaattatctgaattacttggatttgacctcaatccataaatcataataaatatcaactagcaaatcaatgtcactaataccattagttaatat----aaaa---cttaacagaagataaaaatggggcaaataaatcaattcagccgacccaaccatggacacaacacacaatgataccacaccacaaagactgatgatcacagacatgagaccattatcacttgagactataataacatctctaaccagagacatcataacacataaatttatatacttgataaatcatgaatgcatagtgagaaaacttgatgaaagacaggccacatttacatttctggtcaactatgaaatgaaactattgcacaaagtgggaagcactaaatataaaaaatatactgaatacaacacaaaatatggcactttccctatgccaatatttatcaatcatgatgggttcttagaatgcattggcattaagcctaccaagcacacacccataatatacaagtatgatctcaatccatgaatatcaaaccaagattcaaacaatccaaaataacaactttatgcataatcacactccatagtccaaatggagcccgaaaattatagttattt---aaaattaaggagagac---ataagatgaaagatggggcaaatacaaaaatggctcttagcaaagtcaagttgaatgatacactcaacaaagatcaacttctatcatccagcaaatataccatccaacggagcacaggagacagcattgacactcctaattatgatgtgcagaaacacattaataagttatgtggcatgttattaatcacagaagatgctaatcataaattcactgggttaataggtatgttatatgctatgtctagattaggaagagaagacaccataaaaatactcaaagatgcgggatatcatgttaaggcaaatggagtggatgtaacaacacatcgtcaagacattaatgggaaagaaatgaaatttgaagtgttaacattagcaagcttaacaactgaaattcaaatcaacattgagatagaatctagaaaatcctacaaaaaaatgctaaaagaaatgggagaggtggctccagaatacaggcatgactctcctgattgtgggatgataatattatgtatagcagcattagtaataaccaaattagcagcaggagatagatcaggtcttacagctgtgattagaagagccaacaatgtcctaaaaaatgaaatgaaacgttataaaggtttattacccaaggatatagccaacagcttctatgaagtgtttgaaaaatatcctcactttatagatgtttttgttcattttggcatagcacaatcttctaccagaggtggcagtagagttgaagggatctttgcaggattgttcatgaatgcctatggtgcagggcaagtgatgttacggtggggggtcttagcaaaatcagttaaaaacattatgttaggacacgctagtgtacaagcagaaatggaacaagttgtggaggtgtatgagtacgctcagaaattgggtggagaagcaggattctaccatatattgaacaacccaaaagcatcactattatctttgactcaatttcctcacttctctagtgtagtattgggcaatgctgctggcctaggcataatgggagaatacagaggtacaccaaggaatcaagatttatatgatgctgcaaaagcatatgctgaacaactcaaagaaaatggtgtgattaactacagtgtattagatttgacagcagaagaactagaggctatcaaacatcagcttaatccaaaagataatgatgtagagctttgagtt--------aat--------aaa-----aa--a----g-g----tggggcaaataaatcatcatggaaaagtttgctcctgaattccatggagaagatgcaaacaacagagccaccaaattcctagaatcaataaagggcaaattcacatcacccaaagatcccaagaaaaaagatagtatcatatctgtcaactcaatagatatagaagtaaccaaagaaagccctataacatcaaattcaaccattataaacccaataaatgagacagatgatactgtagggaacaagcccaattatcaaagaaagcctctagtaagtttcaaagaagaccctacgccaagtgataatcctttttcaaaactatacaaagaaaccatagaaacatttgataacaatgaagaagaatctagctattcatatgaagaaataaatgatcagacaaatgataatataacagcaagattagataggattgatgagaaattaagtgaaatactaggaatgcttcacacattagtagtagcgagtgcaggacccacatctgctcgggatggtataagagatgccatggttggtttaagagaagaaatgatagaaaaaatcagaactgaagcattaatgaccaatgacagactagaagctatggcaagactcaggaatgaagaaagtgaaaagatggcaaaagacacatcagatgaagtgtctctcaatccaacatcagagaaactgaacaacctgttggaagggaatgatagtgacaatgatctatcacttgaagatttctgattagctaccaagctgtacatcaaaacacaacaccaatagaaaaccaacaaacaaaccaactcacccatccaaccaaacatctatctgctgattagc----------------caaccagc-c-------aa-aa---a--a--caacccgccaatcttaaactagccacc-c--gg--aaaaaatc--gatactatagtta-c---------a-------aaa----aa-----a---g---atggggcaaatatggaaacatacgtgaataaacttcacgagggctccacatacacagctgctgttcaatacaatgtcctagaaaaagacgatgatcctgcatcacttacaatatgggtgcccatgttccaatcatccataccagcagatctactcataaaagaactagccaatgtcaatatactagtgaaacaaatatccacacccaagggaccctcattaagagtcatgataaactcaagaagtgcagtgctagcacaaatgcccagcaaatttaccatatgtgccaatgtgtccttggatgaaagaagcaagctggcatatgatgtaaccacaccctgtgaaattaaggcatgcagtctaacatgcctaaaatcaaaaaatatgttaactacagtcaaagatctcactatgaaaacactcaacccaacacatgacatcattgctttatgtgaatttgaaaatatagtaacatcaaaaaaagtcataataccaacatacctaagatctatcagcgtcagaaataaagatctgaacacacttgaaaatataacaaccactgaattcaaaaatgccattacaaatgcaaaaatcatcccttactcaggattactgttagtcatcacagtgactgacaacaaaggagcattcaaatacataaagccacaaagtcaattcatagtagatcttggagcttacctagagaaagaaagtatatattatgttacaacaaattggaagcacacagctacacgatttgcaatcaaacccatggaagattaacc---tttttcctctacatcaatgagtagattcatacaaactttctaactacatttttcgcttcacaatcataatcaccaaccctctgtggttcaatcaatc-----aaacaaaactcatcaggagttccagatcatcccaagtcattgttcatcagatccagtactcaaataagttaat--a---aa----aa--a-----tccacat-ggggcaaataatcactaagggaaatccaactaatcacaacatctgttaacatagacaagtcaacacgctagacaaaatcaaccaatggaaaatacatccataaccatagaattctcaagcaaattctggccttactttacactaatacacatgataacaacaataatctctttgataatcataatctccatcatgattgcaatactaaacaaactctgcgaatataatgtattccataacaaaacctttgagctaccaagagctcgagtcaatacatagcattcaccaatctgatagctcaaaacagtaaccttgcatttgtaagtgaactaccctcacttcttcacaaaaccacatcaacatctcaccatgcaagccatcatctataccat-aaa-gtagtt--attt--a----aaa---atagtcat-aacaatgaact--aggatattaagacc-aaaaa---ca---acgctggggcaaatgcaaacatgtccaaaaccaaggaccaacgcaccgccaagacactagagaggacctgggacactctcaatcatctattattcatatcatcgtgcttatacaagttaaatcttaaatctatagcacaaatcacattatctattttggcaatgataatctcaacctcacttataattgcagccatcatattcatagcctcggcaaaccacaaagtcacactaacaactgcaatcatacaagatgcaacgaaccagatcaagaacacaaccccaacatacctcacccagaatccccagcttggaatcagcttctccaatctgtccgaaactacatcacaatccaccaccatactagcctcaacaacaccaagtgctgagtcaaccccacaatccacaatagtcaagatcaaaaacacaataacaacccaaatatcacctagcaaacccaccacaaaacaacgccaaaataaaccacaaaacaaacccaacaatgattttcactttgaagtgttcaattttgtaccctgcagcatatgcagcaacaatccaacctgctgggccatctgcaagagaatacc------aaacaaaaaacctggaaagaaaaccaccaccaagcccacaaaaaaaccaaccctcaagacaaccaaaaaagatcccaaacctcaaaccacaaaaccaaaggaagtactcactaccaagcctacaggaaagccaaccatcaacaccaccaaaacaaacatcagaactacactgctcacctccaacaccaaaggaaatccagaacacacaagtcaagaggaaaccctccactcaaccacctccgaaggccatccaagcccatcacaagtctatacaacatccggtcaagaggaaaccctccactcaaccacctccgaaggctatccaagcccatcacaagtccatacaacatccgagtacctatcacaatctctatcttcatccaacacagcaaaatgatagtcatt--aaaa-ag--c---a---tatt-gttgc-aaaaagccatgaccaaatcaaacagaatcaaaatcaacactggggcaaataacaatggagttgccaatcctcaaaacaaatgctattaccacaatccttgctgcagttacactctgtttcgcttccagtcaaaacatcactgaagaattttatcaatcaacatgcagtgcagttagcaaaggctatcttagtgctctaagaactggttggtatactagtgttataactatagaattaagtaatatcaaggaaaataagtgtaatggtacagacgctaaggtaaaattaataaaacaagaattagataaatataaaaatgctgtaacagaattgcagttgctcatgcaaagtacaccagcagcaaacagtcgagccagaagagaactaccaagatttatgaattatacactcaacaataccaaaaacaccaatgtaacattaagtaagaaaaggaaaagaagatttcttggatttttgttaggtgttggatctgcaatcgccagtggcattgccgtatccaaggtcctgcacctagaaggggaagtgaacaaaatcaaaagtgctctactatccacaaacaaagctgtagtcagcttatctaatggagtcagtgtcttaaccagcaaggtgctagacctcaaaaactatatagacaaacagttgttacctattgttaacaagcaaagctgcagcatatcaaacattgaaactgtgatagagttccaacaaaagaacaacagactactagagattaccagagaatttagtgttaatgcaggtgtaactacacctgtaagcacttatatgttaactaatagtgagttattatcattaatcaatgatatgcctataacaaatgatcagaaaaagttaatgtcaagcaatgttcaaatagttagacagcaaagttactctatcatgtcaataataaaagaggaagtcttagcatatgtagtacaattaccactatatggtgtaatagatactccttgttggaaactacacacatcccctctatgtacaaccaacacaaaggaaggatccaacatctgcttaacaagaaccgacagaggatggtactgtgacaatgcaggatcagtatcc---tttttcccacaagctgaaacatgtaaagttcaatcgaatcgggtgttttgtgacacaatgaacagtttaacattaccaagtgaggtaaatctctgcaacattgacatattcaaccccaaatatgattgcaaaattatgacttcaaaaacagatgtaagcagctccgttatcacatctctaggagccattgtgtcatgctatggcaaaaccaaatgtacagcatccaataaaaatcgtgggatcataaagacattctctaacgggtgtgattatgtatcaaataagggggtggatactgtatctgtaggtaatacattatattatgtaaataagcaagaaggcaaaagtctctatgtaaaaggtgaaccaataataaatttctatgatccattagtgttcccctctgatgaatttgatgcatcaatatctcaagtcaatgagaaaattaatcagagtctagcatttatccgtaaatcagatgaattattacataatgtaaatgctggtaaatccaccacaaatatcatgataactaccataattatagtaattatagtaatattgttagcattaattgcagttggactgctactatactgcaaggccagaagcacaccagtcacattaagtaaggatcaactgagtggtataaataatattgcatttagtaactg---aat-aaaaatagcacctaatcatattcttacaatggttcgctatttgaccatagataacccatctatcattagattatcct---aaaatttgaacttcatcacaactttcatctataaaccatctcacttacac--tttaagtagattcctattttatagttatat-----aaaa--caattgaataccaaattaacttactatttgt------aaaaatgagaactggggcaaatatgtcacgaaggaatccttgcaaattcgaaattcgaggtcattgcttgaatggtaaaaggtgtcattttagtcataattattttgaatggccaccccatgcactgcttgtaagacaaaactttatgttaaacagaatacttaagtctatggataaaagcatagatactttgtcagaaataagtggagctgcagagttggaccgaacagaagagtatgccctcggtgtagttggagtgctagagagttatataggatcaataaataatataactaaacaatcagcatgtgttgccatgagcaaactccttactgaactcaacagcgatgacatcaaaaaactaagggacaatgaagagccaaactcacccaaagtaagagtgtacaatactgtcatatcatatattgaaagcaacaggaagaacaataaacaaactatccatctgttaaaaagattgccagcagacgtattgaag--aaaaccatcaaaaacacattggatatccacaagagcataaccatcaataacccaaaagaatcaactgttagtgatacgaacgatcatgccaaaaataatgatactacctgacaaatatccttgtagtataaattccatactaataacaagtaattgtagagtcactatgtataatcaaaaaaacacattatatatcaatcaaaacaaccaaaataaccatatatacccaccggatcaaccattcaatgaaatccattggacctctcaagacttgattgatgcaactcaaaattttctacaacatctaggtattactgatgatatatacacaatatatatattagtgtcataatactcaatcctaatacttaccacatcatcaaattattaactcaaacaattcaagctatgggacaaaatggatcccattattagcggaaattctgctaatgtttatctcactgatagttatttaaaaggtgttatttctttctcagaatgtaacgctttaggaagttacatattcaatggtccttatctcaaaaatgattataccaacttaattagtagacaaaatcctctaatagaacacataaatctaaagaaactaaatataacacagtccttaatatctaagtatcataaaggtgaaataaaaatagaagaacctacttactttcagtcattacttatgacatacaagagtatgacctcgtcagaacagactactactactaatttacttaaaaagataataagaagagctatagaaatcagtgatgtcaaaatctatgctatattgaataaactggggctc------aaagaaaaagacaagattaaatccaatgatggacaagatgaagacaactcagtcattactaccataatcaaagatgatatacttttagctgtcaaggataatcaatctcatcttaaagcagacaaaaatcaatcctc------aaaacaaaaagatacaatcaaaacaacacttttgaagaaattaatgtgttcgatgcaacatcctccatcatggttaatacattggtttaatttatacacaaaattaaacagcatattaacacaatatcgatctagtgaggtaaaaaaccatggttttatattggtagataatcatactcttagtggattccaatttattttgaatcaatatggttgtatagtttatcataaggaactcaaaagaattactgtgacaacttataatcaattcttgacatggaaagatattagccttagtagattaaatgtttgtttgattacatggattagtaactgtttgaacacattaaacaaaagcttaggcttaagatgtggattcaataatgttatcttgacacaattattcctttatggagattgtatactaaaactattccacaatgaggggttctacataataaaagaggtagagggatttattatgtctctaattttgaatataacagaagaagatcaattcagaaaacggttttataatagtatgctcaacaacatcacagatgccgccaacaaggctc---aaaaaaatctgctatcaagagtatgtcatacattattagataagacaatatcagataatataataaatggcagatggataattctattgagtaagttcctaaaattaattaagcttgcaggtgacaataacctcaacaatctgagtgaattatattttttgttcagaatatttggacacccaatggtagatgaaagacaagccatggatgctgttaaagttaattgcaacgagaccaaattttacttgttaagtagtttgagtatgttaagaggagcttttatatatagaattataaaagggtttgtaaataattacaacagatggcctactttaagaaatgccattgtcttacccttaagatggttaacttactataaactaaacacttatccttccttgttggaacttacagaaagagatttgattgttctatcaggactacgtttctatcgagagtttcggttgcctaaaaaagtggatcttgaaatgatcataaatgataaggctatatcacctcctaaaaatttaatatggactagtttccctagaaattatatgccgtcacacatacaaaattatatagaacatgaaaaattaaaattctctgatagtgataaatcaagaagagtattagagtattatttaagagataacaaattcaatgaatgtgatttacacaactgtgtagttaatcaaagttatcttaacaacccgaatcatgtggtatcattgacaggcaaagaaagagaactcagtgtaggtagaatgtttgcaatgcaaccaggaatgttcagacaagttcaaatattagcagagaaaatgatagcagaaaacatattacaatttttccctgaaagtcttacaagatatggtgatctagaactacagaaaatattagaattgaaagcaggaataagtaacaaatcaaatcgttacaatgataattacaacaattacattagtaagtgctctatcatcacagatctcagcaaattcaatcaagcatttcgatatgaaacatcatgtatttgtagtgatgtactggatgaactgcatggtgtacaatctctattttcctggttacatttaactattcctcatgtcacaataatatgcacatataggcatgcacccccttatataaaggatcatattgtagatcttaacaatgtagatgagcaaagtggactatatagatatcacatgggtggcatcgaaggatggtgtcaaaaactatggaccatagaagctatatcactattagatctaatatctctcaaagggaaattctcaattactgctttaattaatggtgacaatcaatcaatagatataagtaaaccagtaagactcatggaaggtcaaactcatgctcaagcagattatttgctagcattaaatagtctcaaattactgtataaagagtatgcaggaataggccacaaattaaaaggaactgagacttatatatcgagagatatgcaatttatgagtaaaacgatccaacataacggtgtatattacccagctagtataaagaaagtcctaagagtgggaccgtggataaacactatacttgatgacttcaaagtgagtctagaatctataggtagtttgacacaagaattagaatatagaggtgaaagtctattatgcagtttaatatttagaaatgtatggttatataatcaaattgcattacaacttaaaaatcatgcattatgtaacaacaaattatatttggatatattaaaagttctaaaacactt---aaaaaccttttttaatcttgatagcattgatacagcattaacattgtatataaatttgcctatgttatttggtggtggtgatcccaacttgttatatcgaagtttctatagaagaactcctgattttctcacagaggctatagttcactctgtgttcatacttagttattatacaaaccatgatttaaaagataaacttcaagatctgtcagatgatagattgaataagttcttaacatgcataatcacgtttgacaaaaaccccaatgctgaattcgttacattgatgagagatcctcaagctttaggatctgagaggcaagctaaaattactagcgaaatcaatagactggcagttaccgaggttttgagcacagctccaaacaaaatattttccaaaagtgcacaacactataccactacagagatagatcttaatgatattatgcagaatatagaacctacatatcctcacgggctaagagttgtttatgaaagtttacccttttataaagcagagaaaatagtaaatcttatatccggtac---aaaatctataactaacatactggaaaagacttctgccatagacttaacagatattgatagagccactgagatgatgag---gaaaaacataactttgcttataaggatattaccattagattgtaacagagataaaagagaaatattgagtatggaaaacctaagtattactgaattaagcaaatacgtaagagaaagatcttggtctttatccaatatagttggtgttacatcacccagtatcatgtatacaatggacataaaatatacaacaagctctatagctagtggcataatcatagagaaatataatgtcaacagtttaacacgtggtgagagaggacccactaaaccatgggttggttcatctacacaagag---aaaaagacaatgccagtttataatagacaagttttaaccaaaaaacagagagatcagatagatctattagcaaaattggattgggtgtatgcatctatagataacaaggatgaatttatggaggaacttagcataggaactcttgggttaacatatgagaaggccaaaaaattattcccacaatatttaagtgttaactatttgcatcgtcttacagtcagtagtagaccatgtgaattccctgcatctataccagcttatagaactacaaattatcactttgatactagccctattaatcgcatattaacagaaaagtatggtgatgaagatattgatatagtgttccaaaactgtataagctttggccttagcttaatgtctgtagtagaacaatttactaatgtatgtcctaacagaattattctcatacccaagcttaatgagatacatttgatgaaacctcccatattcacaggtgatgttgatattcacaagttaaaacaagtgatacaaaaacaacatatgtttttaccagacaaaataagtttgactcaatatgtggaattattcttaagtaataaaacacttaaatctggatctaatgttaattctaatttaatattggcgcataagatatctgactattttcataatacttacattttaagtactaatttagctggacattggattcttattatacaacttatgaaagattctaagggtatttttgaaaaagattggggagagggatatataactgatcatatgttcattaatttgaaagttttcttcaatgcttataagacatatctcttgtgttttcataaaggttacggcagagcaaagctggagtgtgatatgaatacttcagatctcctatgtgtattggaattaatagacagtagttattggaagtctatgtctaaggtg---tttttagaacaaaaagttatcaaatacattcttagccaggatgcaagtttacatagagtgaagggatgtcatagcttcaaactatggtttcttaaacgtcttaatgtggcagaattcacggtttgcccttgggttgttaacatagattatcatccaacacatatgaaagcaatattaacttatattgatcttgttagaatgggattgataaatgtagatagaatatacattaaaaataaccacaagttcaatgatgagttttatacttctaatctgttttacattaattataacttctcagataatactcatctattaactaaacatataaggattgctaattccgaattagaaagtaattacaacaaattatatcatcccaaaccagaaaccctagaaaatatactaaccaatccggtt-aaaagtaatggaaaaaagacactgagtgactattgtataggtaaaaatgttgattcaataatgttaccttcgttatctaataagaagcttattaaatcgtctacaatgattagaaccaattacagcagacaagatttgtataatttatttcctacggttgtgattgataaaattatagatcattcaggtaatacagccaaatctaaccaactttacactactacttctcatcaaatatccttagtgcacaatagcacatcactttattgcatgcttccttggcatcatattaacagattcaattttgtatttagttctacaggttgtaaaattagtatagagtatattttaaaagatcttaaaattaaggatcctaattgtatagcattcataggtgaaggagcagggaatttattattgcgtacagtagtggaacttcatcctgatataag------atatatttacagaagtctgaaagattgcaatgatcatagtttaccaattgagtttttaaggctgtacaatggacatatcaacattgattatggtgaaaatttgaccattcctgctacagatgcaaccaacaacattcattggtcttatttacatataaagtttgctgaacctatcagtctttttgtctgtgatgctgaattgcctgtaacagtcaactggagtaagattataatagagtggagcaagcatgtaagaaaatgcaagtactgttcttcagttaataaatgtacattaatagtaaaatatcatgctcaagatgatatcgatttcaaattagacaacataactatattaaaaacttatgtatgcttaggcagtaagttaaagggatctgaagtttacttagtccttacaataggccctgcaaatgtgttcccagtatttaatgtagtacaaaatgctaaattgatactatcaagaaccaaaaatttcatcatgcct---aaaaaagctgataaagagtctattgatgcaaatattaagagtttgataccctttctttgttaccctataacaaaaaaaggaattaatactgcattgtctaaattaaagagtgttgttagtggagatatactatcatattccatagctggacgtaatgaagttttcagcaataaacttataaatcataagcatatgaacatcttaaagtggttcaatcatgttttaaatttcagatcaacagaattaaactataatcatttatatatggtagaatctacttatcctcatctaagtgaattgttaaacagcttgacaaccaatgaacttaaaaaactgattaaaatcacaggtagtttgttatacaacttttataatgaataa
>PP376324.1_Finland-2020
atgggcagcaactcattgagtatgataaaagttagattgcaaaatctgtttgacaatgatgaagtagcattgttaaaaataacatgctatactgacaaattaatacagttaactaatgctttggctaaagcagttatacatacaatcaaattgaatggcattgtatttgtgcatgttataacaagtagtgatatttgccctaataataatattgtagtgaaatccaatttcacaacaatgccagtattacaaaatggaggttatatatgggaaatgatggaattaacacactgctctcaacctaatggcctaatagatgacaattgtgaaattaaattttccaaaaaactaagtgattcaacaatgaccaattatatgaatcaattatctgaattacttggatttgacctcaatccataaatcataataaatatcaactagcaaatcaatgtcactaataccattagttaatat----aaaa---cttaacagaagataaaaatggggcaaataaatcaattcagccgacccaaccatggacacaacacacaatgataccacaccacaaagactgatgatcacagacatgagaccattatcacttgagactataataacatctctaaccagagacatcataacacataaatttatatacttgataaatcatgaatgcatagtgagaaaacttgatgaaagacaagccacatttacatttctggtcaactatgaaatgaaactattgcacaaagtgggaagcactaaatataaaaaatatactgaatacaacacaaaatatggcactttccctatgccaatatttatcaatcatgatgggttcttagaatgcattggcattaagcctaccaagcacacacccataatatacaagtatgatctcaatccatgaatatcaaaccaagattcaaacaatccaaaataacaactttatgcataatcacactccatagtccaaatggagcccgaaaattatagttattt---aaaattaaggagagac---ataagatgaaagatggggcaaatacaaaaatggctcttagcaaagtcaagttgaatgatacactcaacaaagatcaacttctatcatccagcaaatataccatccaacggagcacaggagacagcattgacactcctaattatgatgtgcagaaacacattaataagttatgtggcatgttattaatcacagaagatgctaatcataaattcactgggttaataggtatgttatatgctatgtctagattaggaagagaagacaccataaaaatactcaaagatgcgggatatcatgttaaggcaaatggagtggatgtaacaacacatcgtcaagacattaatgggaaagaaatgaaatttgaagtgttaacattagcaagcttaacaactgaaattcaaatcaacattgagatagaatctagaaaatcctacaaaaaaatgctaaaagaaatgggagaggtggctccagaatacaggcatgactctcctgattgtgggatgataatattatgtatagcagcattagtaataaccaaattagcagcaggagatagatcaggtcttacagctgtgattagaagagccaacaatgtcctaaaaaatgaaatgaaacgttataaaggtttattacccaaggatatagccaacagcttctatgaagtgtttgaaaaatatcctcactttatagatgtttttgttcattttggcatagcacaatcttctaccagaggtggcagtagagttgaagggatctttgcaggattgttcatgaatgcctatggtgcagggcaagtgatgttacggtggggggtcttagcaaaatcagttraaaacattatgttaggacacgctagtgtacaagcagaaatggaacaagttgtggaggtgtatgagtacgctcagaaattgggtggagaagcaggattctaccatatattgaacaacccaaaagcatcactattatctttgactcaatttcctcacttctctagtgtagtattgggcaatgctgctggcctaggcataatgggagaatacagaggtacaccaaggaatcaagatttatatgatgctgcaaaagcatatgctgaacaactcaaagaaaatggtgtgattaactacagtgtattagatttaacagcagaagaactagaggctatcaaacatcagcttaatccaaaagataatgatgtagagctttgagtt--------aat---------aa-----aa--a----g-g----tggggcaaataaatcatcatggaaaagtttgctcctgaattccatggagaagatgcaaacaacagagccaccaaattcctagaatcaataaagggcaaattcacatcacccaaagatcccaagaaaaaagatagtatcatatctgtcaactcaatagatatagaagtaaccaaagaaagccctataacatcaaattcaaccattataaacccaataaatgagacagatgatactgtagggaacaagcccaattatcaaagaaagcctctagtaagtttcaaagaagaccctacgccaagtgataatcctttttcaaaactatacaaagaaaccatagaaacatttgataacaatgaagaagaatctagctattcatatgaagaaataaatgatcagacaaatgataatataacagcaagattagataggattgatgagaaattaagtgaaatactaggaatgcttcacacattagtagtagcgagtgcaggacccacatctgctcgggatggtataagagatgccatggttggtttaagagaagaaatgatagaaaaaatcagaactgaagcattaatgaccaatgacagactagaagctatggcaagactcaggaatgaagaaagtgaaaagatggcaaaagacacatcagatgaagtgtctctcaatccaacatcagagaaactgaacaacctgttggaagggaatgatagtgacaatgatctatcacttgaagatttctgattagctaccaagctgtacatcaaaacacaacaccaatagaaaaccaacaaacaaaccaactcacccatccaaccaaacatctatctgctgattagc----------------caaccagc-c-------aa-aa---a--a--caacccgccaatcttaaactagccacc-c--gg--aaaaaatc--gatactatagtta-c---------a-------aaa----aa-----a---g---atggggcaaatatggaaacatacgtgaataaacttcacgagggctccacatacacagctgctgttcaatacaatgtcctagaaaaagacgatgatcctgcatcacttacaatatgggtgcccatgttccaatcatccataccagcagatctactcataaaagaactagccaatgtcaatatactagtgaaacaaatatccacacccaagggaccctcattaagagtcatgataaactcaagaagtgcagtgctagcacaaatgcccagcaaatttaccatatgtgccaatgtgtccttggatgaaagaagcaagctagcatatgatgtaaccacaccctgtgaaattaaggcatgcagtctaacatgcctaaaatcaaaaaatatgttaactacagtcaaagatctcactatgaaaacactcaacccaacacatgacatcattgctttatgtgaatttgaaaatatagtaacatcaaaaaaagtcataataccaacatacctaagatctatcagcgtcagaaataaagatctgaacacacttgaaaatataacaaccactgaattcaaaaatgccattacaaatgcaaaaatcatcccttactcaggattactgttagtcatcacagtgactgacaacaaaggagcattcaaatacataaagccacaaagtcaattcatagtagatcttggagcttacctagagaaagaaagtatatattatgttacaacaaattggaagcacacagctacacgatttgcaatcaaacccatggaagattaacc---tttttcctctacatcaatgagtagattcatacaaactttctaactacatttttcgcttcacaatcataatcaccaaccctctgtggttcaatcaatc-----aaacaaaactcatcaggagttccagatcatcccaagtcattgttcatcagatccagtactcaaataagttaat--a---aa----aa--a-----tccacat-ggggcaaataatcactaagggaaatccaactaatcacaacatctgttaacatagacaagtcaacacgctagacaaaatcaaccaatggaaaatacatccataaccatagaattctcaagcaaattctggccttactttacactaatacacatgataacaacaataatctctttgataatcataatctccatcatgattgcaatactaaacaaactctgcgaatataatgtattccataacaaaacctttgagctaccaagagctcgagtcaatacatagcattcaccaatctgatagctcaaaacagtaaccttgcatttgtaagtgaactaccctcacttcttcacaaaaccacatcaacatctcaccatgcaagccatcatctataccat-aaa-gtagtt--attt-aa----aaa---atagtcat-aacaatgaact--aggatattaagacc-aaaaa---ca---acgctggggcaaatgcaaacatgtccaaaaccaaggaccaacgcaccgccaagacactagagaggacctgggacactctcaatcatctattattcatatcatcgtgcttatacaagttaaatcttaaatctatagcacaaatcacattatctattttggcaatgataatctcaacctcacttataattgcagccatcatattcatagcctcggcaaaccacaaagtcacactaacaactgcaatcatacaagatgcaacgaaccagatcaagaacacaacccctacatacctcacccagaatccccagcttggaatcagcttctccaatctgtccgaaactacatcacaatccaccaccatactagcctcaacaacaccaagtgctgagtcaaccccacaatccacaacagtcaagatcaaaaacacaacaacaacccaaatatcacctagcaaacccaccacaaaacaacgccaaaataaaccacaaaacaaacccaacaatgattttcactttgaagtgttcaattttgtaccctgcagcatatgcagcaacaatccaacctgctgggccatctgcaagagaatacc------aaacaaaaaacctggaaagaaaaccaccaccaagcccacaaaaaaaccaaccctcaagacaaccaaaaaagatcccaaacctcaaaccacaaaaccaaaggaagtactcactaccaagcctacaggaaagccaaccatcaacaccaccaaaacaaacatcagaactacactgctcacctccaacaccaaaggaaatccagaacacacaagtcaagaggaaaccctccactcaaccacctccgaaggccatccaagcccatcacaagtctatacaacatccggtcaagaggaaactctccactcaaccacctccgaaggctatccaagcccatcacaagtccatacaacatccgagtacctatcacaatctctatcttcatccaacacagcaaaatgatagtcatt--aaaa-ag--c---a---tatt-gttgc-aaaaagccatgaccaaatcaaacagaatcaaaatcaacactggggcaaataacaatggagttgccaatcctcaaaacaaatgctattaccacaatccttgctgcagttacactctgtttcgcttccagtcaaaacatcactgaagaattttatcaatcaacatgcagtgcagttagcaaaggctatcttagtgctctaagaactggttggtatactagtgttataactatagaattaagtaatatcaaggaaaataagtgtaatggtacagacgctaaggtaaaattaataaaacaagaattagataaatataaaaatgctgtaacagaattgcagttgctcatgcaaagtacaccagcagcaaacagtcgagccagaagagaactaccaagatttatgaattatacactcaacaataccaaaaacaccaatgtaacattaagtaagaaaaggaaaagaagatttcttggatttttgttaggtgttggatctgcaatcgccagtggcattgccgtatccaaggtcctgcacctagaaggggaagtgaacaaaatcaaaagtgctctactatccacaaacaaagctgtagtcagcttatctaatggagtcagtgtcttaaccagcaaggtgctagacctcaaaaactatatagataaacagttgttacctattgttaacaagcaaagctgcagcatatcaaacattgaaactgtgatagagttccaacaaaagaacaacagactactagagattaccagagaatttagtgttaatgcaggtgtaactacacctgtaagcacttatatgttaactaatagtgagttattatcattaatcaatgatatgcctataacaaatgatcagaaaaagttaatgtcaagcaatgttcaaatagttagacagcaaagttactctatcatgtcaataataaaagaggaagtcttagcatatgtagtacaattaccactatatggtgtaatagatactccttgttggaaactacacacatcccctctatgtacaaccaacacaaaggaaggatccaacatctgcttaacaagaaccgacagaggatggtactgtgacaatgcaggatcagtatcc---tttttcccacaagctgaaacatgtaaagttcaatcgaatcgggtgttttgtgacacaatgaacagtttaacattaccaagtgaggtaaatctctgcaacattgacatattcaaccccaaatatgattgcaaaattatgacttcaaaaacagatgtaagcagctccgttatcacatctctaggagccattgtgtcatgctatggcaaaaccaaatgtacagcatccaataaaaatcgtgggatcataaagacattctctaacgggtgtgattatgtatcaaataagggggtggatactgtatctgtaggtaatacattatattatgtaaataagcaagaaggcaaaagtctctatgtaaaaggtgaaccaataataaatttctatgatccattagtgttcccctctgatgaatttgatgcatcaatatctcaagtcaatgagaaaattaatcagagtctagcatttatccgtaaatcagatgaattattacataatgtaaatgctggtaaatccaccacaaatatcatgataactaccataattatagtaattatagtaatattgttagcattaattgcagttggactgctactatactgcaaggccagaagcacaccagtcacattaagtaaggatcaactgagtggtataaataatattgcatttagtaactg---aat-aaaaatagcacctaatcatattcttacaatggttcgctatttgtccatagataacccatctatcattagattatcct---aaaatttgaacttcatcacaactttcatctataaaccatctcacttacac--tttaagtagattcctattttatagttatat-----aaaa--caattgaataccaaattaacttactatttgt------aaaaatgagaactggggcaaatatgtcacgaaggaatccttgcaaattcgaaattcgaggtcattgcttgaatggtaaaaggtgtcattttagtcataattattttgaatggccaccccatgcactgcttgtaagacaaaactttatgttaaacagaatacttaagtctatggataaaagcatagatactttgtcagaaataagtggagctgcagagttggaccgaacagaagagtatgccctcggtgtagttggagttctagagagttatataggatcaataaataatataactaaacaatcagcatgtgttgccatgagcaaactccttactgaactcaacagcgatgacatcaaaaaactaagggacaatgaagagccaaactcacccaaagtaagagtgtacaatactgtcatatcatatattgaaagcaacaggaagaacaataaacaaactatccatctgttaaaaagattgccagcagacgtattgaag--aaaaccatcaaaaacacattggatatccacaagagcataaccatcaataacccaaaagaatcaactgttagtgatacgaacgatcatgccaaaaataatgatactacctgacaaatatccctgtagtataaattccatactaataacaagtaattgtagagtcactatgtataatcaaaaaaacacattatatatcaatcaaaacaaccaaaataaccatatatacccaccggatcaaccattcaatgaaatccattggacctctcaagacttgattgatgcaactcaaaattttctacaacatctaggtattactgatgatatatacacaatatatatattagtgtcataatactcaatcctaatacttaccacatcatcaaattattaactcaaacaattcaagctatgggacaaaatggatcccattattagcggaaattctgctaatgtttatctcactgatagttatttaaaaggtgttatttctttctcagaatgtaacgctttaggaagttacatattcaatggtccttatctcaaaaatgattataccaacttaattagtagacaaaatcctctaatagaacacataaatctaaagaaactaaatataacacagtccttaatatctaagtatcataaaggtgaaataaaaatagaagaacctacttactttcagtcattacttatgacatacaagagtatgacctcgtcagaacagactactactactaatttacttaaaaagataataagaagagctatagaaatcagtgatgtcaaaatctatgctatattgaataaactggggctc------aaagaaaaagacaagattaaatccaatgatggacaagatgaagacaactcagtcattactaccataatcaaagatgatatacttttagctgtcaaggataatcaatctcatcttaaagcagacaaaaatcaatcctc------aaaacaaaaagatacaatcaaaacaacacttttgaagaaattaatgtgttcgatgcaacatcctccatcatggttaatacattggtttaatttatacacaaaattaaacagcatattaacacaatatcgatctagtgaggtaaaaaaccatggttttatattggtagataatcatactcttagtggattccaatttattttgaatcaatatggttgtatagtttatcataaggaactcaaaagaattactgtgacaacttataatcaattcttgacatggaaagatattagccttagtagattaaatgtttgtttgattacatggattagtaactgtttgaacacattaaacaaaagcttaggcttaagatgtggattcaataatgttatcttgacacaattattcctttatggagattgtatactaaaactattccacaatgaggggttctacataataaaagaggtagagggatttattatgtctctaattttgaatataacagaagaagatcaattcagaaaacggttttataatagtatgctcaacaacatcacagatgccgccaacaaggctc---aaaaaaatctgctatcaagagtatgtcatacattattagataagacaatatcagataatataataaatggcagatggataattctattgagtaagttcctaaaattgattaagcttgcaggtgacaataacctcaacaatctgagtgaattatattttttgttcagaatatttggacacccaatggtagatgaaagacaagccatggatgctgttaaagttaattgcaacgagaccaaattttacttgttaagtagtttgagtatgttaagaggagcttttatatatagaattataaaagggtttgtaaataattacaacagatggcctactttaagaaatgccattgtcttacccttaagatggttaacttactataaactaaacacttatccttccttgttggaacttacagaaagagatttgattgttctatcaggactacgtttctatcgagagtttcggttgcctaaaaaagtggatcttgaaatgatcataaatgataaggctatatcaccccctaaaaatttaatatggactagtttccctagaaattatatgccgtcacacatacaaaattatatagaacatgaaaaattaaaattctctgatagtgataaatcaagaagagtattagagtattatttaagagataacaaattcaatgaatgtgatttacacaactgtgtagttaatcaaagttatcttaacaacccgaatcatgtggtatcattgacaggcaaagaaagagaactcagtgtaggtagaatgtttgcaatgcaaccaggaatgttcagacaagttcaaatattagcagagaaaatgatagcagaaaacatattacaatttttccctgaaagtcttacaagatatggtgatctagaactacagaaaatattagaattgaaagcaggaataagtaacaaatcaaatcgttacaatgataattacaacaattacattagtaagtgctctatcatcacagatctcagcaaattcaatcaagcatttcgatatgaaacatcatgtatttgtagtgatgtactggatgaactgcatggtgtacaatctctattttcctggttacatttaactattcctcatgtcacaataatatgcacatataggcatgcacccccttatataaaggatcatattgtagatcttaacaatgtagatgagcaaagtggactatatagatatcacatgggtggcatcgaaggatggtgtcaaaaactatggaccatagaagctatatcactattagatctaatatctctcaaagggaaattctcaattactgctttaattaatggtgacaatcaatcaatagatataagtaaaccagtaagactcatggaaggtcaaactcatgctcaagcagattatttgctagcattaaatagtctcaaattactgtataaagagtatgcaggaataggccacaaattaaaaggaactgagacttatatatcgagagatatgcaatttatgagtaaaacgatccaacataacggtgtatattacccagctagtataaagaaagtcctaagagtgggaccgtggataaacactatacttgatgacttcaaagtgagtctagaatctataggtagtttgacacaagaattagaatatagaggtgaaagtctattatgcagtttaatatttagaaatgtatggttatataatcaaattgcattacaacttaaaaatcatgcattatgtaacaacaaattatatttggatatattaaaagttctaaaacactt---aaaaaccttttttaatcttgatagcattgatacagcattaacattgtatatgaatttgcctatgttatttggtggtggtgatcccaacttgttatatcgaagtttctatagaagaactcctgattttctcacagaggctatagttcactctgtgttcatacttagttattatacaaaccatgatttaaaagataaacttcaagatctgtcagatgatagattgaataagttcttaacatgcataatcacgtttgacaaaaaccccaatgctgaattcgttacattgatgagagatcctcaagctttaggatctgagaggcaagctaaaattactagcgaaatcaatagactggcagttaccgaggttttgagcacagctccaaacaaaatattttccaaaagtgcacaacactataccactacagagatagatcttaatgatattatgcagaatatagaacctacatatcctcacgggctaagagttgtttatgaaagtttacccttttataaagcagagaaaatagtaaatcttatatccggtac---aaaatctataactaacatactggaaaagacttctgccatagacttaacagatattgatagagccactgagatgatgag---gaaaaacataactttgcttataaggatattaccattagattgtaacagagataaaagagaaatattgagtatggaaaacctaagtattactgaattaagcaaatacgtaagagaaagatcttggtctttatccaatatagttggtgttacatcacccagtatcatgtatacaatggacataaaatatacaacaagctctatagctagtggcataatcatagagaaatataatgtcaacagtttaacacgtggtgagagaggacccactaaaccatgggttggttcatctacacaagag---aaaaagacaatgccagtttataatagacaagttttaaccaaaaaacagagagatcagatagatctattagcaaaattggattgggtgtatgcatctatagataacaaggatgaatttatggaggaacttagcataggaactcttgggttaacatatgagaaggccaaaaaattattcccacaatatttaagtgttaactatttgcatcgtcttacagtcagtagtagaccatgtgaattccctgcatctataccagcttatagaactacaaattatcactttgatactagccctattaatcgcatattaacagaaaagtatggtgatgaagatattgatatagtgttccaaaactgtataagctttggccttagcttaatgtctgtagtagaacaatttactaatgtatgtcctaacagaattattctcatacccaagcttaatgagatacatttgatgaaacctcccatattcacaggtgatgttgatattcacaagttaaaacaagtgatacaaaaacaacatatgtttttaccagacaaaataagtttgactcaatatgtggaattattcttaagtaataaaacacttaaatctggatctaatgttaattctaatttaatattggcgcataagatatctgactattttcataatacttacattttaagtactaatttagctggacattggattcttattatacaacttatgaaagattctaagggtatttttgaaaaagattggggagagggatatataactgatcatatgttcattaatttgaaagttttcttcaatgcttataagacatatctcttgtgttttcataaaggttacggcagagcaaagctggagtgtgatatgaatacttcagatctcctatgtgtattggaattaatagacagtagttattggaagtctatgtctaaggtg---tttttagaacaaaaagttatcaaatacattcttagccaggatgcaagtttacatagagtgaagggatgtcatagcttcaaactatggtttcttaaacgtcttaatgtggcagaattcacggtttgcccttgggttgttaacatagattatcatccaacacatatgaaagcaatattaacttatattgatcttgttagaatgggattgataaatgtagatagaatatacattaaaaataaccacaagttcaatgatgagttttatacttctaatctgttttacattaattataacttctcagataatactcatctattaactaaacatataaggattgctaattccgaattagaaagtaattacaacaaattatatcatcccacaccagaaaccctagaaaatatactaaccaatccggtt-aaaagtaatggaaaaaagacactgagtgactattgtataggtaaaaatgttgattcaataatgttaccttcgttatctaataagaagcttattaaatcgtctacaatgattagaaccaattacagcagacaagatttgtataatttatttcctacggttgtgattgataaaattatagatcattcaggtaatacagccaaatctaaccaactttacactactacttctcatcaaatatccttagtgcacaatagcacatcactttattgcatgcttccttggcatcatattaacagattcaattttgtatttagttctacaggttgtaaaattagtatagagtatattttaaaagatcttaaaattaaggatcctaattgtatagcattcataggtgaaggagcagggaatttattattgcgtacagtagtggaacttcatcctgatataag------atatatttacagaagtctgaaagattgcaatgatcatagtttaccaattgagtttttaaggctgtacaatggacatatcaacattgattatggtgaaaatttgaccattcctgctacagatgcaaccaacaacattcattggtcttatttacatataaagtttgctgaacctatcagtctttttgtctgtgatgctgaattgcctgtaacagtcaactggagtaagattataatagagtggagcaagcatgtaagaaaatgcaagtactgttcttcagttaataaatgtacattaatagtaaaatatcatgctcaagatgatatcgatttcaaattagacaacataactatattaaaaacttatgtatgcttaggcagtaagttaaagggatctgaagtttacttagtccttacaataggccctgcaaatgtgttcccagtatttaatgtagtacaaaatgctaaattgatactatcaagaaccaaaaatttcatcatgcct---aaaaaagctgataaagagtctattgatgcaaatattaagagtttgataccctttctttgttaccctataacaaaaaaaggaattaatactgcattgtctaaattaaagagtgttgttagtggagatatactatcatattccatagctggacgtaatgaagttttcagcaataaacttataaatcataagcatatgaacatcttaaagtggttcaatcatgttttaaatttcagatcaacagaattaaactataatcatttatatatggtagaatctacttatcctcatctaagtgaattgttaaacagcttgacaaccaatgaacttaaaaaactgattaaaatcacaggtagtttgttatacaacttttataatgaataa
>OQ331220.1_USA-2020
atgggcagcaactcattgagtatgataaaagttagattgcaaaatctgtttgacaatgatgaagtagcattgttaaaaataacatgctatactgacaaattaatacagttaactaatgctttggctaaagcagttatacatacaatcaaattgaatggcattgtatttgtgcatgttattacaagtagtgatatttgccctaataataatattgtagtgaaatccaatttcacaacaatgccagtattacaaaatggaggttatatatgggaaatgatggaattaacacactgctctcaacctaatggcctaatagatgacaattgtgagattaaattctccaaaaaactaagtgattcaacaatgaccaattatatgaatcaattatctgaattacttggatttgacctcaatccataaatcataataaatatcaactagcaaatcaatgtcactaacaccattagttaatat----aaaa---cttaacaaaagataaaaatggggcaaataaatcaattcagccgacccaaccatggacacaacacacaatgataccacaccacaaagactgatgatcacagacatgagaccactatcacttgagactataataacatctttaaccagagacatcataacacataaatttatatacttgataaatcatgaatgcatagtgagaaaacttgatgaaagacaggccacatttacatttctggtcaactatgaaatgaaactattgcacaaagtgggaagcactaaatataaaaaatatactgaatacaacacaaaatatggcactttccctatgccaatatttatcaatcatgatgggttcttagaatgcattggcattaagcctaccaagcacacacccataatatacaagtatgatctcaatccatgaatatcaaaccaagattcaaacaatccaaaataacaactttatgcataatcacactccatagaccaaatggagcccgaaaattatagttattt---aaaattaaggagagac---ataagatgaaagatggggcaaatacaaaaatggctcttagcaaagtcaagttgaatgatacactcaacaaagatcaacttctatcatccagcaaatataccatccaacggagcacaggagacagcattgacactcctaattatgatgtgcagaaacacattaataagttatgtggcatgttattaatcacagaagatgctaatcataaattcactgggttaataggtatgttatatgctatgtctagattaggaagagaagacaccataaaaatactcaaagatgcgggatatcatgttaaggcaaatggagtggatgtaacaacacatcgtcaagacattaatgggaaagaaatgaaatttgaagtgttaacattagcaagcttaacaactgaaattcaaatcaacattgagatagaatctagaaaatcctacaaaaaaatgctaaaagaaatgggagaggtggctccagaatacaggcatgactctcctgattgtgggatgataatattatgtatagcagcattagtaataaccaaattagcagcaggagatagatcaggtcttacagctgtgattagaagagccaacaatgtcctaaaaaatgaaatgaaacgttataaaggtttattacccaaggatatagccaacagcttctatgaagtgtttgaaaaatatcctcactttatagatgtttttgttcattttggtatagcacaatcttctaccagaggtggcagtagagttgaagggatttttgcaggattgtttatgaatgcctatggtgcagggcaagtgatgttacggtggggggtcttagcaaaatcagttaaaaacattatgttaggacacgctagtgtacaagcagaaatggaacaagttgtggaggtgtatgagtacgctcagaaattgggtggagaagcaggattctaccatatattgaacaacccaaaagcatcactattatctttgactcaatttcctcacttctctagtgtagtattgggcaatgctgctggcctaggcataatgggagaatacagaggtacaccaaggaatcaagatttatatgatgctgcaaaagcatatgctgaacaactcaaagaaaatggtgtgattaactacagtgtattagatttgacagcagaagaactagaggctatcaaacatcagcttaatccaaaagataatgatgtagagctttgagtt--------aat---------aa-----aa--a----g-g----tggggcaaataaatcatcatggaaaagtttgctcctgaattccatggagaagatgcaaacaacagagccaccaaattcctagaatcaataaagggcaaattcacatcacccaaagatcccaagaaaaaagatagtatcatatctgtcaactcaatagatatagaagtaaccaaagaaagccctataacatcaaattcaaccattataaacccaataaatgagacagatgatactgtagggaacaagcccaattatcaaagaaagcctctagtaagtttcaaagaagaccctacgccaagtgataatcctttttcaaaactatacaaagaaaccatagaaacatttgataacaatgaagaagaatctagctattcatatgaagaaataaatgatcagacaaacgataatataacagcaagattagataggattgatgagaaattaagtgaaatactaggaatgcttcacacattagtagtagcgagtgcaggacccacatctgctcgggatggtataagagatgccatggttggtttaagagaagaaatgatagaaaaaatcagaactgaagcattaatgaccaatgacagactagaagctatggcaagactcaggaatgaagaaagtgaaaagatggcaaaagacacatcagatgaagtgtctctcaatccaacatcagagaaactgaacaacctgttggaagggaatgatagtgacaatgatctatcacttgaagatttctgattagctaccaaactgtacatcaaaacacaacaccaatagaaaaccaacaaacaaaccaactcacccatccaaccaaacatctatctgctgattagc----------------caaccagc-c-------aa-aa---a--a--caaccagccaatcttaaactagccacc-c--gg--aaaaaatc--ggtactatagtta-c---------a-------aaa----aa-----a---g---atggggcaaatatggaaacatacgtgaataaacttcacgagggctccacatacacagctgctgttcaatacaatgtcctagaaagagacgatgatcctgcatcacttacaatatgggtgcccatgttccaatcatccataccagcagatctactcataaaagaactagccaatgtcaatatactagtgaaacaaatatccacacccaagggaccctcattaagagtcatgataaactcaagaagtgcagtgctagcacaaatgcccagcaaatttaccatatgtgctaatgtgtccttggatgaaagaagcaagctagcatatgatgtaaccacaccctgtgaaattaaggcatgcagtctaacatgcctaaaatcaaaaaatatgttaactacagtcaaagatctcactatgaaaacactcaacccaacacatgacatcattgctttatgtgaatttgaaaatatagtaacatcaaaaaaagtcataataccaacatacctaagatctatcagcgtcagaaataaagatctgaacacacttgaaaatataacaaccactgaattcaaaaatgccattacaaatgcaaaaatcatcccttactcaggattactgttagtcatcacagtgactgacaacaaaggagcattcaaatacataaagccacaaagtcaattcatagtagatcttggagcttacctagaaaaagaaagtatatattatgttacaacaaattggaagcacacagctacacgatttgcaatcaaacccatggaagattaacc---tttttcctctacatcaatgagtagattcatacaaactttctaactacatttttcacttcacaatcataatcaccaaccctctgtggttcaatcaatc-----aatcaaaactcatcaggagttccagatcatcccaagtcattgttcatcagatccagtactcaaataagttaat--a---aa----aa--a-----tccacat-ggggcaaataatcactgagggaaatccaactaatcacaacatctgtcaacatagacaagtcaacacgctagataaaatcaaccaatggaaaatacatccataaccatagaattctcaagcaaattctggccttactttacactaatacacatgataacaacaataatctctttgataatcataatctccatcatgagtgcaatactaaacaaactctgcgaatataatgtattccataacaaaacctttgagctaccaagagctcgagtcaatacatagcattcaccaatctgatagctcaaaacagtaaccttgcatttgcaagtgaaccaccctcacttcttcacaaaaccacatcaacatctcaccatgcaagccatcatctataccat-aaa-gtagtt--attt--a----aaa---atagtcat-aacaatgaact--aggatattaagacc-aaaaa---ca---acgctggggcaaatgcaaacatgtccaaaaccaaggaccaacgcactgccaagacactagagaggacctgggacactctcaatcatctattattcatatcatcgtgcttatacaagttaaatcttaaatctatagcacaaatcacattatctatattggcaatgataatctcaacctcacttataattgcagccatcatattcatagcctcggcaaaccacaaagtcacactaacaactgcaatcatacaagatgcaacgaaccagatcaagaacacaaccccaacatacctcacccagaatccccagcttggaatcagcttctccaatctatccggaactacatcacaatccaccaccatactagcctcaacaacaccaagtgctgagtcaaccccacaatccacaacagtcaagatcaaaaacacaacaacaacccaaatatcacctagcaaacccaccacaaaacaacgccaaaataaaccacaaaacaaacccaacaatgattttcactttgaagtgttcaattttgtaccctgcagcatatgcagcaacaatccaacctgctgggccatctgcaagagaatacc------aaacaaaaaacctggaaagaaaaccaccaccaagcccacaaaaaaaccaaccctcaagacaaccaaaaaagatcccaaacctcaaaccacaaaaccaaaggaagcactcactaccaagcctacaggaaagccaaccatcaacaccactaaaacaaacatcagaactacactgctcacctccaacaccaaaggaaatccagaacacacaagtcaagaggaaaccctccactcaaccacctccgaaggctatccaagcccatcacaagtctatacaacatccggtcaagaggaaaccctccactcaaccacctccgtaggctatccaagcccatcacaagtccatacaacatccgagtacctatcacaatctccatcttcatccaacacagcaaaatgatagtcatt--aaaa-ag--c---a---tatt-gttgc-aaaaagccatgaccaaatcaaacagaatcaaaatcaacactggggcaaataataatggagttgccaatcctcaaaacaaatgctattaccacaatccttgctgcagttacactctgtttcgcttccagtcaaaacatcactgaagaattttatcaatcaacatgcagtgcagttagcaaaggctatcttagtgctctaagaactggttggtatactagtgttataactatagaattaagtaatatcaaggaaaataagtgtaatggtacagacgctaaggtaaaattaataaaacaagaattagataaatataaaaatgctgtaacagaattgcagttgctcatgcaaagcacaccagcagcaaacagtcgagccagaagagaactaccaagatttatgaattatacactcaacaataccaaaaacaccaatgtaacattaagtaagaaaaggaaaagaagatttcttggatttttgttaggtgttggatctgcaattgccagtggcattgccgtatccaaggtcctgcacctagaaggggaagtgaacaaaatcaaaagtgctctactatccacaaacaaggctgtagtcagcttatctaatggagtcagtgtcttaaccagcaaggtgctagacctcaaaaactatatagataaacagttgttacctattgttaacaagcaaagctgcagcatatcaaacattgaaactgtgatagagttccaacaaaagaacaacagactactagagattaccagagaatttagtgttaatgcaggtgtaactacacctgtaagcacttatatgttaactaatagtgagttattatcattaatcaatgatatgcctataacaaatgatcagaaaaagttaatgtcaagcaatgttcaaatagttagacagcaaagttactctatcatgtcaataataaaagaggaagtcttagcatatgtagtacaattaccactatatggtgtaatagatactccttgttggaaactacacacatcccctctatgtacaaccaacacaaaggaaggatccaacatctgcttaacaagaaccgacagaggatggtactgtgacaatgcaggatcagtatcc---tttttcccacaagctgaaacatgtaaagttcaatcgaatcgggtgttttgtgacacaatgaacagtttaacattaccaagtgaggtaaatctctgcaacattgacatattcaaccccaaatatgattgcaaaattatgacttcaaaaacagatgtaagcagctccgttatcacatctctaggagccattgtgtcatgctatggcaaaaccaaatgtacagcatccaataaaaatcgtgggatcataaagacattctctaacgggtgtgattatgtatcaaataagggggtggatactgtgtctgtaggtaatacattatattatgtaaataagcaagaaggcaaaagtctctatgtaaaaggtgaaccaataataaatttctatgatccattagtgttcccctctgatgaatttgatgcatcaatatctcaagtcaatgagaaaattaatcagagtctagcatttatccgtaaatcagatgaattattacataatgtaaatgctggtaaatccaccacaaatatcatgataactaccataattatagtaattatagtaatattgttagcattaattgcagttggactgctactatactgcaaggccagaagcacaccagtcacattaagtaaggatcaactgagtggtataaataatattgcatttagtaactg---aat-aaaaatagcacctaatcatattcttacaatggtttgctatttgatcatagataacccatctatcattagattatcct---aaaatttgaacttcatcacaactttcatctataaaccatctcacttacactttttaagtagattcctattttatagttatat-----aaaa--caattgaataccaaattaacttactatttgt------aaaaatgagaactggggcaaatatgtcacgaaggaatccttgcaaattcgaaattcgaggtcattgcttgaatggtaaaaggtgtcattttagtcataattattttgaatggccaccccatgcactgcttgtaagacaaaactttatgttaaacagaatacttaagtctatggataaaagcatagatactttgtcagaaataagtggagctgcagagttggacagaacagaagagtatgccctcggtgtagttggagtgctagagagttatataggatcaataaataatataactaaacaatcagcatgtgttgccatgagcaaactccttactgaactcaacagcgatgacatcaaaaaactaagggacaatgaagagccaaactcacccaaagtaagagtgtacaatactgtcatatcatatattgaaagcaacaggaaaaacaataaacaaactatccatctgttaaaaagattgccagcagatgtattgaag--aaaaccatcaaaaacacattggatatccacaagagcataaccatcaataacccaaaagaatcaactgttagtgatacgaacgaccatgccaaaaataatgatactacctgacaaatatccttgtagtataaattccatactaataacaagtaattgtagagtcactatgtataatcaaaaaaacacactatatatcaatcaaaacaaccaaaataaccatatatacccaccggatcaaccattcaatgaaatccattggacctctcaagacttgattgatgcaactcaaaattttctacaacatctaggtatcactgatgatatatacacaatatatatattagtgtcataatactcaatcctaatacttaccacatcatcaaattattaactcaaacaattcaagctatgggacaaaatggatctcattattagcggaaattctgctaatgtttatctcactgatagttatttaaaaggtgttatttctttctcagaatgtaacgctttaggaagttacatattcaatggtccttatctcaaaaatgattataccaacttaattagtagacaaaatccattaatagaacacataaatctaaagaaactaaatataacacagtccttaatatctaagtatcataaaggtgaaataaaaatagaagaacctacttactttcagtcattacttatgacatacaagagtatgacctcgtcagaacagactactactactaatttacttaaaaagataataagaagagctatagaaatcagtgatgtcaaagtctatgctatattgaataaactgggcctc------aaagaaaaagacaagattaaatccaatgatggacaagatgaagacaactcagtcattactaccataatcaaagatgatatacttttagctgtcaaggataatcaatctcatcttaaagcagacaaaaatcaatcctc------aaaacaaaaagatacaatcaaaacaacacttttgaagaaattaatgtgttcaatgcaacatcctccatcatggttaatacattggtttaatttatacacaaaattaaacagcatattaacacaatatcgatctagtgaggtaaaaaaccatggttttatattgatagataatcatactcttagtggattccaatttattttgaatcaatatggttgtatagtttatcataaggaactcaaaagaattactgtgacaacttataatcaattcttaacatggaaagatattagccttagtagattaaatgtttgtctgattacatggattagtaactgtttgaacacattaaacaaaagcttaggcttaagatgtggattcaataatgttatcttgacacaattattcctttatggagattgtatattaaaactattccacaatgaggggttctacataataaaagaggtagagggatttattatgtctctaattttgaatataacagaagaagatcaattcagaaaacggttttataatagtatgctcaacaacatcacagatgccgccaacaaagctc---aaaaaaatctgctatcaagagtatgtcatacattattagataagacaatatcagataatataataaatggtagatggataattctattgagtaagttcctaaaattaattaagcttgcaggtgacaataacctcaacaatctgagtgaattatattttttgttcagaatatttggacacccaatggtagatgaaagacaagccatggatgctgttaaagttaattgcaacgagaccaaattttacttgttaagtagtttgagtatgttaagaggagcttttatatatagaattataaaagggtttgtaaataattacaacagatggcctactttaagaaatgccattgtcttacccttaagatggttaacttactataaactaaacacttatccttccttgttggaacttacagaaagagatttgattgttctatcaggactacgtttctatcgagagtttcggttgcctaaaaaagtggatcttgaaatgatcataaatgataaggctatatcacctcctaaaaatttaatatggactagtttccctagaaattatatgccgtcacacatacaaaattatatagaacatgaaaaattaaaattctctgatagtgataaatcaagaagagtattagagtattatttaagagataacaaattcaatgaatgtgatttacacaactgtgtagttaatcaaagttatcttaacaacccgaatcatgtggtatcattgacaggcaaagaaagagaactcagtgtaggtagaatgtttgcaatgcaaccaggaatgttcagacaagttcaaatattagcagagaaaatgatagcagaaaacatattacaatttttccctgaaagtcttacaagatatggtgatctagaactacagaaaatattagaattgaaagcaggaataagtaacaaatcaaatcgttacaatgataattacaacaattacattagtaagtgctctatcatcacagatctcagcaaattcaatcaagcatttcgatatgaaacatcatgtatttgtagtgatgtactggatgaactgcatggtgtacaatctctattttcctggttacatttaactattcctcatgtcacaataatatgcacatataggcatgcacccccctatataaaggatcatattgtagatcttaacaatgtagatgagcaaagtggactatatagatatcacatgggtggcatcgaagggtggtgtcaaaaactatggaccatagaagctatatcactattagatctaatatctctcaaagggaaattctcaattactgctttaattaatggtgacaatcaatcaatagatataagtaaaccagtaagactcatggaaggtcaaactcatgctcaagcagattatttgctagcattaaatagtctcaaattactgtataaagagtatgcaggaataggccacaaattaaaaggaactgagacttatatatcgagagatatgcaatttatgagtaaaacgatccaacataacggtgtatattaccctgctagtataaagaaagtcctaagagtgggaccgtggataaacactatacttgatgacttcaaagtgagtctagaatctataggtagtttgacacaagaattagaatatagaggtgaaagtctattatgcagtttaatatttagaaatgtatggttatataatcaaattgcattacaacttaaaaatcatgcattatgtaacaacaaattatatttggatatattaaaagttctaaaacactt---aaaaaccttttttaatcttgataacattgatacagcattaacattgtatatgaatttgcctatgttatttggtggtggtgatcccaacttgttatatcgaagtttctatagaagaactcctgatttcctcacagaggctatagttcactctgtgttcatacttagttattatacaaaccatgatttaaaagataaacttcaagatctgtcagatgatagattgaataagttcttaacatgcataatcacgtttgacaaaaaccccaatgctgaattcgttacattgatgagagatcctcaagctttaggatctgagaggcaagctaaaattactagcgaaatcaatagactggcagttaccgaggttttgagcacagctccaaacaaaatattttccaaaagtgcacaacactataccactacagagatagatcttaatgatattatgcagaatatagaacctacatatcctcacgggctaagagttgtttatgaaagtttacccttttataaagcagagaaaatagtaaatcttatatccggtac---aaaatctataactaacatactggaaaagacttctgccatagacttaacagatattgatagagccactgagatgatgag---gaaaaacataactttgcttataaggatattaccattagattgtaacagagataaaagagaaatattgagtatggaaaacctaagtattactgaattaagcaaatacgtaagagaaagatcttggtctttatccaatatagttggtgttacatcacccagtatcatgtatacaatggacataaaatatacaacaagcactatagctagtggcataatcatagagaaatataatgtcaacagtttaacacgtggtgagagaggacccactaaaccatgggttggttcatctacacaagag---aaaaagacaatgccagtttataatagacaagttttaaccaaaaaacagagagatcaaatagatctattagcaaaattggattgggtgtatgcatctatagataacaaggatgaatttatggaggaacttagcataggaactcttgggttaacatatgagaaggccaaaaaattattcccacaatatttaagtgttaactatttgcatcgtcttacagtcagtagtagaccatgtgaattccctgcatctataccagcttatagaactacaaattatcactttgatactagccctatcaatcgcatattaacagaaaagtatggtgatgaagatattgatatagtattccaaaactgtataagctttggccttagcttaatgtctgtagtagaacaatttactaatgtatgtcctaacagaattattctcatacccaagcttaatgagatacatttgatgaaacctcccatattcacaggtgatgttgatattcacaagttaaaacaagtgatacaaaaacaacatatgtttttaccagacaaaataagtttgacccaatatgtggaattattcttaagtaataaaacacttaaatctggatctaatgttaattctaatttaatattggcgcataagatatctgactattttcataatacttacattttaagtactaatttagctggacattggattcttattatacaacttatgaaagattctaagggtatttttgaaaaagattggggagagggatatataactgatcatatgttcattaatttgaaagttttcttcaatgcttataagacatatctcttgtgttttcataaaggttacggcagagcaaagctggagtgtgatatgaatacttcagatctcctatgtgtattggaattaatagacagtagttattggaagtctatgtctaaggtg---tttttagaacaaaaagttatcaaatacattcttaaccaggatgcaagtttacatagagtgaagggatgtcatagcttcaaactatggtttcttaaacgtcttaatgtggcagaattcacggtttgcccttgggttgttaacatagattatcatccaacacatatgaaagcaatattaacttatattgatcttgttagaatgggattgataaatgtagatagaatatacattaaaaataaccacaagttcaatgatgagttttatacttctaatctgttttacattaattataacttctcagataatactcatctattaactaaacatataaggattgctaattctgaattagaaagcaattacaacaaattatatcatcccacaccagaaaccctagaaaatatactaaccaatccggtt-aaaagtaatggaaaaaagacactgagtgactattgtataggtaaaaatgttgattcaataatgttaccttcgttatctaataagaagcttattaaatcgtctacaatgattagaaccaattacagcagacaagatttgtataatttatttcctacggttgtgattgataaaattatagatcattcaggtaatacagccaagtttaaccaactttacactactacttctcatcaaatatccttagtgcacaatagcacatcactttattgcatgcttccttggcatcatattaatagattcaattttgtatttagttctacaggttgtaaaattagtatagagtatattttaaaagatcttaaaattaaggatcctaattgtatagcattcataggtgaaggagcagggaatttattattgcgtacagtagtggaacttcatcctgatataag------atatatttacagaagtctgaaagattgcaatgatcatagtttaccaattgagtttttaaggctgtacaatggacatatcaacattgattatggtgaaaatttgaccattcctgctacagatgcaaccaacaacattcattggtcttatttacatataaagtttgctgaacctatcagtctttttgtctgtgatgctgaattgcctgtaacagtcaactggagtaagattataatagagtggagcaagcatgtaagaaaatgcaagtactgttcttcagttaataaatgtacattaatagtaaaatatcatgctcaagatgatatcgatttcaaattagacaacataactatattaaaaacttatgtatgcttaggcagtaagttaaagggatctgaagtttacttagtccttacaataggccctgcaaatgtgttcccagtatttaatgtagtacaaaatgctaaattgatactatcaagaaccaaaaatttcatcatgcct---aaaaaagctgataaagagtctattgatgcaaatattaagagtttgataccctttctttgttaccctataacaaaaaaaggaattaatactgcattgtctaaattaaagagtgttgttagtggagatatactatcatattctatagctggacgtaatgaagttttcagcaataaacttataaatcataagcatatgaacatcttaaagtggttcaatcatgttttaaatttcagatcaacagaattaaactataatcatttatatatggtagaatctacttatcctcatctaagtgaattgttaaacagcttgacaaccaatgaacttaaaaaactgattaaaatcacaggtagtttgttatacaactttaataatgaataa
>OR287939.1_USA-2020
atgggcagcaactcattgagtatgataaaagttagattgcaaaatctgtttgacaatgatgaagtagcattgttaaaaataacatgctatactgacaaattaatacagttaactaatgctttggctaaagcagttatacatacaatcaaattgaatggcattgtatttgtgcatgttattacaagtagtgatatttgccctaataataatattgtagtgaaatccaatttcacaacaatgccagtattacaaaatggaggttatatatgggaaatgatggaattaacacactgctctcaacctaatggcctaatagatgacaattgtgagattaaattctccaaaaaactaagtgattcaacaatgaccaattatatgaatcaattatctgaattacttggatttgacctcaatccataaatcataataaatatcaactagcaaatcaatgtcactaacaccattagttaatat----aaaa---cttaacaaaagataaaaatggggcaaataaatcaattcagccgacccaaccatggacacaacacacaatgataccacaccacaaagactgatgatcacagacatgagaccactatcacttgagactataataacatctttaaccagagacatcataacacataaatttatatacttgataaatcatgaatgcatagtgagaaaacttgatgaaagacaggccacatttacatttctggtcaactatgaaatgaaactattgcacaaagtgggaagcactaaatataaaaaatatactgaatacaacacaaaatatggcactttccctatgccaatatttatcaatcatgatgggttcttagaatgcattggcattaagcctaccaagcacacacccataatatacaagtatgatctcaatccatgaatatcaaaccaagattcaaacaatccaaaataacaactttatgcataatcacactccatagaccaaatggagcccgaaaattatagttattt---aaaattaaggagagac---ataagatgaaagatggggcaaatacaaaaatggctcttagcaaagtcaagttgaatgatacactcaacaaagatcaacttctatcatccagcaaatataccatccaacggagcacaggagacagcattgacactcctaattatgatgtgcagaaacacattaataagttatgtggcatgttattaatcacagaagatgctaatcataaattcactgggttaataggtatgttatatgctatgtctagattaggaagagaagacaccataaaaatactcaaagatgcgggatatcatgttaaggcaaatggagtggatgtaacaacacatcgtcaagacattaatgggaaagaaatgaaatttgaagtgttaacattagcaagcttaacaactgaaattcaaatcaacattgagatagaatctagaaaatcctacaaaaaaatgctaaaagaaatgggagaggtggctccagaatacaggcatgactctcctgattgtgggatgataatattatgtatagcagcattagtaataaccaaattagcagcaggagatagatcaggtcttacagctgtgattagaagagccaacaatgtcctaaaaaatgaaatgaaacgttataaaggtttattacccaaggatatagccaacagcttctatgaagtgtttgaaaaatatcctcactttatagatgtttttgttcattttggtatagcacaatcttctaccagaggtggcagtagagttgaagggatttttgcaggattgtttatgaatgcctatggtgcagggcaagtgatgttacggtggggggtcttagcaaaatcagttaaaaacattatgttaggacacgctagtgtacaagcagaaatggaacaagttgtggaggtgtatgagtacgctcagaaattgggtggagaagcaggattctaccatatattgaacaacccaaaagcatcactattatctttgactcaatttcctcacttctctagtgtagtattgggcaatgctgctggcctaggcataatgggagaatacagaggtacaccaaggaatcaagatttatatgatgctgcaaaagcatatgctgaacaactcaaagaaaatggtgtgattaactacagtgtattagatttgacagcagaagaactagaggctatcaaacatcagcttaatccaaaagataatgatgtagagctttgagtt--------aat---------aa-----aa--a----g-g----tggggcaaataaatcatcatggaaaagtttgctcctgaattccatggagaagatgcaaacaacagagccaccaaattcctagaatcaataaagggcaaattcacatcacccaaagatcccaagaaaaaagatagtatcatatctgtcaactcaatagatatagaagtaaccaaagaaagccctataacatcaaattcaaccattataaacccaataaatgagacagatgatactgtagggaacaagcccaattatcaaagaaagcctctagtaagtttcaaagaagaccctacgccaagtgataatcctttttcaaaactatacaaagaaaccatagaaacatttgataacaatgaagaagaatctagctattcatatgaagaaataaatgatcagacaaacgataatataacagcaagattagataggattgatgagaaattaagtgaaatactaggaatgcttcacacattagtagtagcgagtgcaggacccacatctgctcgggatggtataagagatgccatggttggtttaagagaagaaatgatagaaaaaatcagaactgaagcattaatgaccaatgacagactagaagctatggcaagactcaggaatgaagaaagtgaaaagatggcaaaagacacatcagatgaagtgtctctcaatccaacatcagagaaactgaacaacctgttggaagggaatgatagtgacaatgatctatcacttgaagatttctgattagctaccaaactgtacatcaaaacacaacaccaatagaaaaccaacaaacaaaccaactcacccatccaaccaaacatctatctgctgattagc----------------caaccagc-c-------aa-aa---a--a--caaccagccaatcttaaactagccacc-c--gg--aaaaaatc--ggtactatagtta-c---------a-------aaa----aa-----a---g---atggggcaaatatggaaacatacgtgaataaacttcacgagggctccacatacacagctgctgttcaatacaatgtcctagaaagagacgatgatcctgcatcacttacaatatgggtgcccatgttccaatcatccataccagcagatctactcataaaagaactagccaatgtcaatatactagtgaaacaaatatctacacccaagggaccctcattaagagtcatgataaactcaagaagtgcagtgctagcacaaatgcccagcaaatttaccatatgtgctaatgtgtccttggatgaaagaagcaagctagcatatgatgtaaccacaccctgtgaaattaaggcatgcagtctaacatgcctaaaatcaaaaaatatgttaactacagtcaaagatctcactatgaaaacactcaacccaacacatgacatcattgctttatgtgaatttgaaaatatagtaacatcaaaaaaagtcataataccaacatacctaagatctatcagcgtcagaaataaagatctgaacacacttgaaaatataacaaccactgaattcaaaaatgccattacaaatgcaaaaatcatcccttactcaggattactgttagtcatcacagtgactgacaacaaaggagcattcaaatacataaagccacaaagtcaattcatagtagatcttggagcttacctagaaaaagaaagtatatattatgttacaacaaattggaagcacacagctacacgatttgcaatcaaacccatggaagattaacc---tttttcctctacatcaatgagtagattcatacaaactttctaactacatttttcacttcacaatcataatcaccaaccctctgtggttcaatcaatc-----aatcaaaactcatcaggagttccagatcatcccaagtcattgttcatcagatccagtactcaaataagttaat--a---aa----aa--a-----tccacat-ggggcaaataatcactgagggaaatccaactaatcacaacatctgtcaacatagacaagtcaacacgctagataaaatcaaccaatggaaaatacatccataaccatagaattctcaagcaaattctggccttactttacactaatacacatgataacaacaataatctctttgataatcataatctccatcatgagtgcaatactaaacaaactctgcgaatataatgtattccataacaaaacctttgagctaccaagagctcgagtcaatacatagcattcaccaatctgatagctcaaaacagtaaccttgcatttgcaagtgaaccaccctcacttcttcacaaaaccacatcaacatctcaccatgcaagccatcatctataccat-aaa-gtagtt--attt--a----aaa---atagtcat-aacaatgaact--aggatattaagacc-aaaaa---ca---acgctggggcaaatgcaaacatgtccaaaaccaaggaccaacgcactgccaagacactagagaggacctgggacactctcaatcatctattattcatatcatcgtgcttatacaagttaaatcttaaatctatagcacaaatcacattatctatattggcaatgataatctcaacctcacttataattgcagccatcatattcatagcctcggcaaaccacaaagtcacactaacaactgcaatcatacaagatgcaacgaaccagatcaagaacacaaccccaacatacctcacccagaatccccagcttggaatcagcttctccaatctatccggaactacatcacaatccaccaccatactagcnncaacaacaccaagtgctgagtcaaccccacaatccacaacagtcaagatcaaaaacacaacaacaacccaaatatcacctagcaaacccaccacaaaacaacgccaaaataaaccacaaaacaaacccaacaatgattttcactttgaagtgttcaattttgtaccctgcagcatatgcagcaacaatccaacctgctgggccatctgcaagagaatacc------aaacaaaaaacctggaaagaaaaccaccaccaagcccacaaaaaaaccaaccctcaagacaaccaaaaaagatcccaaacctcaaaccacaaaaccaaaggaagcactcactaccaagcctacaggaaagccaaccatcaacaccactaaaacaaacatcagaactacactgctcacctccaacaccaaaggaaatccagaacacacaagtcaagaggaaaccctccactcaaccacctccgaaggctatccaagcccatcacaagtctatacaacatccggtcaagaggaaaccctccactcaaccacctccgtaggctatccaagcccatcacaagtccatacaacatccgagtacctatcacaatctccatcttcatccaacacagcaaaatgatagtcatt--aaaa-ag--c---a---tatt-gttgc-aaaaagccatgaccaaatcaaacagaatcaaaatcaacactggggcaaataataatggagttgccaatcctcaaaacaaatgctattaccacaatccttgctgcagttacactctgtttcgcttccagtcaaaacatcactgaagaattttatcaatcaacatgcagtgcagttagcaaaggctatcttagtgctctaagaactggttggtatactagtgttataactatagaattaagtaatatcaaggaaaataagtgtaatggtacagacgctaaggtaaaattaataaaacaagaattagataaatataaaaatgctgtaacagaattgcagttgctcatgcaaagcacaccagcagcaaacagtcgagccagaagagaactaccaagatttatgaattatacactcaacaataccaaaaacaccaatgtaacattaagtaagaaaaggaaaagaagatttcttggatttttgttaggtgttggatctgcaattgccagtggcattgccgtatccaaggtcctgcacctagaaggggaagtgaacaaaatcaaaagtgctctactatccacaaacaaggctgtagtcagcttatctaatggagtcagtgtcttaaccagcaaggtgctagacctcaaaaactatatagataaacagttgttacctattgttaacaagcaaagctgcagcatatcaaacattgaaactgtgatagagttccaacaaaagaacaacagactactagagattaccagagaatttagtgttaatgcaggtgtaactacacctgtaagcacttatatgttaactaatagtgagttattatcattaatcaatgatatgcctataacaaatgatcagaaaaagttaatgtcaagcaatgttcaaatagttagacagcaaagttactctatcatgtcaataataaaagaggaagtcttagcatatgtagtacaattaccactatatggtgtaatagatactccttgttggaaactacacacatcccctctatgtacaaccaacacaaaggaaggatccaacatctgcttaacaagaaccgacagaggatggtactgtgacaatgcaggatcagtatcc---tttttcccacaagctgaaacatgtaaagttcaatcgaatcgggtgttttgtgacacaatgaacagtttaacattaccaagtgaggtaaatctctgcaacattgacatattcaaccccaaatatgattgcaaaattatgacttcaaaaacagatgtaagcagctccgttatcacatctctaggagccattgtgtcatgctatggcaaaaccaaatgtacagcatccaataaaaatcgtgggatcataaagacattctctaacgggtgtgattatgtatcaaataagggggtggatactgtgtctgtaggtaatacattatattatgtaaataagcaagaaggcaaaagtctctatgtaaaaggtgaaccaataataaatttctatgatccattagtgttcccctctgatgaatttgatgcatcaatatctcaagtcaatgagaaaattaatcagagtctagcatttatccgtaaatcagatgaattattacataatgtaaatgctggtaaatccaccacaaatatcatgataactaccataattatagtaattatagtaatattgttagcattaattgcagttggactgctactatactgcaaggccagaagcacaccagtcacattaagtaaggatcaactgagtggtataaataatattgcatttagtaactg---aat-aaaaatagcacctaatcatattcttacaatggtttgctatttgatcatagataacccatctatcattagattatcct---aaaatttgaacttcatcacaactttcatctataaaccatctcacttacactttttaagtagattcctattttatagttatat-----aaaa--caattgaataccaaattaacttactatttgt------aaaaatgagaactggggcaaatatgtcacgaaggaatccttgcaaattcgaaattcgaggtcattgcttgaatggtaaaaggtgtcattttagtcataattattttgaatggccaccccatgcactgcttgtaagacaaaactttatgttaaacagaatacttaagtctatggataaaagcatagatactttgtcagaaataagtggagctgcagagttggacagaacagaagagtatgccctcggtgtagttggagtgctagagagttatataggatcaataaataatataactaaacaatcagcatgtgttgccatgagcaaactccttactgaactcaacagcgatgacatcaaaaaactaagggacaatgaagagccaaactcacccaaagtaagagtgtacaatactgtcatatcatatattgaaagcaacaggaaaaacaataaacaaactatccatctgttaaaaagattgccagcagacgtattgaag--aaaaccatcaaaaacacattggatatccacaagagcataaccatcaataacccaaaagaatcaactgttagtgatacgaacgaccatgccaaaaataatgatactacctgacaaatatccttgtagtataaattccatactaataacaagtaattgtagagtcactatgtataatcaaaaaaacacactatatatcaatcaaaacaaccaaaataaccatatatacccaccggatcaaccattcaatgaaatccattggacctctcaagacttgattgatgcaactcaaaattttctacaacatctaggtatcactgatgatatatacacaatatatatattagtgtcataatactcaatcctaatacttaccacatcatcaaattattaactcaaacaattcaagctatgggacaaaatggatcccattattagcggaaattctgctaatgtttatctcactgatagttatttaaaaggtgttatttctttctcagaatgtaacgctttaggaagttacatattcaatggtccttatctcaaaaatgattataccaacttaattagtagacaaaatccattaatagaacacataaatctaaagaaactaaatataacacagtccttaatatctaagtatcataaaggtgaaataaaaatagaagaacctacttactttcagtcattacttatgacatacaagagtatgacctcgtcagaacagactactactactaatttacttaaaaagataataagaagagctatagaaatcagtgatgtcaaagtctatgctatattgaataaactgggcctc------aaagaaaaagacaagattaaatccaatgatggacaagatgaagacaactcagtcattactaccataatcaaagatgatatacttttagctgtcaaggataatcaatctcatcttaaagcagacaaaaatcaatcctc------aaaacaaaaagatacaatcaaaacaacacttttgaagaaattaatgtgttcaatgcaacatcctccatcatggttaatacattggtttaatttatacacaaaattaaacagcatattaacacaatatcgatctagtgaggtaaaaaaccatggttttatattgatagataatcatactcttagtggattccaatttattttgaatcaatatggttgtatagtttatcataaggaactcaaaagaattactgtgacaacttataatcaattcttaacatggaaagatattagccttagtagattaaatgtttgtctgattacatggattagtaactgtttgaacacattaaacaaaagcttaggcttaagatgtggattcaataatgttatcttgacacaattattcctttatggagattgtatattaaaactattccacaatgaggggttctacataataaaagaggtagagggatttattatgtctctaattttgaatataacagaagaagatcaattcagaaaacggttttataatagtatgctcaacaacatcacagatgccgccaacaaagctc---aaaaaaatctgctatcaagagtatgtcatacattattagataagacaatatcagataatataataaatggtagatggataattctattgagtaagttcctaaaattaattaagcttgcaggtgacaataacctcaacaatctgagtgaattatattttttgttcagaatatttggacacccaatggtagatgaaagacaagccatggatgctgttaaagttaattgcaacgagaccaaattttacttgttaagtagtttgagtatgttaagaggagcttttatatatagaattataaaagggtttgtaaataattacaacagatggcctactttaagaaatgccattgtcttacccttaagatggttaacttactataaactaaacacttatccttccttgttggaacttacagaaagagatttgattgttctatcaggactacgtttctatcgagagtttcggttgcctaaaaaagtggatcttgaaatgatcataaatgataaggctatatcacctcctaaaaatttaatatggactagtttccctagaaattatatgccgtcacacatacaaaattatatagaacatgaaaaattaaaattctctgatagtgataaatcaagaagagtattagagtattatttaagagataacaaattcaatgaatgtgatttacacaactgtgtagttaatcaaagttatcttaacaacccgaatcatgtggtatcattgacaggcaaagaaagagaactcagtgtaggtagaatgtttgcaatgcaaccaggaatgttcagacaagttcaaatattagcagagaaaatgatagcagaaaacatattacaatttttccctgaaagtcttacaagatatggtgatctagaactacagaaaatattagaattgaaagcaggaataagtaacaaatcaaatcgttacaatgataattacaacaattacattagtaagtgctctatcatcacagatctcagcaaattcaatcaagcatttcgatatgaaacatcatgtatttgtagtgatgtactggatgaactgcatggtgtacaatctctattttcctggttacatttaactattcctcatgtcacaataatatgcacatataggcatgcacccccctatataaaggatcatattgtagatcttaacaatgtagatgagcaaagtggactatatagatatcacatgggtggcatcgaagggtggtgtcaaaaactatggaccatagaagctatatcactattagatctaatatctctcaaagggaaattctcaattactgctttaattaatggtgacaatcaatcaatagatataagtaaaccagtaagactcatggaaggtcaaactcatgctcaagcagattatttgctagcattaaatagtctcaaattactgtataaagagtatgcaggaataggccacaaattaaaaggaactgagacttatatatcgagagatatgcaatttatgagtaaaacgatccaacataacggtgtatattaccctgctagtataaagaaagtcctaagagtgggaccgtggataaacactatacttgatgacttcaaagtgagtctagaatctataggtagtttgacacaagaattagaatatagaggtgaaagtctattatgcagtttaatatttagaaatgtatggttatataatcaaattgcattacaacttaaaaatcatgcattatgtaacaacaaattatatttggatatattaaaagttctaaaacactt---aaaaaccttttttaatcttgataacattgatacagcattaacattgtatatgaatttgcctatgttatttggtggtggtgatcccaacttgttatatcgaagtttctatagaagaactcctgatttcctcacagaggctatagttcactctgtgttcatacttagttattatacaaaccatgatttaaaagataaacttcaagatctgtcagatgatagattgaataagttcttaacatgcataatcacgtttgacaaaaaccccaatgctgaattcgttacattgatgagagatcctcaagctttaggatctgagaggcaagctaaaattactagcgaaatcaatagactggcagttaccgaggttttgagcacagctccaaacaaaatattttccaaaagtgcacaacactataccactacagagatagatcttaatgatattatgcagaatatagaacctacatatcctcacgggctaagagttgtttatgaaagtttacccttttataaagcagagaaaatagtaaatcttatatccggtac---aaaatctataactaacatactggaaaagacttctgccatagacttaacagatattgatagagccactgagatgatgag---gaaaaacataactttgcttataaggatattaccattagattgtaacagagataaaagagaaatattgagtatggaaaacctaagtattactgaattaagcaaatacgtaagagaaagatcttggtctttatccaatatagttggtgttacatcacccagtatcatgtatacaatggacataaaatatacaacaagcactatagctagtggcataatcatagagaaatataatgtcaacagtttaacacgtggtgagagaggacccactaaaccatgggttggttcatctacacaagag---aaaaagacaatgccagtttataatagacaagttttaaccaaaaaacagagagatcaaatagatctattagcaaaattggattgggtgtatgcatctatagataacaaggatgaatttatggaggaacttagcataggaactcttgggttaacatatgagaaggccaaaaaattattcccacaatatttaagtgttaactatttgcatcgtcttacagtcagtagtagaccatgtgaattccctgcatctataccagcttatagaactacaaattatcactttgatactagccctatcaatcgcatattaacagaaaagtatggtgatgaagatattgatatagtattccaaaactgtataagctttggccttagcttaatgtctgtagtagaacaatttactaatgtatgtcctaacagaattattctcatacccaagcttaatgagatacatttgatgaaacctcccatattcacaggtgatgttgatattcacaagttaaaacaagtgatacaaaaacaacatatgtttttaccagacaaaataagtttgacccaatatgtggaattattcttaagtaataaaacacttaaatctggatctaatgttaattctaatttaatattggcgcataagatatctgactattttcataatacttacattttaagtactaatttagctggacattggattcttattatacaacttatgaaagattctaagggtatttttgaaaaagattggggagagggatatataactgatcatatgttcattaatttgaaagttttcttcaatgcttataagacatatctcttgtgttttcataaaggttacggcagagcaaagctggagtgtgatatgaatacttcagatctcctatgtgtattggaattaatagacagtagttattggaagtctatgtctaaggtg---tttttagaacaaaaagttatcaaatacattcttaaccaggatgcaagtttacatagagtgaagggatgtcatagcttcaaactatggtttcttaaacgtcttaatgtggcagaattcacggtttgcccttgggttgttaacatagattatcatccaacacatatgaaagcaatattaacttatattgatcttgttagaatgggattgataaatgtagatagaatatacattaaaaataaccacaagttcaatgatgagttttatacttctaatctgttttacattaattataacttctcagataatactcatctattaactaaacatataaggattgctaattctgaattagaaagcaattacaacaaattatatcatcccacaccagaaaccctagaaaatatactaaccaatccggtt-aaaagtaatggaaaaaagacactgagtgactattgtataggtaaaaatgttgattcaataatgttaccttcgttatctaataagaagcttattaaatcgtctacaatgattagaaccaattacagcagacaagatttgtataatttatttcctacggttgtgattgataaaattatagatcattcaggtaatacagccaagtttaaccaactttacactactacttctcatcaaatatccttagtgcacaatagcacatcactttattgcatgcttccttggcatcatattaatagattcaattttgtatttagttctacaggttgtaaaattagtatagagtatattttaaaagatcttaaaattaaggatcctaattgtatagcattcataggtgaaggagcagggaatttattattgcgtacagtagtggaacttcatcctgatataag------atatatttacagaagtctgaaagattgcaatgatcatagtttaccaattgagtttttaaggctgtacaatggacatatcaacattgattatggtgaaaatttgaccattcctgctacagatgcaaccaacaacattcattggtcttatttacatataaagtttgctgaacctatcagtctttttgtctgtgatgctgaattgcctgtaacagtcaactggagtaagattataatagagtggagcaagcatgtaagaaaatgcaagtactgttcttcagttaataaatgtacattaatagtaaaatatcatgctcaagatgatatcgatttcaaattagacaacataactatattaaaaacttatgtatgcttaggcagtaagttaaagggatctgaagtttacttagtccttacaataggccctgcaaatgtgttcccagtatttaatgtagtacaaaatgctaaattgatactatcaagaaccaaaaatttcatcatgcct---aaaaaagctgataaagagtctattgatgcaaatattaagagtttgataccctttctttgttaccctataacaaaaaaaggaattaatactgcattgtctaaattaaagagtgttgttagtggagatatactatcatattctatagctggacgtaatgaagttttcagcaataaacttataaatcataagcatatgaacatcttaaagtggttcaatcatgttttaaatttcagatcaacagaattaaactataatcatttatatatggtagaatctacttatcctcatctaagtgaattgttaaacagcttgacaaccaatgaacttaaaaaactgattaaaatcacaggtagtttgttatacaactttaataatgaataa
>PP495934.1_USA-2020
atgggcagcaactcattgagtatgataaaagttagattgcaaaatctgtttgacaatgatgaagtagcattgttaaaaataacatgctatactgacaaattaatacagttaactaatgctttggctaaagcagttatacatacaatcaaattgaatggcattgtatttgtgcatgttattacaagtagtgatatttgccctaataataatattgtagtgaaatccaatttcacaacaatgccagtattacaaaatggaggttatatatgggaaatgatggaattaacacactgctctcaacctaatggcctaatagatgacaattgtgagattaaattctccaaaaaactaagtgattcaacaatgaccaattatatgaatcaattatctgaattacttggatttgacctcaatccataaatcataataaatatcaactagcaaatcaatgtcactaacaccattagttaatat----aaaa---cttaacaaaagataaaaatggggcaaataaatcaattcagccgacccaaccatggacacaacacacaatgataccacaccacaaagactgatgatcacagacatgagaccactatcacttgagactataataacatctttaaccagagacatcataacacataaatttatatacttgataaatcatgaatgcatagtgagaaaacttgatgaaagacaggccacatttacatttctggtcaactatgaaatgaaactattgcacaaagtgggaagcactaaatataaaaaatatactgaatacaacacaaaatatggcactttccctatgccaatatttatcaatcatgatgggttcttagaatgcattggcattaagcctaccaagcacacacccataatatacaagtatgatctcaatccatgaatatcaaaccaagattcaaacaatccaaaataacaactttatgcataatcacactccatagaccaaatggagcccgaaaattatagttattt---aaaattaaggagagac---ataagatgaaagatggggcaaatacaaaaatggctcttagcaaagtcaagttgaatgatacactcaacaaagatcaacttctatcatccagcaaatataccatccaacggagcacaggagacagcattgacactcctaattatgatgtgcagaaacacattaataagttatgtggcatgttattaatcacagaagatgctaatcataaattcactgggttaataggtatgttatatgctatgtctagattaggaagagaagacaccataaaaatactcaaagatgcgggatatcatgttaaggcaaatggagtggatgtaacaacacatcgtcaagacattaatgggaaagaaatgaaatttgaagtgttaacattagcaagcttaacaactgaaattcaaatcaacattgagatagaatctagaaaatcctacaaaaaaatgctaaaagaaatgggagaggtggctccagaatacaggcatgactctcctgattgtgggatgataatattatgtatagcagcattagtaataaccaaattagcagcaggagatagatcaggtcttacagctgtgattagaagagccaacaatgtcctaaaaaatgaaatgaaacgttataaaggtttattacccaaggatatagccaacagcttctatgaagtgtttgaaaaatatcctcactttatagatgtttttgttcattttggtatagcacaatcttctaccagaggtggcagtagagttgaagggatttttgcaggattgtttatgaatgcctatggtgcagggcaagtgatgttacggtggggggtcttagcaaaatcagttaaaaacattatgttaggacacgctagtgtacaagcagaaatggaacaagttgtggaggtgtatgagtacgctcagaaattgggtggagaagcaggattctaccatatattgaacaacccaaaagcatcactattatctttgactcaatttcctcacttctctagtgtagtattgggcaatgctgctggcctaggcataatgggagaatacagaggtacaccaaggaatcaagatttatatgatgctgcaaaagcatatgctgaacaactcaaagaaaatggtgtgattaactacagtgtattagatttgacagcagaagaactagaggctatcaaacatcagcttaatccaaaagataatgatgtagagctttgagtt--------aat---------aa-----aa--a----g-g----tggggcaaataaatcatcatggaaaagtttgctcctgaattccatggagaagatgcaaacaacagagccaccaaattcctagaatcaataaagggcaaattcacatcacccaaagatcccaagaaaaaagatagtatcatatctgtcaactcaatagatatagaagtaaccaaagaaagccctataacatcaaattcaaccattataaacccaataaatgagacagatgatactgtagggaacaagcccaattatcaaagaaagcctctagtaagtttcaaagaagaccctacgccaagtgataatcctttttcaaaactatacaaagaaaccatagaaacatttgataacaatgaagaagaatctagctattcatatgaagaaataaatgatcagacaaacgataatataacagcaagattagataggattgatgagaaattaagtgaaatactaggaatgcttcacacattagtagtagcgagtgcaggacccacatctgctcgggatggtataagagatgccatggttggtttaagagaagaaatgatagaaaaaatcagaactgaagcattaatgaccaatgacagactagaagctatggcaagactcaggaatgaagaaagtgaaaagatggcaaaagacacatcagatgaagtgtctctcaatccaacatcagagaaactgaacaacctgttggaagggaatgatagtgacaatgatctatcacttgaagatttctgattagctaccaaactgtacatcaaaacacaacaccaatagaaaaccaacaaacaaaccaactcacccatccaaccaaacatctatctgctgattagc----------------caaccagc-c-------aa-aa---a--a--caaccagccaatcttaaactagccacc-c--gg--aaaaaatc--ggtactatagtta-c---------a-------aaa----aa-----a---g---atggggcaaatatggaaacatacgtgaataaacttcacgagggctccacatacacagctgctgttcaatacaatgtcctagaaagagacgatgatcctgcatcacttacaatatgggtgcccatgttccaatcatccataccagcagatctactcataaaagaactagccaatgtcaatatactagtgaaacaaatatctacacccaagggaccctcattaagagtcatgataaactcaagaagtgcagtgctagcacaaatgcccagcaaatttaccatatgtgctaatgtgtccttggatgaaagaagcaagctagcatatgatgtaaccacaccctgtgaaattaaggcatgcagtctaacatgcctaaaatcaaaaaatatgttaactacagtcaaagatctcactatgaaaacactcaacccaacacatgacatcattgctttatgtgaatttgaaaatatagtaacatcaaaaaaagtcataataccaacatacctaagatctatcagcgtcagaaataaagatctgaacacacttgaaaatataacaaccactgaattcaaaaatgccattacaaatgcaaaaatcatcccttactcaggattactgttagtcatcacagtgactgacaacaaaggagcattcaaatacataaagccacaaagtcaattcatagtagatcttggagcttacctagaaaaagaaagtatatattatgttacaacaaattggaagcacacagctacacgatttgcaatcaaacccatggaagattaacc---tttttcctctacatcaatgagtagattcatacaaactttctaactacatttttcacttcacaatcataatcaccaaccctctgtggttcaatcaatc-----aatcaaaactcatcaggagttccagatcatcccaagtcattgttcatcagatccagtactcaaataagttaat--a---aa----aa--a-----tccacat-ggggcaaataatcactgagggaaatccaactaatcacaacatctgtcaacatagacaagtcaacacgctagataaaatcaaccaatggaaaatacatccataaccatagaattctcaagcaaattctggccttactttacactaatacacatgataacaacaataatctctttgataatcataatctccatcatgagtgcaatactaaacaaactctgcgaatataatgtattccataacaaaacctttgagctaccaagagctcgagtcaatacatagcattcaccaatctgatagctcaaaacagtaaccttgcatttgcaagtgaaccaccctcacttcttcacaaaaccacatcaacatctcaccatgcaagccatcatctataccat-aaa-gtagtt--attt--a----aaa---atagtcat-aacaatgaact--aggatattaagacc-aaaaa---ca---acgctggggcaaatgcaaacatgtccaaaaccaaggaccaacgcactgccaagacactagagaggacctgggacactctcaatcatctattattcatatcatcgtgcttatacaagttaaatcttaaatctatagcacaaatcacattatctatattggcaatgataatctcaacctcacttataattgcagccatcatattcatagcctcggcaaaccacaaagtcacactaacaactgcaatcatacaagatgcaacgaaccagatcaagaacacaaccccaacatacctcacccagaatccccagcttggaatcagcttctccaatctatccggaactacatcacaatccaccaccatactagcctcaacaacaccaagtgctgagtcaaccccacaatccacaacagtcaagatcaaaaacacaacaacaacccaaatatcacctagcaaacccaccacaaaacaacgccaaaataaaccacaaaacaaacccaacaatgattttcactttgaagtgttcaattttgtaccctgcagcatatgcagcaacaatccaacctgctgggccatctgcaagagaatacc------aaacaaaaaacctggaaagaaaaccaccaccaagcccacaaaaaaaccaaccctcaagacaaccaaaaaagatcccaaacctcaaaccacaaaaccaaaggaagcactcactaccaagcctacaggaaagccaaccatcaacaccactaaaacaaacatcagaactacactgctcacctccaacaccaaaggaaatccagaacacacaagtcaagaggaaaccctccactcaaccacctccgaaggctatccaagcccatcacaagtctatacaacatccggtcaagaggaaaccctccactcaaccacctccgtaggctatccaagcccatcacaagtccatacaacatccgagtacctatcacaatctccatcttcatccaacacagcaaaatgatagtcatt--aaaa-ag--c---a---tatt-gttgc-aaaaagccatgaccaaatcaaacagaatcaaaatcaacactggggcaaataataatggagttgccaatcctcaaaacaaatgctattaccacaatccttgctgcagttacactctgtttcgcttccagtcaaaacatcactgaagaattttatcaatcaacatgcagtgcagttagcaaaggctatcttagtgctctaagaactggttggtatactagtgttataactatagaattaagtaatatcaaggaaaataagtgtaatggtacagacgctaaggtaaaattaataaaacaagaattagataaatataaaaatgctgtaacagaattgcagttgctcatgcaaagcacaccagcagcaaacagtcgagccagaagagaactaccaagatttatgaattatacactcaacaataccaaaaacaccaatgtaacattaagtaagaaaaggaaaagaagatttcttggatttttgttaggtgttggatctgcaattgccagtggcattgccgtatccaaggtcctgcacctagaaggggaagtgaacaaaatcaaaagtgctctactatccacaaacaaggctgtagtcagcttatctaatggagtcagtgtcttaaccagcaaggtgctagacctcaaaaactatatagataaacagttgttacctattgttaacaagcaaagctgcagcatatcaaacattgaaactgtgatagagttccaacaaaagaacaacagactactagagattaccagagaatttagtgttaatgcaggtgtaactacacctgtaagcacttatatgttaactaatagtgagttattatcattaatcaatgatatgcctataacaaatgatcagaaaaagttaatgtcaagcaatgttcaaatagttagacagcaaagttactctatcatgtcaataataaaagaggaagtcttagcatatgtagtacaattaccactatatggtgtaatagatactccttgttggaaactacacacatcccctctatgtacaaccaacacaaaggaaggatccaacatctgcttaacaagaaccgacagaggatggtactgtgacaatgcaggatcagtatcc---tttttcccacaagctgaaacatgtaaagttcaatcgaatcgggtgttttgtgacacaatgaacagtttaacattaccaagtgaggtaaatctctgcaacattgacatattcaaccccaaatatgattgcaaaattatgacttcaaaaacagatgtaagcagctccgttatcacatctctaggagccattgtgtcatgctatggcaaaaccaaatgtacagcatccaataaaaatcgtgggatcataaagacattctctaacgggtgtgattatgtatcaaataagggggtggatactgtgtctgtaggtaatacattatattatgtaaataagcaagaaggcaaaagtctctatgtaaaaggtgaaccaataataaatttctatgatccattagtgttcccctctgatgaatttgatgcatcaatatctcaagtcaatgagaaaattaatcagagtctagcatttatccgtaaatcagatgaattattacataatgtaaatgctggtaaatccaccacaaatatcatgataactaccataattatagtaattatagtaatattgttagcattaattgcagttggactgctactatactgcaaggccagaagcacaccagtcacattaagtaaggatcaactgagtggtataaataatattgcatttagtaactg---aat-aaaaatagcacctaatcatattcttacaatggtttgctatttgatcatagataacccatctatcattagattatcct---aaaatttgaacttcatcacaactttcatctataaaccatctcacttacactttttaagtagattcctattttatagttatat-----aaaa--caattgaataccaaattaacttactatttgt------aaaaatgagaactggggcaaatatgtcacgaaggaatccttgcaaattcgaaattcgaggtcattgcttgaatggtaaaaggtgtcattttagtcataattattttgaatggccaccccatgcactgcttgtaagacaaaactttatgttaaacagaatacttaagtctatggataaaagcatagatactttgtcagaaataagtggagctgcagagttggacagaacagaagagtatgccctcggtgtagttggagtgctagagagttatataggatcaataaataatataactaaacaatcagcatgtgttgccatgagcaaactccttactgaactcaacagcgatgacatcaaaaaactaagggacaatgaagagccaaactcacccaaagtaagagtgtacaatactgtcatatcatatattgaaagcaacaggaaaaacaataaacaaactatccatctgttaaaaagattgccagcagacgtattgaag--aaaaccatcaaaaacacattggatatccacaagagcataaccatcaataacccaaaagaatcaactgttagtgatacgaacgaccatgccaaaaataatgatactacctgacaaatatccttgtagtataaattccatactaataacaagtaattgtagagtcactatgtataatcaaaaaaacacactatatatcaatcaaaacaaccaaaataaccatatatacccaccggatcaaccattcaatgaaatccattggacctctcaagacttgattgatgcaactcaaaattttctacaacatctaggtatcactgatgatatatacacaatatatatattagtgtcataatactcaatcctaatacttaccacatcatcaaattattaactcaaacaattcaagctatgggacaaaatggatcccattattagcggaaattctgctaatgtttatctcactgatagttatttaaaaggtgttatttctttctcagaatgtaacgctttaggaagttacatattcaatggtccttatctcaaaaatgattataccaacttaattagtagacaaaatccattaatagaacacataaatctaaagaaactaaatataacacagtccttaatatctaagtatcataaaggtgaaataaaaatagaagaacctacttactttcagtcattacttatgacatacaagagtatgacctcgtcagaacagactactactactaatttacttaaaaagataataagaagagctatagaaatcagtgatgtcaaagtctatgctatattgaataaactgggcctc------aaagaaaaagacaagattaaatccaatgatggacaagatgaagacaactcagtcattactaccataatcaaagatgatatacttttagctgtcaaggataatcaatctcatcttaaagcagacaaaaatcaatcctc------aaaacaaaaagatacaatcaaaacaacacttttgaagaaattaatgtgttcaatgcaacatcctccatcatggttaatacattggtttaatttatacacaaaattaaacagcatattaacacaatatcgatctagtgaggtaaaaaaccatggttttatattgatagataatcatactcttagtggattccaatttattttgaatcaatatggttgtatagtttatcataaggaactcaaaagaattactgtgacaacttataatcaattcttaacatggaaagatattagccttagtagattaaatgtttgtctgattacatggattagtaactgtttgaacacattaaacaaaagcttaggcttaagatgtggattcaataatgttatcttgacacaattattcctttatggagattgtatattaaaactattccacaatgaggggttctacataataaaagaggtagagggatttattatgtctctaattttgaatataacagaagaagatcaattcagaaaacggttttataatagtatgctcaacaacatcacagatgccgccaacaaagctc---aaaaaaatctgctatcaagagtatgtcatacattattagataagacaatatcagataatataataaatggtagatggataattctattgagtaagttcctaaaattaattaagcttgcaggtgacaataacctcaacaatctgagtgaattatattttttgttcagaatatttggacacccaatggtagatgaaagacaagccatggatgctgttaaagttaattgcaacgagaccaaattttacttgttaagtagtttgagtatgttaagaggagcttttatatatagaattataaaagggtttgtaaataattacaacagatggcctactttaagaaatgccattgtcttacccttaagatggttaacttactataaactaaacacttatccttccttgttggaacttacagaaagagatttgattgttctatcaggactacgtttctatcgagagtttcggttgcctaaaaaagtggatcttgaaatgatcataaatgataaggctatatcacctcctaaaaatttaatatggactagtttccctagaaattatatgccgtcacacatacaaaattatatagaacatgaaaaattaaaattctctgatagtgataaatcaagaagagtattagagtattatttaagagataacaaattcaatgaatgtgatttacacaactgtgtagttaatcaaagttatcttaacaacccgaatcatgtggtatcattgacaggcaaagaaagagaactcagtgtaggtagaatgtttgcaatgcaaccaggaatgttcagacaagttcaaatattagcagagaaaatgatagcagaaaacatattacaatttttccctgaaagtcttacaagatatggtgatctagaactacagaaaatattagaattgaaagcaggaataagtaacaaatcaaatcgttacaatgataattacaacaattacattagtaagtgctctatcatcacagatctcagcaaattcaatcaagcatttcgatatgaaacatcatgtatttgtagtgatgtactggatgaactgcatggtgtacaatctctattttcctggttacatttaactattcctcatgtcacaataatatgcacatataggcatgcacccccctatataaaggatcatattgtagatcttaacaatgtagatgagcaaagtggactatatagatatcacatgggtggcatcgaagggtggtgtcaaaaactatggaccatagaagctatatcactattagatctaatatctctcaaagggaaattctcaattactgctttaattaatggtgacaatcaatcaatagatataagtaaaccagtaagactcatggaaggtcaaactcatgctcaagcagattatttgctagcattaaatagtctcaaattactgtataaagagtatgcaggaataggccacaaattaaaaggaactgagacttatatatcgagagatatgcaatttatgagtaaaacgatccaacataacggtgtatattaccctgctagtataaagaaagtcctaagagtgggaccgtggataaacactatacttgatgacttcaaagtgagtctagaatctataggtagtttgacacaagaattagaatatagaggtgaaagtctattatgcagtttaatatttagaaatgtatggttatataatcaaattgcattacaacttaaaaatcatgcattatgtaacaacaaattatatttggatatattaaaagttctaaaacactt---aaaaaccttttttaatcttgataacattgatacagcattaacattgtatatgaatttgcctatgttatttggtggtggtgatcccaacttgttatatcgaagtttctatagaagaactcctgatttcctcacagaggctatagttcactctgtgttcatacttagttattatacaaaccatgatttaaaagataaacttcaagatctgtcagatgatagattgaataagttcttaacatgcataatcacgtttgacaaaaaccccaatgctgaattcgttacattgatgagagatcctcaagctttaggatctgagaggcaagctaaaattactagcgaaatcaatagactggcagttaccgaggttttgagcacagctccaaacaaaatattttccaaaagtgcacaacactataccactacagagatagatcttaatgatattatgcagaatatagaacctacatatcctcacgggctaagagttgtttatgaaagtttacccttttataaagcagagaaaatagtaaatcttatatccggtac---aaaatctataactaacatactggaaaagacttctgccatagacttaacagatattgatagagccactgagatgatgag---gaaaaacataactttgcttataaggatattaccattagattgtaacagagataaaagagaaatattgagtatggaaaacctaagtattactgaattaagcaaatacgtaagagaaagatcttggtctttatccaatatagttggtgttacatcacccagtatcatgtatacaatggacataaaatatacaacaagcactatagctagtggcataatcatagagaaatataatgtcaacagtttaacacgtggtgagagaggacccactaaaccatgggttggttcatctacacaagag---aaaaagacaatgccagtttataatagacaagttttaaccaaaaaacagagagatcaaatagatctattagcaaaattggattgggtgtatgcatctatagataacaaggatgaatttatggaggaacttagcataggaactcttgggttaacatatgagaaggccaaaaaattattcccacaatatttaagtgttaactatttgcatcgtcttacagtcagtagtagaccatgtgaattccctgcatctataccagcttatagaactacaaattatcactttgatactagccctatcaatcgcatattaacagaaaagtatggtgatgaagatattgatatagtattccaaaactgtataagctttggccttagcttaatgtctgtagtagaacaatttactaatgtatgtcctaacagaattattctcatacccaagcttaatgagatacatttgatgaaacctcccatattcacaggtgatgttgatattcacaagttaaaacaagtgatacaaaaacaacatatgtttttaccagacaaaataagtttgacccaatatgtggaattattcttaagtaataaaacacttaaatctggatctaatgttaattctaatttaatattggcgcataagatatctgactattttcataatacttacattttaagtactaatttagctggacattggattcttattatacaacttatgaaagattctaagggtatttttgaaaaagattggggagagggatatataactgatcatatgttcattaatttgaaagttttcttcaatgcttataagacatatctcttgtgttttcataaaggttacggcagagcaaagctggagtgtgatatgaatacttcagatctcctatgtgtattggaattaatagacagtagttattggaagtctatgtctaaggtg---tttttagaacaaaaagttatcaaatacattcttaaccaggatgcaagtttacatagagtgaagggatgtcatagcttcaaactatggtttcttaaacgtcttaatgtggcagaattcacggtttgcccttgggttgttaacatagattatcatccaacacatatgaaagcaatattaacttatattgatcttgttagaatgggattgataaatgtagatagaatatacattaaaaataaccacaagttcaatgatgagttttatacttctaatctgttttacattaattataacttctcagataatactcatctattaactaaacatataaggattgctaattctgaattagaaagcaattacaacaaattatatcatcccacaccagaaaccctagaaaatatactaaccaatccggtt-aaaagtaatggaaaaaagacactgagtgactattgtataggtaaaaatgttgattcaataatgttaccttcgttatctaataagaagcttattaaatcgtctacaatgattagaaccaattacagcagacaagatttgtataatttatttcctacggttgtgattgataaaattatagatcattcaggtaatacagccaagtttaaccaactttacactactacttctcatcaaatatccttagtgcacaatagcacatcactttattgcatgcttccttggcatcatattaatagattcaattttgtatttagttctacaggttgtaaaattagtatagagtatattttaaaagatcttaaaattaaggatcctaattgtatagcattcataggtgaaggagcagggaatttattattgcgtacagtagtggaacttcatcctgatataag------atatatttacagaagtctgaaagattgcaatgatcatagtttaccaattgagtttttaaggctgtacaatggacatatcaacattgattatggtgaaaatttgaccattcctgctacagatgcaaccaacaacattcattggtcttatttacatataaagtttgctgaacctatcagtctttttgtctgtgatgctgaattgcctgtaacagtcaactggagtaagattataatagagtggagcaagcatgtaagaaaatgcaagtactgttcttcagttaataaatgtacattaatagtaaaatatcatgctcaagatgatatcgatttcaaattagacaacataactatattaaaaacttatgtatgcttaggcagtaagttaaagggatctgaagtttacttagtccttacaataggccctgcaaatgtgttcccagtatttaatgtagtacaaaatgctaaattgatactatcaagaaccaaaaatttcatcatgcct---aaaaaagctgataaagagtctattgatgcaaatattaagagtttgataccctttctttgttaccctataacaaaaaaaggaattaatactgcattgtctaaattaaagagtgttgttagtggagatatactatcatattctatagctggacgtaatgaagttttcagcaataaacttataaatcataagcatatgaacatcttaaagtggttcaatcatgttttaaatttcagatcaacagaattaaactataatcatttatatatggtagaatctacttatcctcatctaagtgaattgttaaacagcttgacaaccaatgaacttaaaaaactgattaaaatcacaggtagtttgttatacaactttaataatgaataa
>PP748750.1_USA-2020
atgggcagcaactcattgagtatgataaaagttagattgcaaaatctgtttgacaatgatgaagtagcattgttaaaaataacatgctatactgacaaattaatacagttaactaatgctttggctaaagcagttatacatacaatcaaattgaatggcattgtatttgtgcatgttattacaagtagtgatatttgccctaataataatattgtagtgaaatccaatttcacaacaatgccagtattacaaaatggaggttatatatgggaaatgatggaattaacacactgctctcaacctaatggcctaatagatgacaattgtgagattaaattctccaaaaaactaagtgattcaacaatgaccaattatatgaatcaattatctgaattacttggatttgacctcaatccataaatcataataaatatcaactagcaaatcaatgtcactaacaccattagttaatat----aaaa---cttaacaaaagataaaaatggggcaaataaatcaattcagccgacccaaccatggacacaacacacaatgataccacaccacaaagactgatgatcacagacatgagaccactatcacttgagactataataacatctttaaccagagacatcataacacataaatttatatacttgataaatcatgaatgcatagtgagaaaacttgatgaaagacaggccacatttacatttctggtcaactatgaaatgaaactattgcacaaagtgggaagcactaaatataaaaaatatactgaatacaacacaaaatatggcactttccctatgccaatatttatcaatcatgatgggttcttagaatgcattggcattaagcctaccaagcacacacccataatatacaagtatgatctcaatccatgaatatcaaaccaagattcaaacaatccaaaataacaactttatgcataatcacactccatagaccaaatggagcccgaaaattatagttattt---aaaattaaggagagac---ataagatgaaagatggggcaaatacaaaaatggctcttagcaaagtcaagttgaatgatacactcaacaaagatcaacttctatcatccagcaaatataccatccaacggagcacaggagacagcattgacactcctaattatgatgtgcagaaacacattaataagttatgtggcatgttattaatcacagaagatgctaatcataaattcactgggttaataggtatgttatatgctatgtctagattaggaagagaagacaccataaaaatactcaaagatgcgggatatcatgttaaggcaaatggagtggatgtaacaacacatcgtcaagacattaatgggaaagaaatgaaatttgaagtgttaacattagcaagcttaacaactgaaattcaaatcaacattgagatagaatctagaaaatcctacaaaaaaatgctaaaagaaatgggagaggtggctccagaatacaggcatgactctcctgattgtgggatgataatattatgtatagcagcattagtaataaccaaattagcagcaggagatagatcaggtcttacagctgtgattagaagagccaacaatgtcctaaaaaatgaaatgaaacgttataaaggtttattacccaaggatatagccaacagcttctatgaagtgtttgaaaaatatcctcactttatagatgtttttgttcattttggtatagcacaatcttctaccagaggtggcagtagagttgaagggatttttgcaggattgtttatgaatgcctatggtgcagggcaagtgatgttacggtggggggtcttagcaaaatcagttaaaaacattatgttaggacacgctagtgtacaagcagaaatggaacaagttgtggaggtgtatgagtacgctcagaaattgggtggagaagcaggattctaccatatattgaacaacccaaaagcatcactattatctttgactcaatttcctcacttctctagtgtagtattgggcaatgctgctggcctaggcataatgggagaatacagaggtacaccaaggaatcaagatttatatgatgctgcaaaagcatatgctgaacaactcaaagaaaatggtgtgattaactacagtgtattagatttgacagcagaagaactagaggctatcaaacatcagcttaatccaaaagataatgatgtagagctttgagtt--------aat---------aa-----aa--a----g-g----tggggcaaataaatcatcatggaaaagtttgctcctgaattccatggagaagatgcaaacaacagagccaccaaattcctagaatcaataaagggcaaattcacatcacccaaagatcccaagaaaaaagatagtatcatatctgtcaactcaatagatatagaagtaaccaaagaaagccctataacatcaaattcaaccattataaacccaataaatgagacagatgatactgtagggaacaagcccaattatcaaagaaagcctctagtaagtttcaaagaagaccctacgccaagtgataatcctttttcaaaactatacaaagaaaccatagaaacatttgataacaatgaagaagaatctagctattcatatgaagaaataaatgatcagacaaacgataatataacagcaagattagataggattgatgagaaattaagtgaaatactaggaatgcttcacacattagtagtagcgagtgcaggacccacatctgctcgggatggtataagagatgccatggttggtttaagagaagaaatgatagaaaaaatcagaactgaagcattaatgaccaatgacagactagaagctatggcaagactcaggaatgaagaaagtgaaaagatggcaaaagacacatcagatgaagtgtctctcaatccaacatcagagaaactgaacaacctgttggaagggaatgatagtgacaatgatctatcacttgaagatttctgattagctaccaaactgtacatcaaaacacaacaccaatagaaaaccaacaaacaaaccaactcacccatccaaccaaacatctatctgctgattagc----------------caaccagc-c-------aa-aa---a--a--caaccagccaatcttaaactagccacc-c--gg--aaaaaatc--ggtactatagtta-c---------a-------aaa----aa-----a---g---atggggcaaatatggaaacatacgtgaataaacttcacgagggctccacatacacagctgctgttcaatacaatgtcctagaaagagacgatgatcctgcatcacttacaatatgggtgcccatgttccaatcatccataccagcagatctactcataaaagaactagccaatgtcaatatactagtgaaacaaatatctacacccaagggaccctcattaagagtcatgataaactcaagaagtgcagtgctagcacaaatgcccagcaaatttaccatatgtgctaatgtgtccttggatgaaagaagcaagctagcatatgatgtaaccacaccctgtgaaattaaggcatgcagtctaacatgcctaaaatcaaaaaatatgttaactacagtcaaagatctcactatgaaaacactcaacccaacacatgacatcattgctttatgtgaatttgaaaatatagtaacatcaaaaaaagtcataataccaacatacctaagatctatcagcgtcagaaataaagatctgaacacacttgaaaatataacaaccactgaattcaaaaatgccattacaaatgcaaaaatcatcccttactcaggattactgttagtcatcacagtgactgacaacaaaggagcattcaaatacataaagccacaaagtcaattcatagtagatcttggagcttacctagaaaaagaaagtatatattatgttacaacaaattggaagcacacagctacacgatttgcaatcaaacccatggaagattaacc---tttttcctctacatcaatgagtagattcatacaaactttctaactacatttttcacttcacaatcataatcaccaaccctctgtggttcaatcaatc-----aatcaaaactcatcaggagttccagatcatcccaagtcattgttcatcagatccagtactcaaataagttaat--a---aa----aa--a-----tccacat-ggggcaaataatcactgagggaaatccaactaatcacaacatctgtcaacatagacaagtcaacacgctagataaaatcaaccaatggaaaatacatccataaccatagaattctcaagcaaattctggccttactttacactaatacacatgataacaacaataatctctttgataatcataatctccatcatgagtgcaatactaaacaaactctgcgaatataatgtattccataacaaaacctttgagctaccaagagctcgagtcaatacatagcattcaccaatctgatagctcaaaacagtaaccttgcatttgcaagtgaaccaccctcacttcttcacaaaaccacatcaacatctcaccatgcaagccatcatctataccat-aaa-gtagtt--attt--a----aaa---atagtcat-aacaatgaact--aggatattaagacc-aaaaa---ca---acgctggggcaaatgcaaacatgtccaaaaccaaggaccaacgcactgccaagacactagagaggacctgggacactctcaatcatctattattcatatcatcgtgcttatacaagttaaatcttaaatctatagcacaaatcacattatctatattggcaatgataatctcaacctcacttataattgcagccatcatattcatagcctcggcaaaccacaaagtcacactaacaactgcaatcatacaagatgcaacgaaccagatcaagaacacaaccccaacatacctcacccagaatccccagcttggaatcagcttctccaatctatccggaactacatcacaatccaccaccatactagcctcaacaacaccaagtgctgagtcaaccccacaatccacaacagtcaagatcaaaaacacaacaacaacccaaatatcacctagcaaacccaccacaaaacaacgccaaaataaaccacaaaacaaacccaacaatgattttcactttgaagtgttcaattttgtaccctgcagcatatgcagcaacaatccaacctgctgggccatctgcaagagaatacc------aaacaaaaaacctggaaagaaaaccaccaccaagcccacaaaaaaaccaaccctcaagacaaccaaaaaagatcccaaacctcaaaccacaaaaccaaaggaagcactcactaccaagcctacaggaaagccaaccatcaacaccactaaaacaaacatcagaactacactgctcacctccaacaccaaaggaaatccagaacacacaagtcaagaggaaaccctccactcaaccacctccgaaggctatccaagcccatcacaagtctatacaacatccggtcaagaggaaaccctccactcaaccacctccgtaggctatccaagcccatcacaagtccatacaacatccgagtacctatcacaatctccatcttcatccaacacagcaaaatgatagtcatt--aaaa-ag--c---a---tatt-gttgc-aaaaagccatgaccaaatcaaacagaatcaaaatcaacactggggcaaataataatggagttgccaatcctcaaaacaaatgctattaccacaatccttgctgcagttacactctgtttcgcttccagtcaaaacatcactgaagaattttatcaatcaacatgcagtgcagttagcaaaggctatcttagtgctctaagaactggttggtatactagtgttataactatagaattaagtaatatcaaggaaaataagtgtaatggtacagacgctaaggtaaaattaataaaacaagaattagataaatataaaaatgctgtaacagaattgcagttgctcatgcaaagcacaccagcagcaaacagtcgagccagaagagaactaccaagatttatgaattatacactcaacaataccaaaaacaccaatgtaacattaagtaagaaaaggaaaagaagatttcttggatttttgttaggtgttggatctgcaattgccagtggcattgccgtatccaaggtcctgcacctagaaggggaagtgaacaaaatcaaaagtgctctactatccacaaacaaggctgtagtcagcttatctaatggagtcagtgtcttaaccagcaaggtgctagacctcaaaaactatatagataaacagttgttacctattgttaacaagcaaagctgcagcatatcaaacattgaaactgtgatagagttccaacaaaagaacaacagactactagagattaccagagaatttagtgttaatgcaggtgtaactacacctgtaagcacttatatgttaactaatagtgagttattatcattaatcaatgatatgcctataacaaatgatcagaaaaagttaatgtcaagcaatgttcaaatagttagacagcaaagttactctatcatgtcaataataaaagaggaagtcttagcatatgtagtacaattaccactatatggtgtaatagatactccttgttggaaactacacacatcccctctatgtacaaccaacacaaaggaaggatccaacatctgcttaacaagaaccgacagaggatggtactgtgacaatgcaggatcagtatcc---tttttcccacaagctgaaacatgtaaagttcaatcgaatcgggtgttttgtgacacaatgaacagtttaacattaccaagtgaggtaaatctctgcaacattgacatattcaaccccaaatatgattgcaaaattatgacttcaaaaacagatgtaagcagctccgttatcacatctctaggagccattgtgtcatgctatggcaaaaccaaatgtacagcatccaataaaaatcgtgggatcataaagacattctctaacgggtgtgattatgtatcaaataagggggtggatactgtgtctgtaggtaatacattatattatgtaaataagcaagaaggcaaaagtctctatgtaaaaggtgaaccaataataaatttctatgatccattagtgttcccctctgatgaatttgatgcatcaatatctcaagtcaatgagaaaattaatcagagtctagcatttatccgtaaatcagatgaattattacataatgtaaatgctggtaaatccaccacaaatatcatgataactaccataattatagtaattatagtaatattgttagcattaattgcagttggactgctactatactgcaaggccagaagcacaccagtcacattaagtaaggatcaactgagtggtataaataatattgcatttagtaactg---aat-aaaaatagcacctaatcatattcttacaatggtttgctatttgatcatagataacccatctatcattagattatcct---aaaatttgaacttcatcacaactttcatctataaaccatctcacttacactttttaagtagattcctattttatagttatat-----aaaa--caattgaataccaaattaacttactatttgt------aaaaatgagaactggggcaaatatgtcacgaaggaatccttgcaaattcgaaattcgaggtcattgcttgaatggtaaaaggtgtcattttagtcataattattttgaatggccaccccatgcactgcttgtaagacaaaactttatgttaaacagaatacttaagtctatggataaaagcatagatactttgtcagaaataagtggagctgcagagttggacagaacagaagagtatgccctcggtgtagttggagtgctagagagttatataggatcaataaataatataactaaacaatcagcatgtgttgccatgagcaaactccttactgaactcaacagcgatgacatcaaaaaactaagggacaatgaagagccaaactcacccaaagtaagagtgtacaatactgtcatatcatatattgaaagcaacaggaaaaacaataaacaaactatccatctgttaaaaagattgccagcagacgtattgaag--aaaaccatcaaaaacacattggatatccacaagagcataaccatcaataacccaaaagaatcaactgttagtgatacgaacgaccatgccaaaaataatgatactacctgacaaatatccttgtagtataaattccatactaataacaagtaattgtagagtcactatgtataatcaaaaaaacacactatatatcaatcaaaacaaccaaaataaccatatatacccaccggatcaaccattcaatgaaatccattggacctctcaagacttgattgatgcaactcaaaattttctacaacatctaggtatcactgatgatatatacacaatatatatattagtgtcataatactcaatcctaatacttaccacatcatcaaattattaactcaaacaattcaagctatgggacaaaatggatcccattattagcggaaattctgctaatgtttatctcactgatagttatttaaaaggtgttatttctttctcagaatgtaacgctttaggaagttacatattcaatggtccttatctcaaaaatgattataccaacttaattagtagacaaaatccattaatagaacacataaatctaaagaaactaaatataacacagtccttaatatctaagtatcataaaggtgaaataaaaatagaagaacctacttactttcagtcattacttatgacatacaagagtatgacctcgtcagaacagactactactactaatttacttaaaaagataataagaagagctatagaaatcagtgatgtcaaagtctatgctatattgaataaactgggcctc------aaagaaaaagacaagattaaatccaatgatggacaagatgaagacaactcagtcattactaccataatcaaagatgatatacttttagctgtcaaggataatcaatctcatcttaaagcagacaaaaatcaatcctc------aaaacaaaaagatacaatcaaaacaacacttttgaagaaattaatgtgttcaatgcaacatcctccatcatggttaatacattggtttaatttatacacaaaattaaacagcatattaacacaatatcgatctagtgaggtaaaaaaccatggttttatattgatagataatcatactcttagtggattccaatttattttgaatcaatatggttgtatagtttatcataaggaactcaaaagaattactgtgacaacttataatcaattcttaacatggaaagatattagccttagtagattaaatgtttgtctgattacatggattagtaactgtttgaacacattaaacaaaagcttaggcttaagatgtggattcaataatgttatcttgacacaattattcctttatggagattgtatattaaaactattccacaatgaggggttctacataataaaagaggtagagggatttattatgtctctaattttgaatataacagaagaagatcaattcagaaaacggttttataatagtatgctcaacaacatcacagatgccgccaacaaagctc---aaaaaaatctgctatcaagagtatgtcatacattattagataagacaatatcagataatataataaatggtagatggataattctattgagtaagttcctaaaattaattaagcttgcaggtgacaataacctcaacaatctgagtgaattatattttttgttcagaatatttggacacccaatggtagatgaaagacaagccatggatgctgttaaagttaattgcaacgagaccaaattttacttgttaagtagtttgagtatgttaagaggagcttttatatatagaattataaaagggtttgtaaataattacaacagatggcctactttaagaaatgccattgtcttacccttaagatggttaacttactataaactaaacacttatccttccttgttggaacttacagaaagagatttgattgttctatcaggactacgtttctatcgagagtttcggttgcctaaaaaagtggatcttgaaatgatcataaatgataaggctatatcacctcctaaaaatttaatatggactagtttccctagaaattatatgccgtcacacatacaaaattatatagaacatgaaaaattaaaattctctgatagtgataaatcaagaagagtattagagtattatttaagagataacaaattcaatgaatgtgatttacacaactgtgtagttaatcaaagttatcttaacaacccgaatcatgtggtatcattgacaggcaaagaaagagaactcagtgtaggtagaatgtttgcaatgcaaccaggaatgttcagacaagttcaaatattagcagagaaaatgatagcagaaaacatattacaatttttccctgaaagtcttacaagatatggtgatctagaactacagaaaatattagaattgaaagcaggaataagtaacaaatcaaatcgttacaatgataattacaacaattacattagtaagtgctctatcatcacagatctcagcaaattcaatcaagcatttcgatatgaaacatcatgtatttgtagtgatgtactggatgaactgcatggtgtacaatctctattttcctggttacatttaactattcctcatgtcacaataatatgcacatataggcatgcacccccctatataaaggatcatattgtagatcttaacaatgtagatgagcaaagtggactatatagatatcacatgggtggcatcgaagggtggtgtcaaaaactatggaccatagaagctatatcactattagatctaatatctctcaaagggaaattctcaattactgctttaattaatggtgacaatcaatcaatagatataagtaaaccagtaagactcatggaaggtcaaactcatgctcaagcagattatttgctagcattaaatagtctcaaattactgtataaagagtatgcaggaataggccacaaattaaaaggaactgagacttatatatcgagagatatgcaatttatgagtaaaacgatccaacataacggtgtatattaccctgctagtataaagaaagtcctaagagtgggaccgtggataaacactatacttgatgacttcaaagtgagtctagaatctataggtagtttgacacaagaattagaatatagaggtgaaagtctattatgcagtttaatatttagaaatgtatggttatataatcaaattgcattacaacttaaaaatcatgcattatgtaacaacaaattatatttggatatattaaaagttctaaaacactt---aaaaaccttttttaatcttgataacattgatacagcattaacattgtatatgaatttgcctatgttatttggtggtggtgatcccaacttgttatatcgaagtttctatagaagaactcctgatttcctcacagaggctatagttcactctgtgttcatacttagttattatacaaaccatgatttaaaagataaacttcaagatctgtcagatgatagattgaataagttcttaacatgcataatcacgtttgacaaaaaccccaatgctgaattcgttacattgatgagagatcctcaagctttaggatctgagaggcaagctaaaattactagcgaaatcaatagactggcagttaccgaggttttgagcacagctccaaacaaaatattttccaaaagtgcacaacactataccactacagagatagatcttaatgatattatgcagaatatagaacctacatatcctcacgggctaagagttgtttatgaaagtttacccttttataaagcagagaaaatagtaaatcttatatccggtac---aaaatctataactaacatactggaaaagacttctgccatagacttaacagatattgatagagccactgagatgatgag---gaaaaacataactttgcttataaggatattaccattagattgtaacagagataaaagagaaatattgagtatggaaaacctaagtattactgaattaagcaaatacgtaagagaaagatcttggtctttatccaatatagttggtgttacatcacccagtatcatgtatacaatggacataaaatatacaacaagcactatagctagtggcataatcatagagaaatataatgtcaacagtttaacacgtggtgagagaggacccactaaaccatgggttggttcatctacacaagag---aaaaagacaatgccagtttataatagacaagttttaaccaaaaaacagagagatcaaatagatctattagcaaaattggattgggtgtatgcatctatagataacaaggatgaatttatggaggaacttagcataggaactcttgggttaacatatgagaaggccaaaaaattattcccacaatatttaagtgttaactatttgcatcgtcttacagtcagtagtagaccatgtgaattccctgcatctataccagcttatagaactacaaattatcactttgatactagccctatcaatcgcatattaacagaaaagtatggtgatgaagatattgatatagtattccaaaactgtataagctttggccttagcttaatgtctgtagtagaacaatttactaatgtatgtcctaacagaattattctcatacccaagcttaatgagatacatttgatgaaacctcccatattcacaggtgatgttgatattcacaagttaaaacaagtgatacaaaaacaacatatgtttttaccagacaaaataagtttgacccaatatgtggaattattcttaagtaataaaacacttaaatctggatctaatgttaattctaatttaatattggcgcataagatatctgactattttcataatacttacattttaagtactaatttagctggacattggattcttattatacaacttatgaaagattctaagggtatttttgaaaaagattggggagagggatatataactgatcatatgttcattaatttgaaagttttcttcaatgcttataagacatatctcttgtgttttcataaaggttacggcagagcaaagctggagtgtgatatgaatacttcagatctcctatgtgtattggaattaatagacagtagttattggaagtctatgtctaaggtg---tttttagaacaaaaagttatcaaatacattcttaaccaggatgcaagtttacatagagtgaagggatgtcatagcttcaaactatggtttcttaaatgtcttaatgtggcagaattcacggtttgcccttgggttgttaacatagattatcatccaacacatatgaaagcaatattaacttatattgatcttgttagaatgggattgataaatgtagatagaatatacattaaaaataaccacaagttcaatgatgagttttatacttctaatctgttttacattaattataacttctcagataatactcatctattaactaaacatataaggattgctaattctgaattagaaagcaattacaacaaattatatcatcccacaccagaaaccctagaaaatatactaaccaatccggtt-aaaagtaatggaaaaaagacactgagtgactattgtataggtaaaaatgttgattcaataatgttaccttcgttatctaataagaagcttattaaatcgtctacaatgattagaaccaattacagcagacaagatttgtataatttatttcctacggttgtgattgataaaattatagatcattcaggtaatacagccaagtttaaccaactttacactactacttctcatcaaatatccttagtgcacaatagcacatcactttattgcatgcttccttggcatcatattaatagattcaattttgtatttagttctacaggttgtaaaattagtatagagtatattttaaaagatcttaaaattaaggatcctaattgtatagcattcataggtgaaggagcagggaatttattattgcgtacagtagtggaacttcatcctgatataag------atatatttacagaagtctgaaagattgcaatgatcatagtttaccaattgagtttttaaggctgtacaatggacatatcaacattgattatggtgaaaatttgaccattcctgctacagatgcaaccaacaacattcattggtcttatttacatataaagtttgctgaacctatcagtctttttgtctgtgatgctgaattgcctgtaacagtcaactggagtaagattataatagagtggagcaagcatgtaagaaaatgcaagtactgttcttcagttaataaatgtacattaatagtaaaatatcatgctcaagatgatatcgatttcaaattagacaacataactatattaaaaacttatgtatgcttaggcagtaagttaaagggatctgaagtttacttagtccttacaataggccctgcaaatgtgttcccagtatttaatgtagtacaaaatgctaaattgatactatcaagaaccaaaaatttcatcatgcct---aaaaaagctgataaagagtctattgatgcaaatattaagagtttgataccctttctttgttaccctataacaaaaaaaggaattaatactgcattgtctaaattaaagagtgttgttagtggagatatactatcatattctatagctggacgtaatgaagttttcagcaataaacttataaatcataagcatatgaacatcttaaagtggttcaatcatgttttaaatttcagatcaacagaattaaactataatcatttatatatggtagaatctacttatcctcatctaagtgaattgttaaacagcttgacaaccaatgaacttaaaaaactgattaaaatcacaggtagtttgttatacaactttaataatgaataa
>OR287904.1_USA-2019
atgggcagcaactcattgagtatgataaaagttagattgcaaaatctgtttgacaatgatgaagtagcattgttaaaaataacatgctatactgacaaattaatacagttaactaatgctttggctaaagcagttatacatacaatcaaattgaatggcattgtatttgtgcatgttattacaagtagtgatatttgccctaataataatattgtagtgaaatccaatttcacaacaatgccagtattacaaaatggaggttatatatgggaaatgatggaattaacacactgctctcaacctaatggcctaatagatgacaattgtgagattaaattctccaaaaaactaagtgattcaacaatgaccaattatatgaatcaattatctgaattacttggatttgacctcaatccataaatcataataaatatcaactagcaaatcaatgtcactaacaccattagttaatat----aaaa---cttaacaaaagataaaaatggggcaaataaatcaattcagccgacccaaccatggacacaacacacaatgataccacaccacaaagactgatgatcacagacatgagaccactatcacttgagactataataacatctttaaccagagacatcataacacataaatttatatacttgataaatcatgaatgcatagtgagaaaacttgatgaaagacaggccacatttacatttctggtcaactatgaaatgaaactattgcacaaagtgggaagcactaaatataaaaaatatactgaatacaacacaaaatatggcactttccctatgccaatatttatcaatcatgatgggttcttagaatgcattggcattaagcctaccaagcacacacccataatatacaagtatgatctcaatccatgaatatcaaaccaagattcaaacaatccaaaataacaactttatgcataatcacactccatagaccaaatggagcccgaaaattatagttattt---aaaattaaggagagac---ataagatgaaagatggggcaaatacaaaaatggctcttagcaaagtcaagttgaatgatacactcaacaaagatcaacttctatcatccagcaaatataccatccaacggagcacaggagacagcattgacactcctaattatgatgtgcagaaacacattaataagttatgtggcatgttattaatcacagaagatgctaatcataaattcactgggttaataggtatgttatatgctatgtctagattaggaagagaagacaccataaaaatactcaaagatgcgggatatcatgttaaggcaaatggagtggatgtaacaacacatcgtcaagacattaatgggaaagaaatgaaatttgaagtgttaacattagcaagcttaacaactgaaattcaaatcaacattgagatagaatctagaaaatcctacaaaaaaatgctaaaagaaatgggagaggtggctccagaatacaggcatgactctcctgattgtgggatgataatattatgtatagcagcattagtaataaccaaattagcagcaggagatagatcaggtcttacagctgtgattagaagagccaacaatgtcctaaaaaatgaaatgaaacgttataaaggtttattacccaaggatatagccaacagcttctatgaagtgtttgaaaaatatcctcactttatagatgtttttgttcattttggtatagcacaatcttctaccagaggtggcagtagagttgaagggatttttgcaggattgtttatgaatgcctatggtgcagggcaagtgatgttacggtggggggtcttagcaaaatcagttaaaaacattatgttaggacacgctagtgtacaagcagaaatggaacaagttgtggaggtgtatgagtacgctcagaaattgggtggagaagcaggattctaccatatattgaacaacccaaaagcatcactattatctttgactcaatttcctcacttctctagtgtagtattgggcaatgctgctggcctaggcataatgggagaatacagaggtacaccaaggaatcaagatttatatgatgctgcaaaagcatatgctgaacaactcaaagaaaatggtgtgattaactacagtgtattagatttgacagcagaagaactagaggctatcaaacatcagcttaatccaaaagataatgatgtagagctttgagtt--------aat---------aa-----aa--a----g-g----tggggcaaataaatcatcatggaaaagtttgctcctgaattccatggagaagatgcaaacaacagagccaccaaattcctagaatcaataaagggcaaattcacatcacccaaagatcccaagaaaaaagatagtatcatatctgtcaactcaatagatatagaagtaaccaaagaaagccctataacatcaaattcaaccattataaacccaataaatgagacagatgatactgtagggaacaagcccaattatcaaagaaagcctctagtaagtttcaaagaagaccctacgccaagtgataatcctttttcaaaactatacaaagaaaccatagaaacatttgataacaatgaagaagaatctagctattcatatgaagaaataaatgatcagacaaacgataatataacagcaagattagataggattgatgagaaattaagtgaaatactaggaatgcttcacacattagtagtagcgagtgcaggacccacatctgctcgggatggtataagagatgccatggttggtttaagagaagaaatgatagaaaaaatcagaactgaagcattaatgaccaatgacagactagaagctatggcaagactcaggaatgaagaaagtgaaaagatggcaaaagacacatcagatgaagtgtctctcaatccaacatcagagaaactgaacaacctgttggaagggaatgatagtgacaatgatctatcacttgaagatttctgattagctaccaaactgtacatcaaaacacaacaccaatagaaaaccaacaaacaaaccaactcacccatccaaccaaacatctatctgctgattagc----------------caaccagc-c-------aa-aa---a--a--caaccagccaatcttaaactagccacc-c--gg--aaaaaatc--ggtactatagtta-c---------a-------aaa----aa-----a---g---atggggcaaatatggaaacatacgtgaataaacttcacgagggctccacatacacagctgctgttcaatacaatgtcctagaaagagacgatgatcctgcatcacttacaatatgggtgcccatgttccaatcatccataccagcagatctactcataaaagaactagccaatgtcaatatactagtgaaacaaatatctacacccaagggaccctcattaagagtcatgataaactcaagaagtgcagtgctagcacaaatgcccagcaaatttaccatatgtgctaatgtgtccttggatgaaagaagcaagctagcatatgatgtaaccacaccctgtgaaattaaggcatgcagtctaacatgcctaaaatcaaaaaatatgttaactacagtcaaagatctcactatgaaaacactcaacccaacacatgacatcattgctttatgtgaatttgaaaatatagtaacatcaaaaaaagtcataataccaacatacctaagatctatcagcgtcagaaataaagatctgaacacacttgaaaatataacaaccactgaattcaaaaatgccattacaaatgcaaaaatcatcccttactcaggattactgttagtcatcacagtgactgacaacaaaggagcattcaaatacataaagccacaaagtcaattcatagtagatcttggagcttacctagaaaaagaaagtatatattatgttacaacaaattggaagcacacagctacacgatttgcaatcaaacccatggaagattaacc---tttttcctctacatcaatgagtagattcatacaaactttctaactacatttttcacttcacaatcataatcaccaaccctctgtggttcaatcaatc-----aatcaaaactcatcaggagttccagatcatcccaagtcattgttcatcagatccagtactcaaataagttaat--a---aa----aa--a-----tccacat-ggggcaaataatcactgagggaaatccaactaatcacaacatctgtcaacatagacaagtcaacacgctagataaaatcaaccaatggaaaatacatccataaccatagaattctcaagcaaattctggccttactttacactaatacacatgataacaacaataatctctttgataatcataatctccatcatgagtgcaatactaaacaaactctgcgaatataatgtattccataacaaaacctttgagctaccaagagctcgagtcaatacatagcattcaccaatctgatagctcaaaacagtaaccttgcatttgcaagtgaaccaccctcacttcttcacaaaaccacatcaacatctcaccatgcaagccatcatctataccat-aaa-gtagtt--attt--a----aaa---atagtcat-aacaatgaact--aggatattaagacc-aaaaa---ca---acgctggggcaaatgcaaacatgtccaaaaccaaggaccaacgcactgctaagacactagagaggacctgggacactctcaatcatctattattcatatcatcgtgcttatacaagttaaatcttaaatctatagcacaaatcacattatctatattggcaatgataatctcaacctcacttataattgcagccatcatattcatagcctcggcaaaccacaaagtcacactaacaactgcaatcatacaagatgcaacgaaccagatcaagaacacaaccccaacatacctcacccagaatccccagcttggaatcagcttctccaatctatccggaactacatcacaatccaccaccatactagcctcaacaacaccaagtgctgagtcaaccccacaatccacaacagtcaagatcaaaaacacaacaacaacccaaatatcacctagcaaacccaccacaaaacaacgccaaaataaaccacaaaacaaacccaacaatgattttcactttgaagtgttcaattttgtaccctgcagcatatgcagcaacaatccaacctgctgggccatctgcaagagaatacc------aaacaaaaaacctggaaagaaaaccaccaccaagcccacaaaaaaaccaaccctcaagacaaccaaaaaagatcccaaacctcaaaccacaaaaccaaaggaagcactcactaccaagcctacaggaaagccaaccatcaacaccactaaaacaaacatcagaactacactgctcacctccaacaccaaaggaaatccagaacacacaagtcaagaggaaaccctccactcaaccacctccgaaggctatccaagcccatcacaagtctatacaacatccggtcaagaggaaaccctccactcaaccacctccgtaggctatccaagcccatcacaagtccatacaacatccgagtacctatcacaatctccatcttcatccaacacagcaaaatgatagtcatt--aaaa-ag--c---a---tatt-gttgc-aaaaagccatgaccaaatcaaacagaatcaaaatcaacactggggcaaataataatggagttgccaatcctcaaaacaaatgctattaccacaatccttgctgcagttacactctgtttcgcttccagtcaaaacatcactgaagaattttatcaatcaacatgcagtgcagttagcaaaggctatcttagtgctctaagaactggttggtatactagtgttataactatagaattaagtaatatcaaggaaaataagtgtaatggtacagacgctaaggtaaaattaataaaacaagaattagataaatataaaaatgctgtaacagaattgcagttgctcatgcaaagcacaccagcagcaaacagtcgagccagaagagaactaccaagatttatgaattatacactcaacaataccaaaaacaccaatgtaacattaagtaagaaaaggaaaagaagatttcttggatttttgttaggtgttggatctgcaattgccagtggcattgccgtatccaaggtcctgcacctagaaggggaagtgaacaaaatcaaaagtgctctactatccacaaacaaggctgtagtcagcttatctaatggagtcagtgtcttaaccagcaaggtgctagacctcaaaaactatatagataaacagttgttacctattgttaacaagcaaagctgcagcatatcaaacattgaaactgtgatagagttccaacaaaagaacaacagactactagagattaccagagaatttagtgttaatgcaggtgtaactacacctgtaagcacttatatgttaactaatagtgagttattatcattaatcaatgatatgcctataacaaatgatcagaaaaagttaatgtcaagcaatgttcaaatagttagacagcaaagttactctatcatgtcaataataaaagaggaagtcttagcatatgtagtacaattaccactatatggtgtaatagatactccttgttggaaactacacacatcccctctatgtacaaccaacacaaaggaaggatccaacatctgcttaacaagaaccgacagaggatggtactgtgacaatgcaggatcagtatcc---tttttcccacaagctgaaacatgtaaagttcaatcgaatcgggtgttttgtgacacaatgaacagtttaacattaccaagtgaggtaaatctctgcaacattgacatattcaaccccaaatatgattgcaaaattatgacttcaaaaacagatgtaagcagctccgttatcacatctctaggagccattgtgtcatgctatggcaaaaccaaatgtacagcatccaataaaaatcgtggaatcataaagacattctctaacgggtgtgattatgtatcaaataagggggtggatactgtgtctgtaggtaatacattatattatgtaaataagcaagaaggcaaaagtctctatgtaaaaggtgaaccaataataaatttctatgatccattagtgttcccctctgatgaatttgatgcatcaatatctcaagtcaatgagaaaattaatcagagtctagcatttatccgtaaatcagatgaattattacataatgtaaatgctggtaaatccaccacaaatatcatgataactaccataattatagtaattatagtaatattgttagcattaattgcagttggactgctactatactgcaaggccagaagcacaccagtcacattaagtaaggatcaactgagtggtataaataatattgcatttagtaactg---aat-aaaaatagcacctaatcatattcttacaatggtttgctatttgatcatagataacccatctatcattagattatcct---aaaatttgaacttcatcacaactttcatctataaaccatctcacttacactttttaagtagattcctattttatagttatat-----aaaa--caattgaataccaaattaacttactatttgt------aaaaatgagaactggggcaaatatgtcacgaaggaatccttgcaaattcgaaattcgaggtcattgcttgaatggtaaaaggtgtcattttagtcataattattttgaatggccaccccatgcactgcttgtaagacaaaactttatgttaaacagaatacttaagtctatggataaaagcatagatactttgtcagaaataagtggagctgcagagttggacagaacagaagagtatgccctcggtgtagttggagtgctagagagttatataggatcaataaataatataactaaacaatcagcatgtgttgccatgagcaaactccttactgaactcaacagcgatgacatcaaaaaactaagggacaatgaagagccaaactcacccaaagtaagagtgtacaatactgtcatatcatatattgaaagcaacaggaaaaacaataaacaaactatccatctgttaaaaagattgccagcagacgtattgaag--aaaaccatcaaaaacacattggatatccacaagagcataaccatcaataacccaaaagaatcaactgttagtgatacgaacgaccatgccaaaaataatgatactacctgacaaatatccttgtagtataaattccatactaataacaagtaattgtagagtcactatgtataatcaaaaaaacacactatatatcaatcaaaacaaccaaaataaccatatatacccaccggatcaaccattcaatgaaatccattggacctctcaagacttgattgatgcaactcaaaattttctacaacatctaggtatcactgatgatatatacacaatatatatattagtgtcataatactcaatcctaatacttaccacatcatcaaattattaactcaaacaattcaagctatgggacaaaatggatcccattattagcggaaattctgctaatgtttatctcactgatagttatttaaaaggtgttatttctttctcagaatgtaacgctttaggaagttacatattcaatggtccttatctcaaaaatgattataccaacttaattagtagacaaaatccattaatagaacacataaatctaaagaaactaaatataacacagtccttaatatctaagtatcataaaggtgaaataaaaatagaagaacctacttactttcagtcattacttatgacatacaagagtatgacctcgtcagaacagactactactactaatttacttaaaaagataataagaagagctatagaaatcagtgatgtcaaagtctatgctatattgaataaactgggcctc------aaagaaaaagacaagattaaatccaatgatggacaagatgaagacaactcagtcattactaccataatcaaagatgatatacttttagctgtcaaggataatcaatctcatcttaaagcagacaaaaatcaatcctc------aaaacaaaaagatacaatcaaaacaacacttttgaagaaattaatgtgttcaatgcaacatcctccatcatggttaatacattggtttaatttatacacaaaattaaacagcatattaacacaatatcgatctagtgaggtaaaaaaccatggttttatattgatagataatcatactcttagtggattccaatttattttgaatcaatatggttgtatagtttatcataaggaactcaaaagaattactgtgacaacttataatcaattcttaacatggaaagatattagccttagtagattaaatgtttgtctgattacatggattagtaactgtttgaacacattaaacaaaagcttaggcttaagatgtggattcaataatgttatcttgacacaattattcctttatggagattgtatattaaaactattccacaatgaggggttctacataataaaagaggtagagggatttattatgtctctaattttgaatataacagaagaagatcaattcagaaaacggttttataatagtatgctcaacaacatcacagatgccgccaacaaagctc---aaaaaaatctgctatcaagagtatgtcatacattattagataagacaatatcagataatataataaatggtagatggataattctattgagtaagttcctaaaattaattaagcttgcaggtgacaataacctcaacaatctgagtgaattatattttttgttcagaatatttggacacccaatggtagatgaaagacaagccatggatgctgttaaagttaattgcaacgagaccaaattttacttgttaagtagtttgagtatgttaagaggagcttttatatatagaattataaaagggtttgtaaataattacaacagatggcctactttaagaaatgccattgtcttacccttaagatggttaacttactataaactaaacacttatccttccttgttggaacttacagaaagagatttgattgttctatcaggactacgtttctatcgagagtttcggttgcctaaaaaagtggatcttgaaatgatcataaatgataaggctatatcacctcctaaaaatttaatatggactagtttccctagaaattatatgccgtcacacatacaaaattatatagaacatgaaaaattaaaattctctgatagtgataaatcaagaagagtattagagtattatttaagagataacaaattcaatgaatgtgatttacacaactgtgtagttaatcaaagttatcttaacaacccgaatcatgtggtatcattgacaggcaaagaaagagaactcagtgtaggtagaatgtttgcaatgcaaccaggaatgttcagacaagttcaaatattagcagagaaaatgatagcagaaaacatattacaatttttccctgaaagtcttacaagatatggtgatctagaactacagaaaatattagaattgaaagcaggaataagtaacaaatcaaatcgttacaatgataattacaacaattacattagtaagtgctctatcatcacagatctcagcaaattcaatcaagcatttcgatatgaaacatcatgtatttgtagtgatgtactggatgaactgcatggtgtacaatctctattttcctggttacatttaactattcctcatgtcacaataatatgcacatataggcatgcacccccctatataaaggatcatattgtagatcttaacaatgtagatgagcaaagtggactatatagatatcacatgggtggcatcgaagggtggtgtcaaaaactatggaccatagaagctatatcactattagatctaatatctctcaaagggaaattctcaattactgctttaattaatggtgacaatcaatcaatagatataagtaaaccagtaagactcatggaaggtcaaactcatgctcaagcagattatttgctagcattaaatagtctcaaattactgtataaagagtatgcaggaataggccacaaattaaaaggaactgagacttatatatcgagagatatgcaatttatgagtaaaacgatccaacataacggtgtatattaccctgctagtataaagaaagtcctaagagtgggaccgtggataaacactatacttgatgacttcaaagtgagtctagaatctataggtagtttgacacaagaattagaatatagaggtgaaagtctattatgcagtttaatatttagaaatgtatggttatataatcaaattgcattacaacttaaaaatcatgcattatgtaacaacaaattatatttggatatattaaaagttctaaaacactt---aaaaaccttttttaatcttgataacattgatacagcattaacattgtatatgaatttgcctatgttatttggtggtggtgatcccaacttgttatatcgaagtttctatagaagaactcctgatttcctcacagaggctatagttcactctgtgttcatacttagttattatacaaaccatgatttaaaagataaacttcaagatctgtcagatgatagattgaataagttcttaacatgcataatcacgtttgacaaaaaccccaatgctgaattcgttacattgatgagagatcctcaagctttaggatctgagaggcaagctaaaattactagcgaaatcaatagactggcagttaccgaggttttgagcacagctccaaacaaaatattttccaaaagtgcacaacactataccactacagagatagatcttaatgatattatgcagaatatagaacctacatatcctcacgggctaagagttgtttatgaaagtttacccttttataaagcagagaaaatagtaaatcttatatccggtac---aaaatctataactaacatactggaaaagacttctgccatagacttaacagatattgatagagccactgagatgatgag---gaaaaacataactttgcttataaggatattaccattagattgtaacagagataaaagagaaatattgagtatggaaaacctaagtattactgaattaagcaaatacgtaagagaaagatcttggtctttatccaatatagttggtgttacatcacccagtatcatgtatacaatggacataaaatatacaacaagcactatagctagtggcataatcatagagaaatataatgtcaacagtttaacacgtggtgagagaggacccactaaaccatgggttggttcatctacacaagag---aaaaagacaatgccagtttataatagacaagttttaaccaaaaaacagagagatcaaatagatctattagcaaaattggattgggtgtatgcatctatagataacaaggatgaatttatggaggaacttagcataggaactcttgggttaacatatgagaaggccaaaaaattattcccacaatatttaagtgttaactatttgcatcgtcttacagtcagtagtagaccatgtgaattccctgcatctataccagcttatagaactacaaattatcactttgatactagccctatcaatcgcatattaacagaaaagtatggtgatgaagatattgatatagtattccaaaactgtataagctttggccttagcttaatgtctgtagtagaacaatttactaatgtatgtcctaacagaattattctcatacccaagcttaatgagatacatttgatgaaacctcccatattcacaggtgatgttgatattcacaagttaaaacaagtgatacaaaaacaacatatgtttttaccagacaaaataagtttgacccaatatgtggaattattcttaagtaataaaacacttaaatctggatctaatgttaattctaatttaatattggcgcataagatatctgactattttcataatacttacattttaagtactaatttagctggacattggattcttattatacaacttatgaaagattctaagggtatttttgaaaaagattggggagagggatatataactgatcatatgttcattaatttgaaagttttcttcaatgcttataagacatatctcttgtgttttcataaaggttacggcagagcaaagctggagtgtgatatgaatacttcagatctcctatgtgtattggaattaatagacagtagttattggaagtctatgtctaaggtg---tttttagaacaaaaagttatcaaatacattcttaaccaggatgcaagtttacatagagtgaagggatgtcatagcttcaaactatggtttcttaaacgtcttaatgtggcagaattcacggtttgcccttgggttgttaacatagattatcatccaacacatatgaaagcaatattaacttatattgatcttgttagaatgggattgataaatgtagatagaatatacattaaaaataaccacaagttcaatgatgagttttatacttctaatctgttttacattaattataacttctcagataatactcatctattaactaaacatataaggattgctaattctgaattagaaagcaattacaacaaattatatcatcccacaccagaaaccctagaaaatatactaaccaatccggtt-aaaagtaatggaaaaaagacactgagtgactattgtataggtaaaaatgttgattcaataatgttaccttcgttatctaataagaagcttattaaatcgtctacaatgattagaaccaattacagcagacaagatttgtataatttatttcctacggttgtgattgataaaattatagatcattcaggtaatacagccaagtttaaccaactttacactactacttctcatcaaatatccttagtgcacaatagcacatcactttattgcatgcttccttggcatcatattaatagattcaattttgtatttagttctacaggttgtaaaattagtatagagtatattttaaaagatcttaaaattaaggatcctaattgtatagcattcataggtgaaggagcagggaatttattattgcgtacagtagtggaacttcatcctgatataag------atatatttacagaagtctgaaagattgcaatgatcatagtttaccaattgagtttttaaggctgtacaatggacatatcaacattgattatggtgaaaatttgaccattcctgctacagatgcaaccaacaacattcattggtcttatttacatataaagtttgctgaacctatcagtctttttgtctgtgatgctgaattgcctgtaacagtcaactggagtaagattataatagagtggagcaagcatgtaagaaaatgcaagtactgttcttcagttaataaatgtacattaatagtaaaatatcatgctcaagatgatatcgatttcaaattagacaacataactatattaaaaacttatgtatgcttaggcagtaagttaaagggatctgaagtttacttagtccttacaataggccctgcaaatgtgttcccagtatttaatgtagtacaaaatgctaaattgatactatcaagaaccaaaaatttcatcatgcct---aaaaaagctgataaagagtctattgatgcaaatattaagagtttgataccctttctttgttaccctataacaaaaaaaggaattaatactgcattgtctaaattaaagagtgttgttagtggagatatactatcatattctatagctggacgtaatgaagttttcagcaataaacttataaatcataagcatatgaacatcttaaagtggttcaatcatgttttaaatttcagatcaacagaattaaactataatcatttatatatggtagaatctacttatcctcatctaagtgaattgttaaacagcttgacaaccaatgaacttaaaaaactgattaaaatcacaggtagtttgttatacaactttaataatgaataa
>PP495891.1_USA-2019
atgggcagcaactcattgagtatgataaaagttagattgcaaaatctgtttgacaatgatgaagtagcattgttaaaaataacatgctatactgacaaattaatacagttaactaatgctttggctaaagcagttatacatacaatcaaattgaatggcattgtatttgtgcatgttattacaagtagtgatatttgccctaataataatattgtagtgaaatccaatttcacaacaatgccagtattacaaaatggaggttatatatgggaaatgatggaattaacacactgctctcaacctaatggcctaatagatgacaattgtgagattaaattctccaaaaaactaagtgattcaacaatgaccaattatatgaatcaattatctgaattacttggatttgacctcaatccataaatcataataaatatcaactagcaaatcaatgtcactaacaccattagttaatat----aaaa---cttaacaaaagataaaaatggggcaaataaatcaattcagccgacccaaccatggacacaacacacaatgataccacaccacaaagactgatgatcacagacatgagaccactatcacttgagactataataacatctttaaccagagacatcataacacataaatttatatacttgataaatcatgaatgcatagtgagaaaacttgatgaaagacaggccacatttacatttctggtcaactatgaaatgaaactattgcacaaagtgggaagcactaaatataaaaaatatactgaatacaacacaaaatatggcactttccctatgccaatatttatcaatcatgatgggttcttagaatgcattggcattaagcctaccaagcacacacccataatatacaagtatgatctcaatccatgaatatcaaaccaagattcaaacaatccaaaataacaactttatgcataatcacactccatagaccaaatggagcccgaaaattatagttattt---aaaattaaggagagac---ataagatgaaagatggggcaaatacaaaaatggctcttagcaaagtcaagttgaatgatacactcaacaaagatcaacttctatcatccagcaaatataccatccaacggagcacaggagacagcattgacactcctaattatgatgtgcagaaacacattaataagttatgtggcatgttattaatcacagaagatgctaatcataaattcactgggttaataggtatgttatatgctatgtctagattaggaagagaagacaccataaaaatactcaaagatgcgggatatcatgttaaggcaaatggagtggatgtaacaacacatcgtcaagacattaatgggaaagaaatgaaatttgaagtgttaacattagcaagcttaacaactgaaattcaaatcaacattgagatagaatctagaaaatcctacaaaaaaatgctaaaagaaatgggagaggtggctccagaatacaggcatgactctcctgattgtgggatgataatattatgtatagcagcattagtaataaccaaattagcagcaggagatagatcaggtcttacagctgtgattagaagagccaacaatgtcctaaaaaatgaaatgaaacgttataaaggtttattacccaaggatatagccaacagcttctatgaagtgtttgaaaaatatcctcactttatagatgtttttgttcattttggtatagcacaatcttctaccagaggtggcagtagagttgaagggatttttgcaggattgtttatgaatgcctatggtgcagggcaagtgatgttacggtggggggtcttagcaaaatcagttaaaaacattatgttaggacacgctagtgtacaagcagaaatggaacaagttgtggaggtgtatgagtacgctcagaaattgggtggagaagcaggattctaccatatattgaacaacccaaaagcatcactattatctttgactcaatttcctcacttttctagtgtagtattgggcaatgctgctggcctaggcataatgggagaatacagaggtacaccaaggaatcaagatttatatgatgctgcaaaagcatatgctgaacaactcaaagaaaatggtgtgattaactacagtgtattagatttgacagcagaagaactagaggctatcaaacatcagcttaatccaaaagataatgatgtagagctttgagtt--------aat---------aa-----aa--a----g-g----tggggcaaataaatcatcatggaaaagtttgctcctgaattccatggagaagatgcaaacaacagagccaccaaattcctagaatcaataaagggcaaattcacatcacccaaagatcccaagaaaaaagatagtatcatatctgtcaactcaatagatatagaagtaaccaaagaaagccctataacatcaaattcaaccattataaacccaataaatgagacagatgatactgtagggaacaagcccaattatcaaagaaagcctctagtaagtttcaaagaagaccctacgccaagtgataatcctttttcaaaactatacaaagaaaccatagaaacatttgataacaatgaagaagaatctagctattcatatgaagaaataaatgatcagacaaacgataatataacagcaagattagataggattgatgagaaattaagtgaaatactaggaatgcttcacacattagtagtagcgagtgcaggacccacatctgctcgggatggtataagagatgccatggttggtttaagagaagaaatgatagaaaaaatcagaactgaagcattaatgaccaatgacagactagaagctatggcaagactcaggaatgaagaaagtgaaaagatggcaaaagacacatcagatgaagtgtctctcaatccaacatcagagaaactgaacaacctgttggaagggaatgatagtgacaatgatctatcacttgaagatttctgattagctaccaaactgtacatcaaaacacaacaccaatagaaaaccaacaaacaaaccaactcacccatccaaccaaacatctatctgctgattagc----------------caaccagc-c-------aa-aa---a--a--caaccagccaatcttaaactagccacc-c--gg--aaaaaatc--ggtactatagtta-c---------a-------aaa----aa-----a---g---atggggcaaatatggaaacatacgtgaataaacttcacgagggctccacatacacagctgctgttcaatacaatgtcctagaaagagacgatgatcctgcatcacttacaatatgggtgcccatgttccaatcatccataccagcagatctactcataaaagaactagccaatgtcaatatactagtgaaacaaatatctacacccaagggaccctcattaagagtcatgataaactcaagaagtgcagtgctagcacaaatgcccagcaaatttaccatatgtgctaatgtgtccttggatgaaagaagcaagctagcatatgatgtaaccacaccctgtgaaattaaggcatgcagtctaacatgcctaaaatcaaaaaatatgttaactacagtcaaagatctcactatgaaaacactcaacccaacacatgacatcattgctttatgtgaatttgaaaatatagtaacatcaaaaaaagtcataataccaacatacctaagatctatcagcgtcagaaataaagatctgaacacacttgaaaatataacaaccactgaattcaaaaatgccattacaaatgcaaaaatcatcccttactcaggattactgttagtcatcacagtgactgacaacaaaggagcattcaaatacataaagccacaaagtcaattcatagtagatcttggagcttacctagaaaaagaaagtatatattatgttacaacaaattggaagcacacagctacacgatttgcaatcaaacccatggaagattaacc---tttttcctctacatcaatgagtagattcatacaaactttctaactacatttttcacttcacaatcataatcaccaaccctctgtggttcaatcaatc-----aatcaaaactcatcaggagttccagatcatcccaagtcattgttcatcagatccagtactcaaataagttaat--a---aa----aa--a-----tccacat-ggggcaaataatcactgagggaaatccaactaatcacaacatctgtcaacatagacaagtcaacacgctagataaaatcaaccaatggaaaatacatccataaccatagaattctcaagcaaattctggccttactttacactaatacacatgataacaacaataatctctttgataatcataatctccatcatgagtgcaatactaaacaaactctgcgaatataatgtattccataacaaaacctttgagctaccaagagctcgagtcaatacatagcattcaccaatctgatagctcaaaacagtaaccttgcatttgcaagtgaaccaccctcacttcttcacaaaaccacatcaacatctcaccatgcaagccatcatctataccat-aaa-gtagtt--attt--a----aaa---atagtcat-aacaatgaact--aggatattaagacc-aaaaa---ca---acgctggggcaaatgcaaacatgtccaaaaccaaggaccaacgcactgccaagacactagagaggacctgggacactctcaatcatctattattcatatcatcgtgcttatacaagttaaatcttaaatctatagcacaaatcacattatctatattggcaatgataatctcaacctcacttataattgcagccatcatattcatagcctcggcaaaccacaaagtcacactaacaactgcaatcatacaagatgcaacgaaccagatcaagaacacaaccccaacatacctcacccagaatccccagcttggaatcagcttctccaatctatccggaactacatcacaatccaccaccatactagcctcaacaacaccaagtgctgagtcaaccccacaatccacaacagtcaagatcaaaaacacaacaacaacccaaatatcacctagcaaacccaccacaaaacaacgccaaaataaaccacaaaacaaacccaacaatgattttcactttgaagtgttcaattttgtaccctgcagcatatgcagcaacaatccaacctgctgggccatctgcaagagaatacc------aaacaaaaaacctggaaagaaaaccaccaccaagcccacaaaaaaaccaaccctcaagacaaccaaaaaagatcccaaacctcaaaccacaaaaccaaaggaagcactcactaccaagcctacaggaaagccaaccatcaacaccactaaaacaaacatcagaactacactgctcacctccaacaccaaaggaaatccagaacacacaagtcaagaggaaaccctccactcaaccacctccgaaggctatccaagcccatcacaagtctatacaacatccggtcaagaggaaaccctccactcaaccacctccgtaggctatccaagcccatcacaagtccatacaacatccgagtacctatcacaatctccatcttcatccaacacagcaaaatgatagtcatt--aaaa-ag--c---a---tatt-gttgc-aaaaagccatgaccaaatcaaacagaatcaaaatcaacactggggcaaataataatggagttgccaatcctcaaaacaaatgctattaccacaatccttgctgcagttacactctgtttcgcttccagtcaaaacatcactgaagaattttatcaatcaacatgcagtgcagttagcaaaggctatcttagtgctctaagaactggttggtatactagtgttataactatagaattaagtaatatcaaggaaaataagtgtaatggtacagacgctaaggtaaaattaataaaacaagaattagataaatataaaaatgctgtaacagaattgcagttgctcatgcaaagcacaccagcagcaaacagtcgagccagaagagaactaccaagatttatgaattatacactcaacaataccaaaaacaccaatgtaacattaagtaagaaaaggaaaagaagatttcttggatttttgttaggtgttggatctgcaattgccagtggcattgccgtatccaaggtcctgcacctagaaggggaagtgaacaaaatcaaaagtgctctactatccacaaacaaggctgtagtcagcttatctaatggagtcagtgtcttaaccagcaaggtgctagacctcaaaaactatatagataaacagttgttacctattgttaacaagcaaagctgcagcatatcaaacattgaaactgtgatagagttccaacaaaagaacaacagactactagagattaccagagaatttagtgttaatgcaggtgtaactacacctgtaagcacttatatgttaactaatagtgagttattatcattaatcaatgatatgcctataacaaatgatcagaaaaagttaatgtcaagcaatgttcaaatagttagacagcaaagttactctatcatgtcaataataaaagaggaagtcttagcatatgtagtacaattaccactatatggtgtaatagatactccttgttggaaactacacacatcccctctatgtacaaccaacacaaaggaaggatccaacatctgcttaacaagaaccgacagaggatggtactgtgacaatgcaggatcagtatcc---tttttcccacaagctgaaacatgtaaagttcaatcgaatcgggtgttttgtgacacaatgaacagtttaacattaccaagtgaggtaaatctctgcaacattgacatattcaaccccaaatatgattgcaaaattatgacttcaaaaacagatgtaagcagctccgttatcacatctctaggagccattgtgtcatgctatggcaaaaccaaatgtacagcatccaataaaaatcgtgggatcataaagacattctctaacgggtgtgattatgtatcaaataagggggtggatactgtgtctgtaggtaatacattatattatgtaaataagcaagaaggcaaaagtctctatgtaaaaggtgaaccaataataaatttctatgatccattagtgttcccctctgatgaatttgatgcatcaatatctcaagtcaatgagaaaattaatcagagtctagcatttatccgtaaatcagatgaattattacataatgtaaatgctggtaaatccaccacaaatatcatgataactaccataattatagtaattatagtaatattgttagcattaattgcagttggactgctactatactgcaaggccagaagcacaccagtcacattaagtaaggatcaactgagtggtataaataatattgcatttagtaactg---aat-aaaaatagcacctaatcatattcttacaatggtttgctatttgatcatagataacccatctatcattagattatcct---aaaatttgaacttcatcacaactttcatctataaaccatctcacttacactttttaagtagattcctattttatagttatat-----aaaa--caattgaataccaaattaacttactatttgt------aaaaatgagaactggggcaaatatgtcacgaaggaatccttgcaaattcgaaattcgaggtcattgcttgaatggtaaaaggtgtcattttagtcataattattttgaatggccaccccatgcactgcttgtaagacaaaactttatgttaaacagaatacttaagtctatggataaaagcatagatactttgtcagaaataagtggagctgcagagttggacagaacagaagagtatgccctcggtgtagttggagtgctagagagttatataggatcaataaataatataactaaacaatcagcatgtgttgccatgagcaaactccttactgaactcaacagcgatgacatcaaaaaactaagggacaatgaagagccaaactcacccaaagtaagagtgtacaatactgtcatatcatatattgaaagcaacaggaaaaacaataaacaaactatccatctgttaaaaagattgccagcagacgtattgaag--aaaaccatcaaaaacacattggatatccacaagagcataaccatcaataacccaaaagaatcaactgttagtgatacgaacgaccatgccaaaaataatgatactacctgacaaatatccttgtagtataaattccatactaataacaagtaattgtagagtcactatgtataatcaaaaaaacacactatatatcaatcaaaacaaccaaaataaccatatatacccaccggatcaaccattcaatgaaatccattggacctctcaagacttgattgatgcaactcaaaattttctacaacatctaggtatcactgatgatatatacacaatatatatattagtgtcataatactcaatcctaatacttaccacatcatcaaattattaactcaaacaattcaagctatgggacaaaatggatcccattattagcggaaattctgctaatgtttatctcactgatagttatttaaaaggtgttatttctttctcagaatgtaacgctttaggaagttncatattcaatggtccttatctcaaaaatgattataccaacttaattagtagacaaaatccattaatagaacacataaatctaaagaaactaaatataacacagtccttaatatctaagtatcataaaggtgaaataaaaatagaagaacctacttactttcagtcattacttatgacatacaagagtatgacctcgtcagaacagactactactactaatttacttaaaaagataataagaagagctatagaaatcagtgatgtcaaagtctatgctatattgaataaactgggcctc------aaagaaaaagacaagattaaatccaatgatggacaagatgaagacaactcagtcattactaccataatcaaagatgatatacttttagctgtcaaggataatcaatctcatcttaaagcagacaaaaatcaatcctc------aaaacaaaaagatacaatcaaaacaacacttttgaagaaattaatgtgttcaatgcaacatcctccatcatggttaatacattggtttaatttatacacaaaattaaacagcatattaacacaatatcgatctagtgaggtaaaaaaccatggttttatattgatagataatcatactcttagtggattccaatttattttgaatcaatatggttgtatagtttatcataaggaactcaaaagaattactgtgacaacttataatcaattcttaacatggaaagatattagccttagtagattaaatgtttgtctgattacatggattagtaactgtttgaacacattaaacaaaagcttaggcttaagatgtggattcaataatgttatcttgacacaattattcctttatggagattgtatattaaaactattccacaatgaggggttctacataataaaagaggtagagggatttattatgtctctaattttgaatataacagaagaagatcaattcagaaaacggttttataatagtatgctcaacaacatcacagatgccgccaacaaagctc---aaaaaaatctgctatcaagagtatgtcatacattattagataagacaatatcagataatataataaatggtagatggataattctattgagtaagttcctaaaattaattaagcttgcaggtgacaataacctcaacaatctgagtgaattatattttttgttcagaatatttggacacccaatggtagatgaaagacaagccatggatgctgttaaagttaattgcaacgagaccaaattttacttgttaagtagtttgagtatgttaagaggagcttttatatatagaattataaaagggtttgtaaataattacaacagatggcctactttaagaaatgccattgtcttacccttaagatggttaacttactataaactaaacacttatccttccttgttggaacttacagaaagagatttgattgttctatcaggactacgtttctatcgagagtttcggttgcctaaaaaagtggatcttgaaatgatcataaatgataaggctatatcacctcctaaaaatttaatatggactagtttccctagaaattatatgccgtcacacatacaaaattatatagaacatgaaaaattaaaattctctgatagtgataaatcaagaagagtattagagtattatttaagagataacaaattcaatgaatgtgatttacacaactgtgtagttaatcaaagttatcttaacaacccgaatcatgtggtatcattgacaggcaaagaaagagaactcagtgtaggtagaatgtttgcaatgcaaccaggaatgttcagacaagttcaaatattagcagagaaaatgatagcagaaaacatattacaatttttccctgaaagtcttacaagatatggtgatctagaactacagaaaatattagaattaaaagcaggaataagtaacaaatcaaatcgttacaatgataattacaacaattacattagtaagtgctctatcatcacagatctcagcaaattcaatcaagcatttcgatatgaaacatcatgtatttgtagtgatgtactggatgaactgcatggtgtacaatctctattttcctggttacatttaactattcctcatgtcacaataatatgcacatataggcatgcacccccctatataaaggatcatattgtagatcttaacaatgtagatgagcaaagtggactatatagatatcacatgggtggcatcgaagggtggtgtcaaaaactatggaccatagaagctatatcactattagatctaatatctctcaaagggaaattctcaattactgctttaattaatggtgacaatcaatcaatagatataagtaaaccagtaagactcatggaaggtcaaactcatgctcaagcagattatttgctagcattaaatagtctcaaattactgtataaagagtatgcaggaataggccacaaattaaaaggaactgagacttatatatcgagagatatgcaatttatgagtaaaacgatccaacataacggtgtatattaccctgctagtataaagaaagtcctaagagtgggaccgtggataaacactatacttgatgacttcaaagtgagtctagaatctataggtagtttgacacaagaattagaatatagaggtgaaagtctattatgcagtttaatatttagaaatgtatggttatataatcaaattgcattacaacttaaaaatcatgcattatgtaacaacaaattatatttggatatattaaaagttctaaaacactt---aaaaaccttttttaatcttgataacattgatacagcattaacattgtatatgaatttgcctatgttatttggtggtggtgatcccaacttgttatatcgaagtttctatagaagaactcctgatttcctcacagaggctatagttcactctgtgttcatacttagttattatacaaaccatgatttaaaagataaacttcaagatctgtcagatgatagattgaataagttcttaacatgcataatcacgtttgacaaaaaccccaatgctgaattcgttacattgatgagagatcctcaagctttaggatctgagaggcaagctaaaattactagcgaaatcaatagactggcagttaccgaggttttgagcacagctccaaacaaaatattttccaaaagtgcacaacactataccactacagagatagatcttaatgatattatgcagaatatagaacctacatatcctcacgggctaagagttgtttatgaaagtttacccttttataaagcagagaaaatagtaaatcttatatccggtac---aaaatctataactaacatactggaaaagacttctgccatagacttaacagatattgatagagccactgagatgatgag---gaaaaacataactttgcttataaggatattaccattagattgtaacagagataaaagagaaatattgagtatggaaaacctaagtattactgaattaagcaaatacgtaagagaaagatcttggtctttatccaatatagttggtgttacatcacccagtatcatgtatacaatggacataaaatatacaacaagcactatagctagtggcataatcatagagaaatataatgtcaacagtttaacacgtggtgagagaggacccactaaaccatgggttggttcatctacacaagag---aaaaagacaatgccagtttataatagacaagttttaaccaaaaaacagagagatcaaatagatctattagcaaaattggattgggtgtatgcatctatagataacaaggatgaatttatggaggaacttagcataggaactcttgggttaacatatgagaaggccaaaaaattattcccacaatatttaagtgttaactatttgcatcgtcttacagtcagtagtagaccatgtgaattccctgcatctataccagcttatagaactacaaattatcactttgatactagccctatcaatcgcatattaacagaaaagtatggtgatgaagatattgatatagtattccaaaactgtataagctttggccttagcttaatgtctgtagtagaacaatttactaatgtatgtcctaacagaattattctcatacccaagcttaatgagatacatttgatgaaacctcccatattcacaggtgatgttgatattcacaagttaaaacaagtgatacaaaaacaacatatgtttttaccagacaaaataagtttgacccaatatgtggaattattcttaagtaataaaacacttaaatctggatctaatgttaattctaatttaatattggcgcataagatatctgactattttcataatacttacattttaagtactaatttagctggacattggattcttattatacaacttatgaaagattctaagggtatttttgaaaaagattggggagagggatatataactgatcatatgttcattaatttgaaagttttcttcaatgcttataagacatatctcttgtgttttcataaaggttacggcagagcaaagctggagtgtgatatgaatacttcagatctcctatgtgtattggaattaatagacagtagttattggaagtctatgtctaaggtg---tttttagaacaaaaagttatcaaatacattcttaaccaggatgcaagtttacatagagtgaagggatgtcatagcttcaaactatggtttcttaaacgtcttaatgtggcagaattcacggtttgcccttgggttgttaacatagattatcatccaacacatatgaaagcaatattaacttatattgatcttgttagaatgggattgataaatgtagatagaatatacattaaaaataaccacaagttcaatgatgagttttatacttctaatctgttttacattaattataacttctcagataatactcatctattaactaaacatataaggattgctaattctgaattagaaagcaattacaacaaattatatcatcccacaccagaaaccctagaaaatatactaaccaatccggtt-aaaagtaatggaaaaaagacactgagtgactattgtataggtaaaaatgttgattcaataatgttaccttcgttatctaataagaagcttattaaatcgtctacaatgattagaaccaattacagcagacaagatttgtataatttatttcctacggttgtgattgataaaattatagatcattcaggtaatacagccaagtttaaccaactttacactactacttctcatcaaatatccttagtgcacaatagcacatcactttattgcatgcttccttggcatcatattaatagattcaattttgtatttagttctacaggttgtaaaattagtatagagtatattttaaaagatcttaaaattaaggatcctaattgtatagcattcataggtgaaggagcagggaatttattattgcgtacagtagtggaacttcatcctgatataag------atatatttacagaagtctgaaagattgcaatgatcatagtttaccaattgagtttttaaggctgtacaatggacatatcaacattgattatggtgaaaatttgaccattcctgctacagatgcaaccaacaacattcattggtcttatttacatataaagtttgctgaacctatcagtctttttgtctgtgatgctgaattgcctgtaacagtcaactggagtaagattataatagagtggagcaagcatgtaagaaaatgcaagtactgttcttcagttaataaatgtacattaatagtaaaatatcatgctcaagatgatatcgatttcaaattagacaacataactatattaaaaacttatgtatgcttaggcagtaagttaaagggatctgaagtttacttagtccttacaataggccctgcaaatgtgttcccagtatttaatgtagtacaaaatgctaaattgatactatcaagaaccaaaaatttcatcatgcct---aaaaaagctgataaagagtctattgatgcaaatattaagagtttgataccctttctttgttaccctataacaaaaaaaggaattaatactgcattgtctaaattaaagagtgttgttagtggagatatactatcatattctatagctggacgtaatgaagttttcagcaataaacttataaatcataagcatatgaacatcttaaagtggttcaatcatgttttaaatttcagatcaacagaattaaactataatcatttatatatggtagaatctacttatcctcatctaagtgaattgttaaacagcttgacaaccaatgaacttaaaaaactgattaaaatcacaggtagtttgttatacaactttaataatgaataa
>OR287863.1_USA-2019
atgggcagcaactcattgagtatgataaaagttagattgcaaaatctgtttgacaatgatgaagtagcattgttaaaaataacatgctatactgacaaattaatacagttaactaatgctttggctaaagcagttatacatacaatcaaattgaatggcattgtatttgtgcatgttattacaagtagtgatatttgccctaataataatattgtagtgaaatccaatttcacaacaatgccagtattacaaaatggaggttatatatgggaaatgatggaattaacacactgctctcaacctaatggcctaatagatgacaattgtgagattaaattctccaaaaaactaagtgattcaacaatgaccaattatatgaatcaattatctgaattacttggatttgacctcaatccataaatcataataaatatcaactagcaaatcaatgtcactaacaccattagttaatat----aaaa---cttaacaaaagataaaaatggggcaaataaatcaattcagccgacccaaccatggacacaacacacaatgataccacaccacaaagactgatgatcacagacatgagaccactatcacttgagactataataacatctttaaccagagacatcataacacataaatttatatacttgataaatcatgaatgcatagtgagaaaacttgatgaaagacaggccacatttacatttctggtcaactatgaaatgaaactattgcacaaagtgggaagcactaaatataaaaaatatactgaatacaacacaaaatatggcactttccctatgccaatatttatcaatcatgatgggttcttagaatgcattggcattaagcctaccaagcacacacccataatatacaagtatgatctcaatccatgaatatcaaaccaagattcaaacaatccaaaataacaactttatgcataatcacactccatagaccaaatggagcccgaaaattatagttattt---aaaattaaggagagac---ataagatgaaagatggggcaaatacaaaaatggctcttagcaaagtcaagttgaatgatacactcaacaaagatcaacttctatcatccagcaaatataccatccaacggagcacaggagacagcattgacactcctaattatgatgtgcagaaacacattaataagttatgtggcatgttattaatcacagaagatgctaatcataaattcactgggttaataggtatgttatatgctatgtctagattaggaagagaagacaccataaaaatactcaaagatgcgggatatcatgttaaggcaaatggagtggatgtaacaacacatcgtcaagacattaatgggaaagaaatgaaatttgaagtgttaacattagcaagcttaacaactgaaattcaaatcaacattgagatagaatctagaaaatcctacaaaaaaatgctaaaagaaatgggagaggtggctccagaatacaggcatgactctcctgattgtgggatgataatattatgtatagcagcattagtaataaccaaattagcagcaggagatagatcaggtcttacagctgtgattagaagagccaacaatgtcctaaaaaatgaaatgaaacgttataaaggtttattacccaaggatatagccaacagcttctatgaagtgtttgaaaaatatcctcactttatagatgtttttgttcattttggtatagcacaatcttctaccagaggtggcagtagagttgaagggatttttgcaggattgtttatgaatgcctatggtgcagggcaagtgatgttacggtggggggtcttagcaaaatcagttaaaaacattatgttaggacacgctagtgtacaagcagaaatggaacaagttgtggaggtgtatgagtacgctcagaaattgggtggagaagcaggattctaccatatattgaacaacccaaaagcatcactattatctttgactcaatttcctcacttctctagtgtagtattgggcaatgctgctggcctaggcataatgggagaatacagaggtacaccaaggaatcaagatttatatgatgctgcaaaagcatatgctgaacaactcaaagaaaatggtgtgattaactacagtgtattagatttgacagcagaagaactagaggctatcaaacatcagcttaatccaaaagataatgatgtagagctttgagtt--------aat---------aa-----aa--a----g-g----tggggcaaataaatcatcatggaaaagtttgctcctgaattccatggagaagatgcaaacaacagagccaccaaattcctagaatcaataaagggcaaattcacatcacccaaagatcccaagaaaaaagatagtatcatatctgtcaactcaatagatatagaagtaaccaaagaaagccctataacatcaaattcaaccattataaacccaataaatgagacagatgatactgtagggaacaagcccaattatcaaagaaagcctctagtaagtttcaaagaagaccctacgccaagtgataatcctttttcaaaactatacaaagaaaccatagaaacatttgataacaatgaagaagaatctagctattcatatgaagaaataaatgatcagacaaacgataatataacagcaagattagataggattgatgagaaattaagtgaaatactaggaatgcttcacacattagtagtagcgagtgcaggacccacatctgctcgggatggtataagagatgccatggttggtttaagagaagaaatgatagaaaaaatcagaactgaagcattaatgaccaatgacagactagaagctatggcaagactcaggaatgaagaaagtgaaaagatggcaaaagacacatcagatgaagtgtctctcaatccaacatcagagaaactgaacaacctgttggaagggaatgatagtgacaatgatctatcacttgaagatttctgattagctaccaaactgtacatcaaaacacaacaccaatagaaaaccaacaaacaaaccaactcacccatccaaccaaacatctatctgctgattagc----------------caaccagc-c-------aa-aa---a--a--caaccagccaatcttaaactagccacc-c--gg--aaaaaatc--ggtactatagtta-c---------a-------aaa----aa-----a---g---atggggcaaatatggaaacatacgtgaataaacttcacgagggctccacatacacagctgctgttcaatacaatgtcctagaaagagacgatgatcctgcatcacttacaatatgggtgcccatgttccaatcatccataccagcagatctactcataaaagaactagccaatgtcaatatactagtgaaacaaatatctacacccaagggaccctcattaagagtcatgataaactcaagaagtgcagtgctagcacaaatgcccagcaaatttaccatatgtgctaatgtgtccttggatgaaagaagcaagctagcatatgatgtaaccacaccctgtgaaattaaggcatgcagtctaacatgcctaaaatcaaaaaatatgttaactacagtcaaagatctcactatgaaaacactcaacccaacacatgacatcattgctttatgtgaatttgaaaatatagtaacatcaaaaaaagtcataataccaacatacctaagatctatcagcgtcagaaataaagatctgaacacacttgaaaatataacaaccactgaattcaaaaatgccattacaaatgcaaaaatcatcccttactcaggattactgttagtcatcacagtgactgacaacaaaggagcattcaaatacataaagccacaaagtcaattcatagtagatcttggagcttacctagaaaaagaaagtatatattatgttacaacaaattggaagcacacagctacacgatttgcaatcaaacccatggaagattaacc---tttttcctctacatcaatgagtagattcatacaaactttctaactacatttttcacttcacaatcataatcaccaaccctctgtggttcaatcaatc-----aatcaaaactcatcaggagttccagatcatcccaagtcattgttcatcagatccagtactcaaataagttaat--a---aa----aa--a-----tccacat-ggggcaaataatcactgagggaaatccaactaatcacaacatctgtcaacatagacaagtcaacacgctagataaaatcaaccaatggaaaatacatccataaccatagaattctcaagcaaattctggccttactttacactaatacacatgataacaacaataatctctttgataatcataatctccatcatgagtgcaatactaaacaaactctgcgaatataatgtattccataacaaaacctttgagctaccaagagctcgagtcaatacatagcattcaccaatctgatagctcaaaacagtaaccttgcatttgcaagtgaaccaccctcacttcttcacaaaaccacatcaacatctcaccatgcaagccatcatctataccat-aaa-gtagtt--attt--a----aaa---atagtcat-aacaatgaact--aggatattaagacc-aaaaa---ca---acgctggggcaaatgcaaacatgtccaaaaccaaggaccaacgcactgccaagacactagagaggacctgggacactctcaatcatctattattcatatcatcgtgcttatacaagttaaatcttaaatctatagcacaaatcacattatctatattggcaatgataatctcaacctcacttataattgcagccatcatattcatagcctcggcaaaccacaaagtcacactaacaactgcaatcatacaagatgcaacgaaccagatcaagaacacaaccccaacatacctcacccagaatccccagcttggaatcagcttctccaatctatccggaactacatcacaatccaccaccatactagcctcaacaacaccaagtgctgagtcaaccccacaatccacaacagtcaagatcaaaaacacaacaacaacccaaatatcacctagcaaacccaccacaaaacaacgccaaaataaaccacaaaacaaacccaacaatgattttcactttgaagtgttcaattttgtaccctgcagcatatgcagcaacaatccaacctgctgggccatctgcaagagaatacc------aaacaaaaaacctggaaagaaaaccaccaccaagcccacaaaaaaaccaaccctcaagacaaccaaaaaagatcccaaacctcaaaccacaaaaccaaaggaagcactcactaccaagcctacaggaaagccaaccatcaacaccactaaaacaaacatcagaactacactgctcacctccaacaccaaaggaaatccagaacacacaagtcaagaggaaaccctccactcaaccacctccgaaggctatccaagcccatcacaagtctatacaacatccggtcaagaggaaaccctccactcaaccacctccgtaggctatccaagcccatcacaagtccatacaacatccgagtacctatcacaatctccatcttcatccaacacagcaaaatgatagtcatt--aaaa-ag--c---a---tatt-gttgc-aaaaagccatgaccaaatcaaacagaatcaaaatcaacactggggcaaataataatggatttgccaatcctcaaaacaaatgctattaccacaatccttgctgcagttacactctgtttcgcttccagtcaaaacatcactgaagaattttatcaatcaacatgcagtgcagttagcaaaggctatcttagtgctctaagaactggttggtatactagtgttataactatagaattaagtaatatcaaggaaaataagtgtaatggtacagacgctaaggtaaaattaataaaacaagaattagataaatataaaaatgctgtaacagaattgcagttgctcatgcaaagcacaccagcagcaaacagtcgagccagaagagaactaccaagatttatgaattatacactcaacaataccaaaaacaccaatgtaacattaagtaagaaaaggaaaagaagatttcttggatttttgttaggtgttggatctgcaattgccagtggcattgccgtatccaaggtcctgcacctagaaggggaagtgaacaaaatcaaaagtgctctactatccacaaacaaggctgtagtcagcttatctaatggagtcagtgtcttaaccagcaaggtgctagacctcaaaaactatatagataaacagttgttacctattgttaacaagcaaagctgcagcatatcaaacattgaaactgtgatagagttccaacaaaagaacaacagactactagagattaccagagaatttagtgttaatgcaggtgtaactacacctgtaagcacttatatgttaactaatagtgagttattatcattaatcaatgatatgcctataacaaatgatcagaaaaagttaatgtcaagcaatgttcaaatagttagacagcaaagttactctatcatgtcaataataaaagaggaagtcttagcatatgtagtacaattaccactatatggtgtaatagatactccttgttggaaactacacacatcccctctatgtacaaccaacacaaaggaaggatccaacatctgcttaacaagaaccgacagaggatggtactgtgacaatgcaggatcagtatcc---tttttcccacaagctgaaacatgtaaagttcaatcgaatcgggtgttttgtgacacaatgaacagtttaacattaccaagtgaggtaaatctctgcaacattgacatattcaaccccaaatatgattgcaaaattatgacttcaaaaacagatgtaagcagctccgttatcacatctctaggagccattgtgtcatgctatggcaaaaccaaatgtacagcatccaataaaaatcgtgggatcataaagacattctctaacgggtgtgattatgtatcaaataagggggtggatactgtgtctgtaggtaatacattatattatgtaaataagcaagaaggcaaaagtctctatgtaaaaggtgaaccaataataaatttctatgatccattagtgttcccctctgatgaatttgatgcatcaatatctcaagtcaatgagaaaattaatcagagtctagcatttatccgtaaatcagatgaattattacataatgtaaatgctggtaaatccaccacaaatatcatgataactaccataattatagtaattatagtaatattgttagcattaattgcagttggactgctactatactgcaaggccagaagcacaccagtcacattaagtaaggatcaactgagtggtataaataatattgcatttagtaactg---aat-aaaaatagcacctaatcatattcttacaatggtttgctatttgatcatagataacccatctatcattagattatcct---aaaatttgaacttcatcacaactttcatctataaaccatctcacttacactttttaagtagattcctattttatagttatat-----aaaa--caattgaataccaaattaacttactatttgt------aaaaatgagaactggggcaaatatgtcacgaaggaatccttgcaaattcgaaattcgaggtcattgcttgaatggtaaaaggtgtcattttagtcataattattttgaatggccaccccatgcactgcttgtaagacaaaactttatgttaaacagaatacttaagtctatggataaaagcatagatactttgtcagaaataagtggagctgcagagttggacagaacagaagagtatgccctcggtgtagttggagtgctagagagttatataggatcaataaataatataactaaacaatcagcatgtgttgccatgagcaaactccttactgaactcaacagcgatgacatcaaaaaactaagggacaatgaagagccaaactcacccaaagtaagagtgtacaatactgtcatatcatatattgaaagcaacaggaaaaacaataaacaaactatccatctgttaaaaagattgccagcagacgtattgaag--aaaaccatcaaaaacacattggatatccacaagagcataaccatcaataacccaaaagaatcaactgttagtgatacgaacgaccatgccaaaaataatgatactacctgacaaatatccttgtagtataaattccatactaataacaagtaattgtagagtcactatgtataatcaaaaaaacacactatatatcaatcaaaacaaccaaaataaccatatatacccaccggatcaaccattcaatgaaatccattggacctctcaagacttgattgatgcaactcaaaattttctacaacatctaggtatcactgatgatatatacacaatatatatattagtgtcataatactcaatcctaatacttaccacatcatcaaattattaactcaaacaattcaagctatgggacaaaatggatcccattattagcggaaattctgctaatgtttatctcactgatagttatttaaaaggtgttatttctttctcagaatgtaacgctttaggaagttacatattcaatggtccttatctcaaaaatgattataccaacttaattagtagacaaaatccattaatagaacacataaatctaaagaaactaaatataacacagtccttaatatctaagtatcataaaggtgaaataaaaatagaagaacctacttactttcagtcattacttatgacatacaagagtatgacctcgtcagaacagactactactactaatttacttaaaaagataataagaagagctatagaaatcagtgatgtcaaagtctatgctatattgaataaactgggcctc------aaagaaaaagacaagattaaatccaatgatggacaagatgaagacaactcagtcattactaccataatcaaagatgatatacttttagctgtcaaggataatcaatctcatcttaaagcagacaaaaatcaatcctc------aaaacaaaaagatacaatcaaaacaacacttttgaagaaattaatgtgttcaatgcaacatcctccatcatggttaatacattggtttaatttatacacaaaattaaacagcatattaacacaatatcgatctagtgaggtaaaaaaccatggttttatattgatagataatcatactcttagtggattccaatttattttgaatcaatatggttgtatagtttatcataaggaactcaaaagaattactgtgacaacttataatcaattcttaacatggaaagatattagccttagtagattaaatgtttgtctgattacatggattagtaactgtttgaacacattaaacaaaagcttaggcttaagatgtggattcaataatgttatcttgacacaattattcctttatggagattgtatattaaaactattccacaatgaggggttctacataataaaagaggtagagggatttattatgtctctaattttgaatataacagaagaagatcaattcagaaaacggttttataatagtatgctcaacaacatcacagatgccgccaacaaagctc---aaaaaaatctgctatcaagagtatgtcatacattattagataagacaatatcagataatataataaatggtagatggataattctattgagtaagttcctaaaattaattaagcttgcaggtgacaataacctcaacaatctgagtgaattatattttttgttcagaatatttggacacccaatggtagatgaaagacaagccatggatgctgttaaagttaattgcaacgagaccaaattttacttgttaagtagtttgagtatgttaagaggagcttttatatatagaattataaaagggtttgtaaataattacaacagatggcctactttaagaaatgccattgtcttacccttaagatggttaacttactataaactaaacacttatccttccttgttggaacttacagaaagagatttgattgttctatcaggactacgtttctatcgagagtttcggttgcctaaaaaagtggatcttgaaatgatcataaatgataaggctatatcacctcctaaaaatttaatatggactagtttccctagaaattatatgccgtcacacatacaaaattatatagaacatgaaaaattaaaattctctgatagtgataaatcaagaagagtattagagtattatttaagagataacaaattcaatgaatgtgatttacacaactgtgtagttaatcaaagttatcttaacaacccgaatcatgtggtatcattgacaggcaaagaaagagaactcagtgtaggtagaatgtttgcaatgcaaccaggaatgttcagacaagttcaaatattagcagagaaaatgatagcagaaaacatattacaatttttccctgaaagtcttacaagatatggtgatctagaactacagaaaatattagaattgaaagcaggaataagtaacaaatcaaatcgttacaatgataattacaacaattacattagtaagtgctctatcatcacagatctcagcaaattcaatcaagcatttcgatatgaaacatcatgtatttgtagtgatgtactggatgaactgcatggtgtacaatctctattttcctggttacatttaactattcctcatgtcacaataatatgcacatataggcatgcacccccctatataaaggatcatattgtagatcttaacaatgtagatgagcaaagtggactatatagatatcacatgggtggcatcgaagggtggtgtcaaaaactatggaccatagaagctatatcactattagatctaatatctctcaaagggaaattctcaattactgctttaattaatggtgacaatcaatcaatagatataagtaaaccagtaagactcatggaaggtcaaactcatgctcaagcagattatttgctagcattaaatagtctcaaattactgtataaagagtatgcaggaataggccacaaattaaaaggaactgagacttatatatcgagagatatgcaatttatgagtaaaacgatccaacataacggtgtatattaccctgctagtataaagaaagtcctaagagtgggaccgtggataaacactatacttgatgacttcaaagtgagtctagaatctataggtagtttgacacaagaattagaatatagaggtgaaagtctattatgcagtttaatatttagaaatgtatggttatataatcaaattgcattacaacttaaaaatcatgcattatgtaacaacaaattatatttggatatattaaaagttctaaaacactt---aaaaaccttttttaatcttgataacattgatacagcattaacattgtatatgaatttgcctatgttatttggtggtggtgatcccaacttgttatatcgaagtttctatagaagaactcctgatttcctcacagaggctatagttcactctgtgttcatacttagttattatacaaaccatgatttaaaagataaacttcaagatctgtcagatgatagattgaataagttcttaacatgcataatcacgtttgacaaaaaccccaatgctgaattcgttacattgatgagagatcctcaagctttaggatctgagaggcaagctaaaattactagcgaaatcaatagactggcagttaccgaggttttgagcacagctccaaacaaaatattttccaaaagtgcacaacactataccactacagagatagatcttaatgatattatgcagaatatagaacctacatatcctcacgggctaagagttgtttatgaaagtttacccttttataaagcagagaaaatagtaaatcttatatccggtac---aaaatctataactaacatactggaaaagacttctgccatagacttaacagatattgatagagccactgagatgatgag---gaaaaacataactttgcttataaggatattaccattagattgtaacagagataaaagagaaatattgagtatggaaaacctaagtattactgaattaagcaaatacgtaagagaaagatcttggtctttatccaatatagttggtgttacatcacccagtatcatgtatacaatggacataaaatatacaacaagcactatagctagtggcataatcatagagaaatataatgtcaacagtttaacacgtggtgagagaggacccactaaaccatgggttggttcatctacacaagag---aaaaagacaatgccagtttataatagacaagttttaaccaaaaaacagagagatcaaatagatctattagcaaaattggattgggtgtatgcatctatagataacaaggatgaatttatggaggaacttagcataggaactcttgggttaacatatgagaaggccaaaaaattattcccacaatatttaagtgttaactatttgcatcgtcttacagtcagtagtagaccatgtgaattccctgcatctataccagcttatagaactacaaattatcactttgatactagccctatcaatcgcatattaacagaaaagtatggtgatgaagatattgatatagtattccaaaactgtataagctttggccttagcttaatgtctgtagtagaacaatttactaatgtatgtcctaacagaattattctcatacccaagcttaatgagatacatttgatgaaacctcccatattcacaggtgatgttgatattcacaagttaaaacaagtgatacaaaaacaacatatgtttttaccagacaaaataagtttgacccaatatgtggaattattcttaagtaataaaacacttaaatctggatctaatgttaattctaatttaatattggcgcataagatatctgactattttcataatacttacattttaagtactaatttagctggacattggattcttattatacaacttatgaaagattctaagggtatttttgaaaaagattggggagagggatatataactgatcatatgttcattaatttgaaagttttcttcaatgcttataagacatatctcttgtgttttcataaaggttacggcagagcaaagctggagtgtgatatgaatacttcagatctcctatgtgtattggaattaatagacagtagttattggaagtctatgtctaaggtg---tttttagaacaaaaagttatcaaatacattcttaaccaggatgcaagtttacatagagtgaagggatgtcatagcttcaaactatggtttcttaaacgtcttaatgtggcagaattcacggtttgcccttgggttgttaacatagattatcatccaacacatatgaaagcaatattaacttatattgatcttgttagaatgggattgataaatgtagatagaatatacattaaaaataaccacaagttcaatgatgagttttatacttctaatctgttttacattaattataacttctcagataatactcatctattaactaaacatataaggattgctaattctgaattagaaagcaattacaacaaattatatcatcccacaccagaaaccctagaaaatatactaaccaatccggtt-aaaagtaatggaaaaaagacactgagtgactattgtataggtaaaaatgttgattcaataatgttaccttcgttatctaataagaagcttattaaatcgtctacaatgattagaaccaattacagcagacaagatttgtataatttatttcctacggttgtgattgataaaattatagatcattcaggtaatacagccaagtttaaccaactttacactactacttctcatcaaatatccttagtgcacaatagcacatcactttattgcatgcttccttggcatcatattaatagattcaattttgtatttagttctacaggttgtaaaattagtatagagtatattttaaaagatcttaaaattaaggatcctaattgtatagcattcataggtgaaggagcagggaatttattattgcgtacagtagtggaacttcatcctgatataag------atatatttacagaagtctgaaagattgcaatgatcatagtttaccaattgagtttttaaggctgtacaatggacatatcaacattgattatggtgaaaatttgaccattcctgctacagatgcaaccaacaacattcattggtcttatttacatataaagtttgctgaacctatcagtctttttgtctgtgatgctgaattgcctgtaacagtcaactggagtaagattataatagagtggagcaagcatgtaagaaaatgcaagtactgttcttcagttaataaatgtacattaatagtaaaatatcatgctcaagatgatatcgatttcaaattagacaacataactatattaaaaacttatgtatgcttaggcagtaagttaaagggatctgaagtttacttagtccttacaataggccctgcaaatgtgttcccagtatttaatgtagtacaaaatgctaaattgatactatcaagaaccaaaaatttcatcatgcct---aaaaaagctgataaagagtctattgatgcaaatattaagagtttgataccctttctttgttaccctataacaaaaaaaggaattaatactgcattgtctaaattaaagagtgttgttagtggagatatactatcatattctatagctggacgtaatgaagttttcagcaataaacttataaatcataagcatatgaacatcttaaagtggttcaatcatgttttaaatttcagatcaacagaattaaactataatcatttatatatggtagaatctacttatcctcatctaagtgaattgttaaacagcttgacaaccaatgaacttaaaaaactgattaaaatcacaggtagtttgttatacaactttaataatgaataa
>PP495893.1_USA-2019
atgggcagcaactcattgagtatgataaaagttagattgcaaaatctgtttgacaatgatgaagtagcattgttaaaaataacatgctatactgacaaattaatacagttaactaatgctttggctaaagcagttatacatacaatcaaattgaatggcattgtatttgtgcatgttattacaagtagtgatatttgccctaataataatattgtagtgaaatccaatttcacaacaatgccagtattacaaaatggaggttatatatgggaaatgatggaattaacacactgctctcaacctaatggcctaatagatgacaattgtgagattaaattctccaaaaaactaagtgattcaacaatgaccaattatatgaatcaattatctgaattacttggatttgacctcaatccataaatcataataaatatcaactagcaaatcaatgtcactaacaccattagttaatat----aaaa---cttaacaaaagataaaaatggggcaaataaatcaattcagccgacccaaccatggacacaacacacaatgataccacaccacaaagactgatgatcacagacatgagaccactatcacttgagactataataacatctttaaccagagacatcataacacataaatttatatacttgataaatcatgaatgcatagtgagaaaacttgatgaaagacaggccacatttacatttctggtcaactatgaaatgaaactattgcacaaagtgggaagcactaaatataaaaaatatactgaatacaacacaaaatatggcactttccctatgccaatatttatcaatcatgatgggttcttagaatgcattggcattaagcctaccaagcacacacccataatatacaagtatgatctcaatccatgaatatcaaaccaagattcaaacaatccaaaataacaactttatgcataatcacactccatagaccaaatggagcccgaaaattatagttattt---aaaattaaggagagac---ataagatgaaagatggggcaaatacaaaaatggctcttagcaaagtcaagttgaatgatacactcaacaaagatcaacttctatcatccagcaaatataccatccaacggagcacaggagacagcattgacactcctaattatgatgtgcagaaacacattaataagttatgtggcatgttattaatcacagaagatgctaatcataaattcactgggttaataggtatgttatatgctatgtctagattaggaagagaagacaccataaaaatactcaaagatgcgggatatcatgttaaggcaaatggagtggatgtaacaacacatcgtcaagacattaatgggaaagaaatgaaatttgaagtgttaacattagcaagcttaacaactgaaattcaaatcaacattgagatagaatctagaaaatcctacaaaaaaatgctaaaagaaatgggagaggtggctccagaatacaggcatgactctcctgattgtgggatgataatattatgtatagcagcattagtaataaccaaattagcagcaggagatagatcaggtcttacagctgtgattagaagagccaacaatgtcctaaaaaatgaaatgaaacgttataaaggtttattacccaaggatatagccaacagcttctatgaagtgtttgaaaaatatcctcactttatagatgtttttgttcattttggtatagcacaatcttctaccagaggtggcagtagagttgaagggatttttgcaggattgtttatgaatgcctatggtgcagggcaagtgatgttacggtggggggtcttagcaaaatcagttaaaaacattatgttaggacacgctagtgtacaagcagaaatggaacaagttgtggaggtgtatgagtacgctcagaaattgggtggagaagcaggattctaccatatattgaacaacccaaaagcatcactattatctttgactcaatttcctcacttctctagtgtagtattgggcaatgctgctggcctaggcataatgggagaatacagaggtacaccaaggaatcaagatttatatgatgctgcaaaagcatatgctgaacaactcaaagaaaatggtgtgattaactacagtgtattagatttgacagcagaagaactagaggctatcaaacatcagcttaatccaaaagataatgatgtagagctttgagtt--------aat---------aa-----aa--a----g-g----tggggcaaataaatcatcatggaaaagtttgctcctgaattccatggagaagatgcaaacaacagagccaccaaattcctagaatcaataaagggcaaattcacatcacccaaagatcccaagaaaaaagatagtatcatatctgtcaactcaatagatatagaagtaaccaaagaaagccctataacatcaaattcaaccattataaacccaataaatgagacagatgatactgtagggaacaagcccaattatcaaagaaagcctctagtaagtttcaaagaagaccctacgccaagtgataatcctttttcaaaactatacaaagaaaccatagaaacatttgataacaatgaagaagaatctagctattcatatgaagaaataaatgatcagacaaacgataatataacagcaagattagataggattgatgagaaattaagtgaaatactaggaatgcttcacacattagtagtagcgagtgcaggacccacatctgctcgggatggtataagagatgccatggttggtttaagagaagaaatgatagaaaaaatcagaactgaagcattaatgaccaatgacagactagaagctatggcaagactcaggaatgaagaaagtgaaaagatggcaaaagacacatcagatgaagtgtctctcaatccaacatcagagaaactgaacaacctgttggaagggaatgatagtgacaatgatctatcacttgaagatttctgattagctaccaaactgtacatcaaaacacaacaccaatagaaaaccaacaaacaaaccaactcacccatccaaccaaacatctatctgctgattagc----------------caaccagc-c-------aa-aa---a--a--caaccagccaatcttaaactagccacc-c--gg--aaaaaatc--ggtactatagtta-c---------a-------aaa----aa-----a---g---atggggcaaatatggaaacatacgtgaataaacttcacgagggctccacatacacagctgctgttcaatacaatgtcctagaaagagacgatgatcctgcatcacttacaatatgggtgcccatgttccaatcatccataccagcagatctactcataaaagaactagccaatgtcaatatactagtgaaacaaatatctacacccaagggaccctcattaagagtcatgataaactcaagaagtgcagtgctagcacaaatgcccagcaaatttaccatatgtgctaatgtgtccttggatgaaagaagcaagctagcatatgatgtaaccacaccctgtgaaattaaggcatgcagtctaacatgcctaaaatcaaaaaatatgttaactacagtcaaagatctcactatgaaaacactcaacccaacacatgacatcattgctttatgtgaatttgaaaatatagtaacatcaaaaaaagtcataataccaacatacctaagatctatcagcgtcagaaataaagatctgaacacacttgaaaatataacaaccactgaattcaaaaatgccattacaaatgcaaaaatcatcccttactcaggattactgttagtcatcacagtgactgacaacaaaggagcattcaaatacataaagccacaaagtcaattcatagtagatcttggagcttacctagaaaaagaaagtatatattatgttacaacaaattggaagcacacagctacacgatttgcaatcaaacccatggaagattaacc---tttttcctctacatcaatgagtagattcatacaaactttctaactacatttttcacttcacaatcataatcaccaaccctctgtggttcaatcaatc-----aatcaaaactcatcaggagttccagatcatcccaagtcattgttcatcagatccagtactcaaataagttaat--a---aa----aa--a-----tccacat-ggggcaaataatcactgagggaaatccaactaatcacaacatctgtcaacatagacaagtcaacacgctagataaaatcaaccaatggaaaatacatccataaccatagaattctcaagcaaattctggccttactttacactaatacacatgataacaacaataatctctttgataatcataatctccatcatgagtgcaatactaaacaaactctgcgaatataatgtattccataacaaaacctttgagctaccaagagctcgagtcaatacatagcattcaccaatctgatagctcaaaacagtaaccttgcatttgcaagtgaaccaccctcacttcttcacaaaaccacatcaacatctcaccatgcaagccatcatctataccat-aaa-gtagtt--attt--a----aaa---atagtcat-aacaatgaact--aggatattaagacc-aaaaa---ca---acgctggggcaaatgcaaacatgtccaaaaccaaggaccaacgcactgccaagacactagagaggacctgggacactctcaatcatctattattcatatcatcgtgcttatacaagttaaatcttaaatctatagcacaaatcacattatctatattggcaatgataatctcaacctcacttataattgcagccatcatattcatagcctcggcaaaccacaaagtcacactaacaactgcaatcatacaagatgcaacgaaccagatcaagaacacaaccccaacatacctcacccagaatccccagcttggaatcagcttctccaatctatccggaactacatcacaatccaccaccatactagcctcaacaacaccaagtgctgagtcaaccccacaatccacaacagtcaagatcaaaaacacaacaacaacccaaatatcacctagcaaacccaccacaaaacaacgccaaaataaaccacaaaacaaacccaacaatgattttcactttgaagtgttcaattttgtaccctgcagcatatgcagcaacaatccaacctgctgggccatctgcaagagaatacc------aaacaaaaaacctggaaagaaaaccaccaccaagcccacaaaaaaaccaaccctcaagacaaccaaaaaagatcccaaacctcaaaccacaaaaccaaaggaagcactcactaccaagcctacaggaaagccaaccatcaacaccactaaaacaaacatcagaactacactgctcacctccaacaccaaaggaaatccagaacacacaagtcaagaggaaaccctccactcaaccacctccgaaggctatccaagcccatcacaagtctatacaacatccggtcaagaggaaaccctccactcaaccacctccgtaggctatccaagcccatcacaagtccatacaacatccgagtacctatcacaatctccatcttcatccaacacagcaaaatgatagtcatt--aaaa-ag--c---a---tatt-gttgc-aaaaagccatgaccaaatcaaacagaatcaaaatcaacactggggcaaataataatggatttgccaatcctcaaaacaaatgctattaccacaatccttgctgcagttacactctgtttcgcttccagtcaaaacatcactgaagaattttatcaatcaacatgcagtgcagttagcaaaggctatcttagtgctctaagaactggttggtatactagtgttataactatagaattaagtaatatcaaggaaaataagtgtaatggtacagacgctaaggtaaaattaataaaacaagaattagataaatataaaaatgctgtaacagaattgcagttgctcatgcaaagcacaccagcagcaaacagtcgagccagaagagaactaccaagatttatgaattatacactcaacaataccaaaaacaccaatgtaacattaagtaagaaaaggaaaagaagatttcttggatttttgttaggtgttggatctgcaattgccagtggcattgccgtatccaaggtcctgcacctagaaggggaagtgaacaaaatcaaaagtgctctactatccacaaacaaggctgtagtcagcttatctaatggagtcagtgtcttaaccagcaaggtgctagacctcaaaaactatatagataaacagttgttacctattgttaacaagcaaagctgcagcatatcaaacattgaaactgtgatagagttccaacaaaagaacaacagactactagagattaccagagaatttagtgttaatgcaggtgtaactacacctgtaagcacttatatgttaactaatagtgagttattatcattaatcaatgatatgcctataacaaatgatcagaaaaagttaatgtcaagcaatgttcaaatagttagacagcaaagttactctatcatgtcaataataaaagaggaagtcttagcatatgtagtacaattaccactatatggtgtaatagatactccttgttggaaactacacacatcccctctatgtacaaccaacacaaaggaaggatctaacatctgcttaacaagaaccgacagaggatggtactgtgacaatgcaggatcagtatcc---tttttcccacaagctgaaacatgtaaagttcaatcgaatcgggtgttttgtgacacaatgaacagtttaacattaccaagtgaggtaaatctctgcaacattgacatattcaaccccaaatatgattgcaaaattatgacttcaaaaacagatgtaagcagctccgttatcacatctctaggagccattgtgtcatgctatggcaaaaccaaatgtacagcatccaataaaaatcgtgggatcataaagacattctctaacgggtgtgattatgtatcaaataagggggtggatactgtgtctgtaggtaatacattatattatgtaaataagcaagaaggcaaaagtctctatgtaaaaggtgaaccaataataaatttctatgatccattagtgttcccctctgatgaatttgatgcatcaatatctcaagtcaatgagaaaattaatcagagtctagcatttatccgtaaatcagatgaattattacataatgtaaatgctggtaaatccaccacaaatatcatgataactaccataattatagtaattatagtaatattgttagcattaattgcagttggactgctactatactgcaaggccagaagcacaccagtcacattaagtaaggatcaactgagtggtataaataatattgcatttagtaactg---aat-aaaaatagcacctaatcatattcttacaatggtttgctatttgatcatagataacccatctatcattagattatcct---aaaatttgaacttcatcacaactttcatctataaaccatctcacttacactttttaagtagattcctattttatagttatat-----aaaa--caattgaataccaaattaacttactatttgt------aaaaatgagaactggggcaaatatgtcacgaaggaatccttgcaaattcgaaattcgaggtcattgcttgaatggtaaaaggtgtcattttagtcataattattttgaatggccaccccatgcactgcttgtaagacaaaactttatgttaaacagaatacttaagtctatggataaaagcatagatactttgtcagaaataagtggagctgcagagttggacagaacagaagagtatgccctcggtgtagttggagtgctagagagttatataggatcaataaataatataactaaacaatcagcatgtgttgccatgagcaaactccttactgaactcaacagcgatgacatcaaaaaactaagggacaatgaagagccaaactcacccaaagtaagagtgtacaatactgtcatatcatatattgaaagcaacaggaaaaacaataaacaaactatccatctgttaaaaagattgccagcagacgtattgaag--aaaaccatcaaaaacacattggatatccacaagagcataaccatcaataacccaaaagaatcaactgttagtgatacgaacgaccatgccaaaaataatgatactacctgacaaatatccttgtagtataaattccatactaataacaagtaattgtagagtcactatgtataatcaaaaaaacacactatatatcaatcaaaacaaccaaaataaccatatatacccaccggatcaaccattcaatgaaatccattggacctctcaagacttgattgatgcaactcaaaattttctacaacatctaggtatcactgatgatatatacacaatatatatattagtgtcataatactcaatcctaatacttaccacatcatcaaattattaactcaaacaattcaagctatgggacaaaatggatcccattattagcggaaattctgctaatgtttatctcactgatagttatttaaaaggtgttatttctttctcagaatgtaacgctttaggaagttacatattcaatggtccttatctcaaaaatgattataccaacttaattagtagacaaaatccattaatagaacacataaatctaaagaaactaaatataacacagtccttaatatctaagtatcataaaggtgaaataaaaatagaagaacctacttactttcagtcattacttatgacatacaagagtatgacctcgtcagaacagactactactactaatttacttaaaaagataataagaagagctatagaaatcagtgatgtcaaagtctatgctatattgaataaactgggcctc------aaagaaaaagacaagattaaatccaatgatggacaagatgaagacaactcagtcattactaccataatcaaagatgatatacttttagctgtcaaggataatcaatctcatcttaaagcagacaaaaatcaatcctc------aaaacaaaaagatacaatcaaaacaacacttttgaagaaattaatgtgttcaatgcaacatcctccatcatggttaatacattggtttaatttatacacaaaattaaacagcatattaacacaatatcgatctagtgaggtaaaaaaccatggttttatattgatagataatcatactcttagtggattccaatttattttgaatcaatatggttgtatagtttatcataaggaactcaaaagaattactgtgacaacttataatcaattcttaacatggaaagatattagccttagtagattaaatgtttgtctgattacatggattagtaactgtttgaacacattaaacaaaagcttaggcttaagatgtggattcaataatgttatcttgacacaattattcctttatggagattgtatattaaaactattccacaatgaggggttctacataataaaagaggtagagggatttattatgtctctaattttgaatataacagaagaagatcaattcagaaaacggttttataatagtatgctcaacaacatcacagatgccgccaacaaagctc---aaaaaaatctgctatcaagagtatgtcatacattattagataagacaatatcagataatataataaatggtagatggataattctattgagtaagttcctaaaattaattaagcttgcaggtgacaataacctcaacaatctgagtgaattatattttttgttcagaatatttggacacccaatggtagatgaaagacaagccatggatgctgttaaagttaattgcaacgagaccaaattttacttgttaagtagtttgagtatgttaagaggagcttttatatatagaattataaaagggtttgtaaataattacaacagatggcctactttaagaaatgccattgtcttacccttaagatggttaacttactataaactaaacacttatccttccttgttggaacttacagaaagagatttgattgttctatcaggactacgtttctatcgagagtttcggttgcctaaaaaagtggatcttgaaatgatcataaatgataaggctatatcacctcctaaaaatttaatatggactagtttccctagaaattatatgccgtcacacatacaaaattatatagaacatgaaaaattaaaattctctgatagtgataaatcaagaagagtattagagtattatttaagagataacaaattcaatgaatgtgatttacacaactgtgtagttaatcaaagttatcttaacaacccgaatcatgtggtatcattgacaggcaaagaaagagaactcagtgtaggtagaatgtttgcaatgcaaccaggaatgttcagacaagttcaaatattagcagagaaaatgatagcagaaaacatattacaatttttccctgaaagtcttacaagatatggtgatctagaactacagaaaatattagaattgaaagcaggaataagtaacaaatcaaatcgttacaatgataattacaacaattacattagtaagtgctctatcatcacagatctcagcaaattcaatcaagcatttcgatatgaaacatcatgtatttgtagtgatgtactggatgaactgcatggtgtacaatctctattttcctggttacatttaactattcctcatgtcacaataatatgcacatataggcatgcacccccctatataaaggatcatattgtagatcttaacaatgtagatgagcaaagtggactatatagatatcacatgggtggcatcgaagggtggtgtcaaaaactatggaccatagaagctatatcactattagatctaatatctctcaaagggaaattctcaattactgctttaattaatggtgacaatcaatcaatagatataagtaaaccagtaagactcatggaaggtcaaactcatgctcaagcagattatttgctagcattaaatagtctcaaattactgtataaagagtatgcaggaataggccacaaattaaaaggaactgagacttatatatcgagagatatgcaatttatgagtaaaacgatccaacataacggtgtatattaccctgctagtataaagaaagtcctaagagtgggaccgtggataaacactatacttgatgacttcaaagtgagtctagaatctataggtagtttgacacaagaattagaatatagaggtgaaagtctattatgcagtttaatatttagaaatgtatggttatataatcaaattgcattacaacttaaaaatcatgcattatgtaacaacaaattatatttggatatattaaaagttctaaaacactt---aaaaaccttttttaatcttgataacattgatacagcattaacattgtatatgaatttgcctatgttatttggtggtggtgatcccaacttgttatatcgaagtttctatagaagaactcctgatttcctcacagaggctatagttcactctgtgttcatacttagttattatacaaaccatgatttaaaagataaacttcaagatctgtcagatgatagattgaataagttcttaacatgcataatcacgtttgacaaaaaccccaatgctgaattcgttacattgatgagagatcctcaagctttaggatctgagaggcaagctaaaattactagcgaaatcaatagactggcagttaccgaggttttgagcacagctccaaacaaaatattttccaaaagtgcacaacactataccactacagagatagatcttaatgatattatgcagaatatagaacctacatatcctcacgggctaagagttgtttatgaaagtttacccttttataaagcagagaaaatagtaaatcttatatccggtac---aaaatctataactaacatactggaaaagacttctgccatagacttaacagatattgatagagccactgagatgatgag---gaaaaacataactttgcttataaggatattaccattagattgtaacagagataaaagagaaatattgagtatggaaaacctaagtattactgaattaagcaaatacgtaagagaaagatcttggtctttatccaatatagttggtgttacatcacccagtatcatgtatacaatggacataaaatatacaacaagcactatagctagtggcataatcatagagaaatataatgtcaacagtttaacacgtggtgagagaggacccactaaaccatgggttggttcatctacacaagag---aaaaagacaatgccagtttataatagacaagttttaaccaaaaaacagagagatcaaatagatctattagcaaaattggattgggtgtatgcatctatagataacaaggatgaatttatggaggaacttagcataggaactcttgggttaacatatgagaaggccaaaaaattattcccacaatatttaagtgttaactatttgcatcgtcttacagtcagtagtagaccatgtgaattccctgcatctataccagcttatagaactacaaattatcactttgatactagccctatcaatcgcatattaacagaaaagtatggtgatgaagatattgatatagtattccaaaactgtataagctttggccttagcttaatgtctgtagtagaacaatttactaatgtatgtcctaacagaattattctcatacccaagcttaatgagatacatttgatgaaacctcccatattcacaggtgatgttgatattcacaagttaaaacaagtgatacaaaaacaacatatgtttttaccagacaaaataagtttgacccaatatgtggaattattcttaagtaataaaacacttaaatctggatctaatgttaattctaatttaatattggcgcataagatatctgactattttcataatacttacattttaagtactaatttagctggacattggattcttattatacaacttatgaaagattctaagggtatttttgaaaaagattggggagagggatatataactgatcatatgttcattaatttgaaagttttcttcaatgcttataagacatatctcttgtgttttcataaaggttacggcagagcaaagctggagtgtgatatgaatacttcagatctcctatgtgtattggaattaatagacagtagttattggaagtctatgtctaaggtg---tttttagaacaaaaagttatcaaatacattcttaaccaggatgcaagtttacatagagtgaagggatgtcatagcttcaaactatggtttcttaaacgtcttaatgtggcagaattcacggtttgcccttgggttgttaacatagattatcatccaacacatatgaaagcaatattaacttatattgatcttgttagaatgggattgataaatgtagatagaatatacattaaaaataaccacaagttcaatgatgagttttatacttctaatctgttttacattaattataacttctcagataatactcatctattaactaaacatataaggattgctaattctgaattagaaagcaattacaacaaattatatcatcccacaccagaaaccctagaaaatatactaaccaatccggtt-aaaagtaatggaaaaaagacactgagtgactattgtataggtaaaaatgttgattcaataatgttaccttcgttatctaataagaagcttattaaatcgtctacaatgattagaaccaattacagcagacaagatttgtataatttatttcctacggttgtgattgataaaattatagatcattcaggtaatacagccaagtttaaccaactttacactactacttctcatcaaatatccttagtgcacaatagcacatcactttattgcatgcttccttggcatcatattaatagattcaattttgtatttagttctacaggttgtaaaattagtatagagtatattttaaaagatcttaaaattaaggatcctaattgtatagcattcataggtgaaggagcagggaatttattattgcgtacagtagtggaacttcatcctgatataag------atatatttacagaagtctgaaagattgcaatgatcatagtttaccaattgagtttttaaggctgtacaatggacatatcaacattgattatggtgaaaatttgaccattcctgctacagatgcaaccaacaacattcattggtcttatttacatataaagtttgctgaacctatcagtctttttgtctgtgatgctgaattgcctgtaacagtcaactggagtaagattataatagagtggagcaagcatgtaagaaaatgcaagtactgttcttcagttaataaatgtacattaatagtaaaatatcatgctcaagatgatatcgatttcaaattagacaacataactatattaaaaacttatgtatgcttaggcagtaagttaaagggatctgaagtttacttagtccttacaataggccctgcaaatgtgttcccagtatttaatgtagtacaaaatgctaaattgatactatcaagaaccaaaaatttcatcatgcct---aaaaaagctgataaagagtctattgatgcaaatattaagagtttgataccctttctttgttaccctataacaaaaaaaggaattaatactgcattgtctaaattaaagagtgttgttagtggagatatactatcatattctatagctggacgtaatgaagttttcagcaataaacttataaatcataagcatatgaacatcttaaagtggttcaatcatgttttaaatttcagatcaacagaattaaactataatcatttatatatggtagaatctacttatcctcatctaagtgaattgttaaacagcttgacaaccaatgaacttaaaaaactgattaaaatcacaggtagtttgttatacaactttaataatgaataa
>PP495911.1_USA-2020
atgggcagcaactcattgagtatgataaaagttagattgcaaaatctgtttgacaatgatgaagtagcattgttaaaaataacatgctatactgacaaattaatacagttaactaatgctttggctaaagcagttatacatacaatcaaattgaatggcattgtatttgtgcatgttattacaagtagtgatatttgccctaataataatattgtagtgaaatccaatttcacaacaatgccagtattacaaaatggaggttatatatgggaaatgatggaattaacacactgctctcaacctaatggcctaatagatgacaattgtgagattaaattctccaaaaaactaagtgattcaacaatgaccaattatatgaatcaattatctgaattacttggatttgacctcaatccataaatcataataaatatcaactagcaaatcaatgtcactaacaccattagttaatat----aaaa---cttaacaaaagataaaaatggggcaaataaatcaattcagccgacccaaccatggacacaacacacaatgataccacaccacaaagactgatgatcacagacatgagaccactatcacttgagactataataacatctttaaccagagacatcataacacataaatttatatacttgataaatcatgaatgcatagtgagaaaacttgatgaaagacaggccacatttacatttctggtcaactatgaaatgaaactattgcacaaagtgggaagcactaaatataaaaaatatactgaatacaacacaaaatatggcactttccctatgccaatatttatcaatcatgatgggttcttagaatgcattggcattaagcctaccaagcacacacccataatatacaagtatgatctcaatccatgaatatcaaaccaagattcaaacaatccaaaataacaactttatgcataatcacactccatagaccaaatggagcccgaaaattatagttattt---aaaattaaggagagac---ataagatgaaagatggggcaaatacaaaaatggctcttagcaaagtcaagttgaatgatacactcaacaaagatcaacttctatcatccagcaaatataccatccaacggagcacaggagacagcattgacactcctaattatgatgtgcagaaacacattaataagttatgtggcatgttattaatcacagaagatgctaatcataaattcactgggttaataggtatgttatatgctatgtctagattaggaagagaagacaccataaaaatactcaaagatgcgggatatcatgttaaggcaaatggagtggatgtaacaacacatcgtcaagacattaatgggaaagaaatgaaatttgaagtgttaacattagcaagcttaacaactgaaattcaaatcaacattgagatagaatctagaaaatcctacaaaaaaatgctaaaagaaatgggagaggtggctccagaatacaggcatgactctcctgattgtgggatgataatattatgtatagcagcattagtaataaccaaattagcagcaggagatagatcaggtcttacagctgtgattagaagagccaacaatgtcctaaaaaatgaaatgaaacgttataaaggtttattacccaaggatatagccaacagcttctatgaagtgtttgaaaaatatcctcactttatagatgtttttgttcattttggtatagcacaatcttctaccagaggtggcagtagagttgaagggatttttgcaggattgtttatgaatgcctatggtgcagggcaagtgatgttacggtggggggtcttagcaaaatcagttaaaaacattatgttaggacacgctagtgtacaagcagaaatggaacaagttgtggaggtgtatgagtacgctcagaaattgggtggagaagcaggattctaccatatattgaacaacccaaaagcatcactattatctttgactcaatttcctcacttctctagtgtagtattgggcaatgctgctggcctaggcataatgggagaatacagaggtacaccaaggaatcaagatttatatgatgctgcaaaagcatatgctgaacaactcaaagaaaatggtgtgattaactacagtgtattagatttgacagcagaagaactagaggctatcaaacatcagcttaatccaaaagataatgatgtagagctttgagtt--------aat---------aa-----aa--a----g-g----tggggcaaataaatcatcatggaaaagtttgctcctgaattccatggagaagatgcaaacaacagagccaccaaattcctagaatcaataaagggcaaattcacatcacccaaagatcccaagaaaaaagatagtatcatatctgtcaactcaatagatatagaagtaaccaaagaaagccctataacatcaaattcaaccattataaacccaataaatgagacagatgatactgtagggaacaagcccaattatcaaagaaagcctctagtaagtttcaaagaagaccctacgccaagtgataatcctttttcaaaactatacaaagaaaccatagaaacatttgataacaatgaagaagaatctagctattcatatgaagaaataaatgatcagacaaacgataatataacagcaagattagataggattgatgagaaattaagtgaaatactaggaatgcttcacacattagtagtagcgagtgcaggacccacatctgctcgggatggtataagagatgccatggttggtttaagagaagaaatgatagaaaaaatcagaactgaagcattaatgaccaatgacagactagaagctatggcaagactcaggaatgaagaaagtgaaaagatggcaaaagacacatcagatgaagtgtctctcaatccaacatcagagaaactgaacaacctgttggaagggaatgatagtgacaatgatctatcacttgaagatttctgattagctaccaaactgtacatcaaaacacaacaccaatagaaaaccaacaaacaaaccaactcacccatccaaccaaacatctatctgctgattagc----------------caaccagc-c-------aa-aa---a--a--caaccagccaatcttaaactagccacc-c--gg--aaaaaatc--ggtactatagtta-c---------a-------aaa----aa-----a---g---atggggcaaatatggaaacatacgtgaataaacttcacgagggctccacatacacagctgctgttcaatacaatgtcctagaaagagacgatgatcctgcatcacttacaatatgggtgcccatgttccaatcatccataccagcagatctactcataaaagaactagccaatgtcaatatactagtgaaacaaatatctacacccaagggaccctcattaagagtcatgataaactcaagaagtgcagtgctagcacaaatgcccagcaaatttaccatatgtgctaatgtgtccttggatgaaagaagcaagctagcatatgatgtaaccacaccctgtgaaattaaggcatgcagtctaacatgcctaaaatcaaaaaatatgttaactacagtcaaagatctcactatgaaaacactcaacccaacacatgacatcattgctttatgtgaatttgaaaatatagtaacatcaaaaaaagtcataataccaacatacctaagatctatcagcgtcagaaataaagatctgaacacacttgaaaatataacaaccactgaattcaaaaatgccattacaaatgcaaaaatcatcccttactcaggattactgttagtcatcacagtgactgacaacaaaggagcattcaaatacataaagccacaaagtcaattcatagtagatcttggagcttacctagaaaaagaaagtatatattatgttacaacaaattggaagcacacagctacacgatttgcaatcaaacccatggaagattaacc---tttttcctctacatcaatgagtagattcatacaaactttctaactacatttttcacttcacaatcataatcaccaaccctctgtggttcaatcaatc-----aatcaaaactcatcaggagttccagatcatcccaagtcattgttcatcagatccagtactcaaataagttaat--a---aa----aa--a-----tccacat-ggggcaaataatcactgagggaaatccaactaatcacaacatctgtcaacatagacaagtcaacacgctagataaaatcaaccaatggaaaatacatccataaccatagaattctcaagcaaattctggccttactttacactaatacacatgataacaacaataatctctttgataatcataatctccatcatgagtgcaatactaaacaaactctgcgaatataatgtattccataacaaaacctttgagctaccaagagctcgagtcaatacatagcattcaccaatctgatagctcaaaacagtaaccttgcatttgcaagtgaaccaccctcacttcttcacaaaaccacatcaacatctcaccatgcaagccatcatctataccat-aaa-gtagtt--attt--a----aaa---atagtcat-aacaatgaact--aggatattaagacc-aaaaa---ca---acgctggggcaaatgcaaacatgtccaaaaccaaggaccaacgcactgccaagacactagagaggacctgggacactctcaatcatctattattcatatcatcgtgcttatacaagttaaatcttaaatctatagcacaaatcacattatctatattggcaatgataatctcaacctcacttataattgcagccatcatattcatagcctcggcaaaccacaaagtcacactaacaactgcaatcatacaagatgcaacgaaccagatcaagaacacaaccccaacatacctcacccagaatccccagcttggaatcagcttctccaatctatccggaactacatcacaatccaccaccatactagcctcaacaacaccaagtgctgagtcaaccccacaatccacaacagtcaagatcaaaaacacaacaacaacccaaatatcacctagcaaacccaccacaaaacaacgccaaaataaaccacaaaacaaacccaacaatgattttcactttgaagtgttcaattttgtaccctgcagcatatgcagcaacaatccaacctgctgggccatctgcaagagaatacc------aaacaaaaaacctggaaagaaaaccaccaccaagcccacaaaaaaaccaaccctcaagacaaccaaaaaagatcccaaacctcaaaccacaaaaccaaaggaagcactcactaccaagcctacaggaaagccaaccatcaacaccactaaaacaaacatcagaactacactgctcacctccaacaccaaaggaaatccagaacacacaagtcaagaggaaaccctccactcaaccacctccgaaggctatccaagcccatcacaagtctatacaacatccggtcaagaggaaaccctccactcaaccacctccgtaggctatccaagcccatcacaagtccatacaacatccgagtacctatcacaatctccatcttcatccaacacagcaaaatgatagtcatt--aaaa-ag--c---a---tatt-gttgc-aaaaagccatgaccaaatcaaacagaatcaaaatcaacactggggcaaataataatggatttgccaatcctcaaaacaaatgctattaccacaatccttgctgcagttacactctgtttcgcttccagtcaaaacatcactgaagaattttatcaatcaacatgcagtgcagttagcaaaggctatcttagtgctctaagaactggttggtatactagtgttataactatagaattaagtaatatcaaggaaaataagtgtaatggtacagacgctaaggtaaaattaataaaacaagaattagataaatataaaaatgctgtaacagaattgcagttgctcatgcaaagcacaccagcagcaaacagtcgagccagaagagaactaccaagatttatgaattatacactcaacaataccaaaaacaccaatgtaacattaagtaagaaaaggaaaagaagatttcttggatttttgttaggtgttggatctgcaattgccagtggcattgccgtatccaaggtcctgcacctagaaggggaagtgaacaaaatcaaaagtgctctactatccacaaacaaggctgtagtcagcttatctaatggagtcagtgtcttaaccagcaaggtgctagacctcaaaaactatatagataaacagttgttacctattgttaacaagcaaagctgcagcatatcaaacattgaaactgtgatagagttccaacaaaagaacaacagactactagagattaccagagaatttagtgttaatgcaggtgtaactacacctgtaagcacttatatgttaactaatagtgagttattatcattaatcaatgatatgcctataacaaatgatcagaaaaagttaatgtcaagcaatgttcaaatagttagacagcaaagttactctatcatgtcaataataaaagaggaagtcttagcatatgtagtacaattaccactatatggtgtaatagatactccttgttggaaactacacacatcccctctatgtacaaccaacacaaaggaaggatccaacatctgcttaacaagaaccgacagaggatggtactgtgacaatgcaggatcagtatcc---tttttcccacaagctgaaacatgtaaagttcaatcgaatcgggtgttttgtgacacaatgaacagtttaacattaccaagtgaggtaaatctctgcaacattgacatattcaaccccaaatatgattgcaaaattatgacttcaaaaacagatgtaagcagctccgttatcacatctctaggagccattgtgtcatgctatggcaaaaccaaatgtacagcatccaataaaaatcgtgggatcataaagacattctctaacgggtgtgattatgtatcaaataagggggtggatactgtgtctgtaggtaatacattatattatgtaaataagcaagaaggcaaaagtctctatgtaaaaggtgaaccaataataaatttctatgatccattagtgttcccctctgatgaatttgatgcatcaatatctcaagtcaatgagaaaattaatcagagtctagcatttatccgtaaatcagatgaattattacataatgtaaatgctggtaaatccaccacaaatatcatgataactaccataattatagtaattatagtaatattgttagcattaattgcagttggactgctactatactgcaaggccagaagcacaccagtcacattaagtaaggatcaactgagtggtataaataatattgcatttagtaactg---aat-aaaaatagcacctaatcatattcttacaatggtttgctatttgatcatagataacccatctatcattagattatcct---aaaatttgaacttcatcacaactttcatctataaaccatctcacttacactttttaagtagattcctattttatagttatat-----aaaa--caattgaataccaaattaacttactatttgt------aaaaatgagaactggggcaaatatgtcacgaaggaatccttgcaaattcgaaattcgaggtcattgcttgaatggtaaaaggtgtcattttagtcataattattttgaatggccaccccatgcactgcttgtaagacaaaactttatgttaaacagaatacttaagtctatggataaaagcatagatactttgtcagaaataagtggagctgcagagttggacagaacagaagagtatgccctcggtgtagttggagtgctagagagttatataggatcaataaataatataactaaacaatcagcatgtgttgccatgagcaaactccttactgaactcaacagcgatgacatcaaaaaactaagggacaatgaagagccaaactcacccaaagtaagagtgtacaatactgtcatatcatatattgaaagcaacaggaaaaacaataaacaaactatccatctgttaaaaagattgccagcagacgtattgaag--aaaaccatcaaaaacacattggatatccacaagagcataaccatcaataacccaaaagaatcaactgttagtgatacgaacgaccatgccaaaaataatgatactacctgacaaatatccttgtagtataaattccatactaataacaagtaattgtagagtcactatgtataatcaaaaaaacacactatatatcaatcaaaacaaccaaaataaccatatatacccaccggatcaaccattcaatgaaatccattggacctctcaagacttgattgatgcaactcaaaattttctacaacatctaggtatcactgatgatatatacacaatatatatattagtgtcataatactcaatcctaatacttaccacatcatcaaattattaactcaaacaattcaagctatgggacaaaatggatcccattattagcggaaattctgctaatgtttatctcactgatagttatttaaaaggtgttatttctttctcagaatgtaacgctttaggaagttacatattcaatggtccttatctcaaaaatgattataccaacttaattagtagacaaaatccattaatagaacacataaatctaaagaaactaaatataacacagtccttaatatctaagtatcataaaggtgaaataaaaatagaagaacctacttactttcagtcattacttatgacatacaagagtatgacctcgtcagaacagactactactactaatttacttaaaaagataataagaagagctatagaaatcagtgatgtcaaagtctatgctatattgaataaactgggcctc------aaagaaaaagacaagattaaatccaatgatggacaagatgaagacaactcagtcattactaccataatcaaagatgatatacttttagctgtcaaggataatcaatctcatcttaaagcagacaaaaatcaatcctc------aaaacaaaaagatacaatcaaaacaacacttttgaagaaattaatgtgttcaatgcaacatcctccatcatggttaatacattggtttaatttatacacaaaattaaacagcatattaacacaatatcgatctagtgaggtaaaaaaccatggttttatattgatagataatcatactcttagtggattccaatttattttgaatcaatatggttgtatagtttatcataaggaactcaaaagaattactgtgacaacttataatcaattcttaacatggaaagatattagccttagtagattaaatgtttgtctgattacatggattagtaactgtttgaacacattaaacaaaagcttaggcttaagatgtggattcaataatgttatcttgacacaattattcctttatggagattgtatattaaaactattccacaatgaggggttctacataataaaagaggtagagggatttattatgtctctaattttgaatataacagaagaagatcaattcagaaaacggttttataatagtatgctcaacaacatcacagatgccgccaacaaagctc---aaaaaaatctgctatcaagagtatgtcatacattattagataagacaatatcagataatataataaatggtagatggataattctattgagtaagttcctaaaattaattaagcttgcaggtgacaataacctcaacaatctgagtgaattatattttttgttcagaatatttggacacccaatggtagatgaaagacaagccatggatgctgttaaagttaattgcaacgagaccaaattttacttgttaagtagtttgagtatgttaagaggagcttttatatatagaattataaaagggtttgtaaataattacaacagatggcctactttaagaaatgccattgtcttacccttaagatggttaacttactataaactaaacacttatccttccttgttggaacttacagaaagagatttgattgttctatcaggactacgtttctatcgagagtttcggttgcctaaaaaagtggatcttgaaatgatcataaatgataaggctatatcacctcctaaaaatttaatatggactagtttccctagaaattatatgccgtcacacatacaaaattatatagaacatgaaaaattaaaattctctgatagtgataaatcaagaagagtattagagtattatttaagagataacaaattcaatgaatgtgatttacacaactgtgtagttaatcaaagttatcttaacaacccgaatcatgtggtatcattgacaggcaaagaaagagaactcagtgtaggtagaatgtttgcaatgcaaccaggaatgttcagacaagttcaaatattagcagagaaaatgatagcagaaaacatattacaatttttccctgaaagtcttacaagatatggtgatctagaactacagaaaatattagaattgaaagcaggaataagtaacaaatcaaatcgttacaatgataattacaacaattacattagtaagtgctctatcatcacagatctcagcaaattcaatcaagcatttcgatatgaaacatcatgtatttgtagtgatgtactggatgaactgcatggtgtacaatctctattttcctggttacatttaactattcctcatgtcacaataatatgcacatataggcatgcacccccctatataaaggatcatattgtagatcttaacaatgtagatgagcaaagtggactatatagatatcacatgggtggcatcgaagggtggtgtcaaaaactatggaccatagaagctatatcactattagatctaatatctctcaaagggaaattctcaattactgctttaattaacggtgacaatcaatcaatagatataagtaaaccagtaagactcatggaaggtcaaactcatgctcaagcagattatttgctagcattaaatagtctcaaattactgtataaagagtatgcaggaataggccacaaattaaaaggaactgagacttatatatcgagagatatgcaatttatgagtaaaacgatccaacataacggtgtatattaccctgctagtataaagaaagtcctaagagtgggaccgtggataaacactatacttgatgacttcaaagtgagtctagaatctataggtagtttgacacaagaattagaatatagaggtgaaagtctattatgcagtttaatatttagaaatgtatggttatataatcaaattgcattacaacttaaaaatcatgcattatgtaacaacaaattatatttggatatattaaaagttctaaaacactt---aaaaaccttttttaatcttgataacattgatacagcattaacattgtatatgaatttgcctatgttatttggtggtggtgatcccaacttgttatatcgaagtttctatagaagaactcctgatttcctcacagaggctatagttcactctgtgttcatacttagttattatacaaaccatgatttaaaagataaacttcaagatctgtcagatgatagattgaataagttcttaacatgcataatcacgtttgacaaaaaccccaatgctgaattcgttacattgatgagagatcctcaagctttaggatctgagaggcaagctaaaattactagcgaaatcaatagactggcagttaccgaggttttgagcacagctccaaacaaaatattttccaaaagtgcacaacactataccactacagagatagatcttaatgatattatgcagaatatagaacctacatatcctcacgggctaagagttgtttatgaaagtttacccttttataaagcagagaaaatagtaaatcttatatccggtac---aaaatctataactaacatactggaaaagacttctgccatagacttaacagatattgatagagccactgagatgatgag---gaaaaacataactttgcttataaggatattaccattagattgtaacagagataaaagagaaatattgagtatggaaaacctaagtattactgaattaagcaaatacgtaagagaaagatcttggtctttatccaatatagttggtgttacatcacccagtatcatgtatacaatggacataaaatatacaacaagcactatagctagtggcataatcatagagaaatataatgtcaacagtttaacacgtggtgagagaggacccactaaaccatgggttggttcatctacacaagag---aaaaagacaatgccagtttataatagacaagttttaaccaaaaaacagagagatcaaatagatctattagcaaaattggattgggtgtatgcatctatagataacaaggatgaatttatggaggaacttagcataggaactcttgggttaacatatgagaaggccaaaaaattattcccacaatatttaagtgttaactatttgcatcgtcttacagtcagtagtagaccatgtgaattccctgcatctataccagcttatagaactacaaattatcactttgatactagccctatcaatcgcatattaacagaaaagtatggtgatgaagatattgatatagtattccaaaactgtataagctttggccttagcttaatgtctgtagtagaacaatttactaatgtatgtcctaacagaattattctcatacccaagcttaatgagatacatttgatgaaacctcccatattcacaggtgatgttgatattcacaagttaaaacaagtgatacaaaaacaacatatgtttttaccagacaaaataagtttgacccaatatgtggaattattcttaagtaataaaacacttaaatctggatctaatgttaattctaatttaatattggcgcataagatatctgactattttcataatacttacattttaagtactaatttagctggacattggattcttattatacaacttatgaaagattctaagggtatttttgaaaaagattggggagagggatatataactgatcatatgttcattaatttgaaagttttcttcaatgcttataagacatatctcttgtgttttcataaaggttacggcagagcaaagctggagtgtgatatgaatacttcagatctcctatgtgtattggaattaatagacagtagttattggaagtctatgtctaaggtg---tttttagaacaaaaagttatcaaatacattcttaaccaggatgcaagtttacatagagtgaagggatgtcatagcttcaaactatggtttcttaaacgtcttaatgtggcagaattcacggtttgcccttgggttgttaacatagattatcatccaacacatatgaaagcaatattaacttatattgatcttgttagaatgggattgataaatgtagatagaatatacattaaaaataaccacaagttcaatgatgagttttatacttctaatctgttttacattaattataacttctcagataatactcatctattaactaaacatataaggattgctaattctgaattagaaagcaattacaacaaattatatcatcccacaccagaaaccctagaaaatatactaaccaatccggtt-aaaagtaatggaaaaaagacactgagtgactattgtataggtaaaaatgttgattcaataatgttaccttcgttatctaataagaagcttattaaatcgtctacaatgattagaaccaattacagcagacaagatttgtataatttatttcctacggttgtgattgataaaattatagatcattcaggtaatacagccaagtttaaccaactttacactactacttttcatcaaatatccttagtgcacaatagcacatcactttattgcatgcttccttggcatcatattaatagattcaattttgtatttagttctacaggttgtaaaattagtatagagtatattttaaaagatcttaaaattaaggatcctaattgtatagcattcataggtgaaggagcagggaatttattattgcgtacagtagtggaacttcatcctgatataag------atatatttacagaagtctgaaagattgcaatgatcatagtttaccaattgagtttttaaggctgtacaatggacatatcaacattgattatggtgaaaatttgaccattcctgctacagatgcaaccaacaacattcattggtcttatttacatataaagtttgctgaacctatcagtctttttgtctgtgatgctgaattgcctgtaacagtcaactggagtaagattataatagagtggagcaagcatgtaagaaaatgcaagtactgttcttcagttaataaatgtacattaatagtaaaatatcatgctcaagatgatatcgatttcaaattagacaacataactatattaaaaacttatgtatgcttaggcagtaagttaaagggatctgaagtttacttagtccttacaataggccctgcaaatgtgttcccagtatttaatgtagtacaaaatgctaaattgatactatcaagaaccaaaaatttcatcatgcct---aaaaaagctgataaagagtctattgatgcaaatattaagagtttgataccctttctttgttaccctataacaaaaaaaggaattaatactgcattgtctaaattaaagagtgttgttagtggagatatactatcatattctatagctggacgtaatgaagttttcagcaataaacttataaatcataagcatatgaacatcttaaagtggttcaatcatgttttaaatttcagatcaacagaattaaactataatcatttatatatggtagaatctacttatcctcatctaagtgaattgttaaacagcttgacaaccaatgaacttaaaaaactgattaaaatcacaggtagtttgttatacaactttaataatgaataa
>PP495917.1_USA-2020
atgggcagcaactcattgagtatgataaaagttagattgcaaaatctgtttgacaatgatgaagtagcattgttaaaaataacatgctatactgacaaattaatacagttaactaatgctttggctaaagcagttatacatacaatcaaattgaatggcattgtatttgtgcatgttattacaagtagtgatatttgccctaataataatattgtagtgaaatccaatttcacaacaatgccagtattacaaaatggaggttatatatgggaaatgatggaattaacacactgctctcaacctaatggcctaatagatgacaattgtgagattaaattctccaaaaaactaagtgattcaacaatgaccaattatatgaatcaattatctgaattacttggatttgacctcaatccataaatcataataaatatcaactagcaaatcaatgtcactaacaccattagttaatat----aaaa---cttaacaaaagataaaaatggggcaaataaatcaattcagccgacccaaccatggacacaacacacaatgataccacaccacaaagactgatgatcacagacatgagaccactatcacttgagactataataacatctttaaccagagacatcataacacataaatttatatacttgataaatcatgaatgcatagtgagaaaacttgatgaaagacaggccacatttacatttctggtcaactatgaaatgaaactattgcacaaagtgggaagcactaaatataaaaaatatactgaatacaacacaaaatatggcactttccctatgccaatatttatcaatcatgatgggttcttagaatgcattggcattaagcctaccaagcacacacccataatatacaagtatgatctcaatccatgaatatcaaaccaagattcaaacaatccaaaataacaactttatgcataatcacactccatagaccaaatggagcccgaaaattatagttattt---aaaattaaggagagac---ataagatgaaagatggggcaaatacaaaaatggctcttagcaaagtcaagttgaatgatacactcaacaaagatcaacttctatcatccagcaaatataccatccaacggagcacaggagacagcattgacactcctaattatgatgtgcagaaacacattaataagttatgtggcatgttattaatcacagaagatgctaatcataaattcactgggttaataggtatgttatatgctatgtctagattaggaagagaagacaccataaaaatactcaaagatgcgggatatcatgttaaggcaaatggagtggatgtaacaacacatcgtcaagacattaatgggaaagaaatgaaatttgaagtgttaacattagcaagcttaacaactgaaattcaaatcaacattgagatagaatctagaaaatcctacaaaaaaatgctaaaagaaatgggagaggtggctccagaatacaggcatgactctcctgattgtgggatgataatattatgtatagcagcattagtaataaccaaattagcagcaggagatagatcaggtcttacagctgtgattagaagagccaacaatgtcctaaaaaatgaaatgaaacgttataaaggtttattacccaaggatatagccaacagcttctatgaagtgtttgaaaaatatcctcactttatagatgtttttgttcattttggtatagcacaatcttctaccagaggtggcagtagagttgaagggatttttgcaggattgtttatgaatgcctatggtgcagggcaagtgatgttacggtggggggtcttagcaaaatcagttaaaaacattatgttaggacacgctagtgtacaagcagaaatggaacaagttgtggaggtgtatgagtacgctcagaaattgggtggagaagcaggattctaccatatattgaacaacccaaaagcatcactattatctttgactcaatttcctcacttctctagtgtagtattgggcaatgctgctggcctaggcataatgggagaatacagaggtacaccaaggaatcaagatttatatgatgctgcaaaagcatatgctgaacaactcaaagaaaatggtgtgattaactacagtgtattagatttgacagcagaagaactagaggctatcaaacatcagcttaatccaaaagataatgatgtagagctttgagtt--------aat---------aa-----aa--a----g-g----tggggcaaataaatcatcatggaaaagtttgctcctgaattccatggagaagatgcaaacaacagagccaccaaattcctagaatcaataaagggcaaattcacatcacccaaagatcccaagaaaaaagatagtatcatatctgtcaactcaatagatatagaagtaaccaaagaaagccctataacatcaaattcaaccattataaacccaataaatgagacagatgatactgtagggaacaagcccaattatcaaagaaagcctctagtaagtttcaaagaagaccctacgccaagtgataatcctttttcaaaactatacaaagaaaccatagaaacatttgataacaatgaagaagaatctagctattcatatgaagaaataaatgatcagacaaacgataatataacagcaagattagataggattgatgagaaattaagtgaaatactaggaatgcttcacacattagtagtagcgagtgcaggacccacatctgctcgggatggtataagagatgccatggttggtttaagagaagaaatgatagaaaaaatcagaactgaagcattaatgaccaatgacagactagaagctatggcaagactcaggaatgaagaaagtgaaaagatggcaaaagacacatcagatgaagtgtctctcaatccaacatcagagaaactgaacaacctgttggaagggaatgatagtgacaatgatctatcacttgaagatttctgattagctaccaaactgtacatcaaaacacaacaccaatagaaaaccaacaaacaaaccaactcacccatccaaccaaacatctatctgctgattagc----------------caaccagc-c-------aa-aa---a--a--caaccagccaatcttaaactagccacc-c--gg--aaaaaatc--ggtactatagtta-c---------a-------aaa----aa-----a---g---atggggcaaatatggaaacatacgtgaataaacttcacgagggctccacatacacagctgctgttcaatacaatgtcctagaaagagacgatgatcctgcatcacttacaatatgggtgcccatgttccaatcatccataccagcagatctactcataaaagaactagccaatgtcaatatactagtgaaacaaatatccacacccaagggaccctcattaagagtcatgataaactcaagaagtgcagtgctagcacaaatgcccagcaaatttaccatatgtgctaatgtgtccttggatgaaagaagcaagctagcatatgatgtaaccacaccctgtgaaattaaggcatgcagtctaacatgcctaaaatcaaaaaatatgttaactacagtcaaagatctcactatgaaaacactcaacccaacacatgacatcattgctttatgtgaatttgaaaatatagtaacatcaaaaaaagtcataataccaacatacctaagatctatcagcgtcagaaataaagatctgaacacacttgaaaatataacaaccactgaattcaaaaatgccattacaaatgcaaaaatcatcccttactcaggattactgttagtcatcacagtgactgacaacaaaggagcattcaaatacataaagccacaaagtcaattcatagtagatcttggagcttacctagaaaaagaaagtatatattatgttacaacaaattggaagcacacagctacacgatttgcaatcaaacccatggaagattaacc---tttttcctctacatcaatgagtagattcatacaaactttctaactacatttttcacttcacaatcataatcaccaaccctctgtggttcaatcaatc-----aatcaaaactcatcaggagttccagatcatcccaagtcattgttcatcagatccagtactcaaataagttaat--a---aa----aa--a-----tccacat-ggggcaaataatcactgagggaaatccaactaatcacaacatctgtcaacatagacaagtcaacacgctagataaaatcaaccaatggaaaatacatccataaccatagaattctcaagcaaattctggccttactttacactaatacacatgataacaacaataatctctttgataatcataatctccatcatgagtgcaatactaaacaaactctgcgaatataatgtattccataacaaaacctttgagctaccaagagctcgagtcaatacatagcattcaccaatctgatagctcaaaacagtaaccttgcatttgcaagtgaaccaccctcacttcttcacaaaaccacatcaacatctcaccatgcaagccatcatctataccat-aaa-gtagtt--attt--a----aaa---atagtcat-aacaatgaact--aggatattaagacc-aaaaa---ca---acgctggggcaaatgcaaacatgtccaaaaccaaggaccaacgcactgccaagacactagagaggacctgggacactctcaatcatctattattcatatcatcgtgcttatacaagttaaatcttaaatctatagcacaaatcacattatctatattggcaatgataatctcaacctcacttataattgcagccatcatattcatagcctcggcaaaccacaaagtcacactaacaactgcaatcatacaagatgcaacgaaccagatcaagaacacaaccccaacatacctcacccagaatccccagcttggaatcagcttctccaatctatccggaactacatcacaatccaccaccatactagcnncaacaacaccaagtgctgagtcaaccccacaatccacaacagtcaagatcaaaaacacaacaacaacccaaatatcacctagcaaacccaccacaaaacaacgccaaaataaaccacaaaacaaacccaacaatgattttcactttgaagtgttcaattttgtaccctgcagcatatgcagcaacaatccaacctgctgggccatctgcaagagaatacc------aaacaaaaaacctggaaagaaaaccaccaccaagcccacaaaaaaaccaaccctcaagacaaccaaaaaagatcccaaacctcaaaccacaaaaccaaaggaagcactcactaccaagcctacaggaaagccaaccatcaacaccactaaaacaaacatcagaactacactgctcacctccaacaccaaaggaaatccagaacacacaagtcaagaggaaaccctccactcaaccacctccgaaggctatccaagcccatcacaagtctatacaacatccggtcaagaggaaaccctccactcaaccacctccgtaggctatccaagcccatcacaagtccatacaacatccgagtacctatcacaatctccatcttcatccaacacagcaaaatgatagtcatt--aaaa-ag--c---a---tatt-gttgc-aaaaagccatgaccaaatcaaacagaatcaaaatcaacactggggcaaataataatggagttgccaatcctcaaaacaaatgctattaccacaatccttgctgcagttacactctgtttcgcttccagtcaaaacatcactgaagaattttatcaatcaacatgcagtgcagttagcaaaggctatcttagtgctctaagaactggttggtatactagtgttataactatagaattaagtaatatcaaggaaaataagtgtaatggtacagacgctaaggtaaaattaataaaacaagaattagataaatataaaaatgctgtaacagaattgcagttgctcatgcaaagcacaccagcagcaaacagtcgagccagaagagaactaccaagatttatgaattatacactcaacaataccaaaaacaccaatgtaacattaagtaagaaaaggaaaagaagatttcttggatttttgttaggtgttggatctgcaattgccagtggcattgccgtatccaaggtcctgcacctagaaggggaagtgaacaaaatcaaaagtgctctactatccacaaacaaggctgtagtcagcttatctaatggagtcagtgtcttaaccagcaaggtgctagacctcaaaaactatatagataaacagttgttacctattgttaacaagcaaagctgcagcatatcaaacattgaaactgtgatagagttccaacaaaagaacaacagactactagagattaccagagaatttagtgttaatgcaggtgtaactacacctgtaagcacttatatgttaactaatagtgagttattatcattaatcaatgatatgcctataacaaatgatcagaaaaagttaatgtcaagcaatgttcaaatagttagacagcaaagttactctatcatgtcaataataaaagaggaagtcttagcatatgtagtacaattaccactatatggtgtaatagatactccttgttggaaactacacacatcccctctatgtacaaccaacacaaaggaaggatccaacatctgcttaacaagaaccgacagaggatggtactgtgacaatgcaggatcagtatcc---tttttcccacaagctgaaacatgtaaagttcaatcgaatcgggtgttttgtgacacaatgaacagtttaacattaccaagtgaggtaaatctctgcaacattgacatattcaaccccaaatatgattgcaaaattatgacttcaaaaacagatgtaagcagctccgttatcacatctctaggagccattgtgtcatgctatggcaaaaccaaatgtacagcatccaataaaaatcgtgggatcataaagacattctctaacgggtgtgattatgtatcaaataagggggtggatactgtgtctgtaggtaatacattatattatgtaaataagcaagaaggcaaaagtctctatgtaaaaggtgaaccaataataaatttctatgatccattagtgttcccctctgatgaatttgatgcatcaatatctcaagtcaatgagaaaattaatcagagtctagcatttatccgtaaatcagatgaattattacataatgtaaatgctggtaaatccaccacaaatatcatgataactaccataattatagtaattatagtaatattgttagcattaattgcagttggactgctactatactgcaaggccagaagcacaccagtcacattaagtaaggatcaactgagtggtataaataatattgcatttagtaactg---aat-aaaaatagcacctaatcatattcttacaatggtttgctatttgatcatagataacccatctatcattagattatcct---aaaatttgaacttcatcacaactttcatctataaaccatctcacttacactttttaagtagattcctattttatagttatat-----aaaa--caattgaataccaaattaacttactatttgt------aaaaatgagaactggggcaaatatgtcacgaaggaatccttgcaaattcgaaattcgaggtcattgcttgaatggtaaaaggtgtcattttagtcataattattttgaatggccaccccatgcactgcttgtaagacaaaactttatgttaaacagaatacttaagtctatggataaaagcatagatactttgtcagaaataagtggagctgcagagttggacagaacagaagagtatgccctcggtgtagttggagtgctagagagttatataggatcaataaataatataactaaacaatcagcatgtgttgccatgagcaaactccttactgaactcaacagcgatgacatcaaaaaactaagggacaatgaagagccaaactcacccaaagtaagagtgtacaatactgtcatatcatatattgaaagcaacaggaaaaacaataaacaaactatccatctgttaaaaagattgccagcagacgtattgaag--aaaaccatcaaaaacacattggatatccacaagagcataaccatcaataacccaaaagaatcaactgttagtgatacgaacgaccatgccaaaaataatgatactacctgacaaatatccttgtagtataaattccatactaataacaagtaattgtagagtcactatgtataatcaaaaaaacacactatatatcaatcaaaacaaccaaaataaccatatatacccaccggatcaaccattcaatgaaatccattggacctctcaagacttgattgatgcaactcaaaattttctacaacatctaggtatcactgatgatatatacacaatatatatattagtgtcataatactcaatcctaatacttaccacatcatcaaattattaactcaaacaattcaagctatgggacaaaatggatcccattattagcggaaattctgctaatgtttatctcactgatagttatttaaaaggtgttatttctttctcagaatgtaacgctttaggaagttacatattcaatggtccttatctcaaaaatgattataccaacttaattagtagacaaaatccattaatagaacacataaatctaaagaaactaaatataacacagtccttaatatctaagtatcataaaggtgaaataaaaatagaagaacctacttactttcagtcattacttatgacatacaagagtatgacctcgtcagaacagactactactactaatttacttaaaaagataataagaagagctatagaaatcagtgatgtcaaagtctatgctatattgaataaactgggcctc------aaagaaaaagacaagattaaatccaatgatggacaagatgaagacaactcagtcattactaccataatcaaagatgatatatttttagctgtcaaggataatcaatctcatcttaaagcagacaaaaatcaatcctc------aaaacaaaaagatacaatcaaaacaacacttttgaagaaattaatgtgttcaatgcaacatcctccatcatggttaatacattggtttaatttatacacaaaattaaacagcatattaacacaatatcgatctagtgaggtaaaaaaccatggttttatattgatagataatcatactcttagtggattccaatttattttgaatcaatatggttgtatagtttatcataaggaactcaaaagaattactgtgacaacttataatcaattcttaacatggaaagatattagccttagtagattaaatgtttgtctgattacatggattagtaactgtttgaacacattaaacaaaagcttaggcttaagatgtggattcaataatgttatcttgacacaattattcctttatggagattgtatattaaaactattccacaatgaggggttctacataataaaagaggtagagggatttattatgtctctaattttgaatataacagaagaagatcaattcagaaaacggttttataatagtatgctcaacaacatcacagatgccgccaacaaagctc---aaaaaaatctgctatcaagagtatgtcatacattattagataagacaatatcagataatataataaatggtagatggataattctattgagtaagttcctaaaattaattaagcttgcaggtgacaataacctcaacaatctgagtgaattatattttttgttcagaatatttggacacccaatggtagatgaaagacaagccatggatgctgttaaagttaattgcaacgagaccaaattttacttgttaagtagtttgagtatgttaagaggagcttttatatatagaattataaaagggtttgtaaataattacaacagatggcctactttaagaaatgccattgtcttacccttaagatggttaacttactataaactaaacacttatccttccttgttggaacttacagaaagagatttgattgttctatcaggactacgtttctatcgagagtttcggttgcctaaaaaagtggatcttgaaatgatcataaatgataaggctatatcacctcctaaaaatttaatatggactagtttccctagaaattatatgccgtcacacatacaaaattatatagaacatgaaaaattaaaattctctgatagtgataaatcaagaagagtattagagtattatttaagagataacaaattcaatgaatgtgatttacacaactgtgtagttaatcaaagttatcttaacaacccgaatcatgtggtatcattgacaggcaaagaaagagaactcagtgtaggtagaatgtttgcaatgcaaccaggaatgttcagacaagttcaaatattagcagagaaaatgatagcagaaaacatattacaatttttccctgaaagtcttacaagatatggtgatctagaactacagaaaatattagaattgaaagcaggaataagtaacaaatcaaatcgttacaatgataattacaacaattacattagtaagtgctctatcatcacagatctcagcaaattcaatcaagcatttcgatatgaaacatcatgtatttgtagtgatgtactggatgaactgcatggtgtacaatctctattttcctggttacatttaactattcctcatgtcacaataatatgcacatataggcatgcacccccctatataaaggatcatattgtagatcttaacaatgtagatgagcaaagtggactatatagatatcacatgggtggcatcgaagggtggtgtcaaaaactatggaccatagaagctatatcactattagatctaatatctctcaaagggaaattctcaattactgctttaattaatggtgacaatcaatcaatagatataagtaaaccagtaagactcatggaaggtcaaactcatgctcaagcagattatttgctagcattaaatagtctcaaattactgtataaagagtatgcaggaataggccacaaattaaaaggaactgagacttatatatcgagagatatgcaatttatgagtaaaacgatccaacataacggtgtatattaccctgctagtataaagaaagtcctaagagtgggaccgtggataaacactatacttgatgacttcaaagtgagtctagaatctataggtagtttgacacaagaattagaatatagaggtgaaagtctattatgcagtttaatatttagaaatgtatggttatataatcaaattgcattacaacttaaaaatcatgcattatgtaacaacaaattatatttggatatattaaaagttctaaaacactt---aaaaaccttttttaatcttgataacattgatacagcattaacattgtatatgaatttgcctatgttatttggtggtggtgatcccaacttgttatatcgaagtttctatagaagaactcctgatttcctcacagaggctatagttcactctgtgttcatacttagttattatacaaaccatgatttaaaagataaacttcaagatctgtcagatgatagattgaataagttcttaacatgcataatcacgtttgacaaaaaccccaatgctgaattcgttacattgatgagagatcctcaagctttaggatctgagaggcaagctaaaattactagcgaaatcaatagactggcagttaccgaggttttgagcacagctccaaacaaaatattttccaaaagtgcacaacactataccactacagagatagatcttaatgatattatgcagaatatagaacctacatatcctcacgggctaagagttgtttatgaaagtttacccttttataaagcagagaaaatagtaaatcttatatccggtac---aaaatctataactaacatactggaaaagacttctgccatagacttaacagatattgatagagccactgagatgatgag---gaaaaacataactttgcttataaggatattaccattagattgtaacagagataaaagagaaatattgagtatggaaaacctaagtattactgaattaagcaaatacgtaagagaaagatcttggtctttatccaatatagttggtgttacatcacccagtatcatgtatacaatggacataaaatatacaacaagcactatagctagtggcataatcatagagaaatataatgtcaacagtttaacacgtggtgagagaggacccactaaaccatgggttggttcatctacacaagag---aaaaagacaatgccagtttataatagacaagttttaaccaaaaaacagagagatcaaatagatctattagcaaaattggattgggtgtatgcatctatagataacaaggatgaatttatggaggaacttagcataggaactcttgggttaacatatgagaaggccaaaaaattattcccacaatatttaagtgttaactatttgcatcgtcttacagtcagtagtagaccatgtgaattccctgcatctataccagcttatagaactacaaattatcactttgatactagccctatcaatcgcatattaacagaaaagtatggtgatgaagatattgatatagtattccaaaactgtataagctttggccttagcttaatgtctgtagtagaacaatttactaatgtatgtcctaacagaattattctcatacccaagcttaatgagatacatttgatgaaacctcccatattcacaggtgatgttgatattcacaagttaaaacaagtgatacaaaaacaacatatgtttttaccagacaaaataagtttgacccaatatgtggaattattcttaagtaataaaacacttaaatctggatctaatgttaattctaatttaatattggcgcataagatatctgactattttcataatacttacattttaagtactaatttagctggacattggattcttattatacaacttatgaaagattctaagggtatttttgaaaaagattggggagagggatatataactgatcatatgttcattaatttgaaagttttcttcaatgcttataagacatatctcttgtgttttcataaaggttacggcagagcaaagctggagtgtgatatgaatacttcagatctcctatgtgtattggaattaatagacagtagttattggaagtctatgtctaaggtg---tttttagaacaaaaagttatcaaatacattcttaaccaggatgcaagtttacatagagtgaagggatgtcatagcttcaaactatggtttcttaaacgtcttaatgtggcagaattcacggtttgcccttgggttgttaacatagattatcatccaacacatatgaaagcaatattaacttatattgatcttgttagaatgggattgataaatgtagatagaatatacattaaaaataaccacaagttcaatgatgagttttatacttctaatctgttttacattaattataacttctcagataatactcatctattaactaaacatataaggattgctaattctgaattagaaagcaattacaacaaattatatcatcccacaccagaaaccctagaaaatatactaaccaatccggtt-aaaagtaatggaaaaaagacactgagtgactattgtataggtaaaaatgttgattcaataatgttaccttcgttatctaataggaagcttattaaatcgtctacaatgattagaaccaattacagcagacaagatttgtataatttatttcctacggttgtgattgataaaattatagatcattcaggtaatacagccaagtttaaccaactttacactactacttctcatcaaatatccttagtgcacaatagcacatcactttattgcatgcttccttggcatcatattaatagattcaattttgtatttagttctacaggttgtaaaattagtatagagtatattttaaaagatcttaaaattaaggatcctaattgtatagcattcataggtgaaggagcagggaatttattattgcgtacagtagtggaacttcatcctgatataag------atatatttacagaagtctgaaagattgcaatgatcatagtttaccaattgagtttttaaggctgtacaatggacatatcaacattgattatggtgaaaatttgaccattcctgctacagatgcaaccaacaacattcattggtcttatttacatataaagtttgctgaacctatcagtctttttgtctgtgatgctgaattgcctgtaacagtcaactggagtaagattataatagagtggagcaagcatgtaagaaaatgcaagtactgttcttcagttaataaatgtacattaatagtaaaatatcatgctcaagatgatatcgatttcaaattagacaacataactatattaaaaacttatgtatgcttaggcagtaagttaaagggatctgaagtttacttagtccttacaataggccctgcaaatgtgttcccagtatttaatgtagtacaaaatgctaaattgatactatcaagaaccaaaaatttcatcatgcct---aaaaaagctgataaagagtctattgatgcaaatattaagagtttgataccctttctttgttaccctataacaaaaaaaggaattaatactgcattgtctaaattaaagagtgttgttagtggagatatactatcatattctatagctggacgtaatgaagttttcagcaataaacttataaatcataagcatatgaacatcttaaagtggttcaatcatgttttaaatttcagatcaacagaattaaactataatcatttatatatggtagaatctacttatcctcatctaagtgaattgttaaacagcttgacaaccaatgaacttaaaaaactgattaaaatcacaggtagtttgttatacaactttaataatgaataa
>OR287965.1_USA-2020
atgggcagcaactcattgagtatgataaaagttagattgcaaaatctgtttgacaatgatgaagtagcattgttaaaaataacatgctatactgacaaattaatacagttaactaatgctttggctaaagcagttatacatacaatcaaattgaatggcattgtatttgtgcatgttattacaagtagtgatatttgccctaataataatattgtagtgaaatccaatttcacaacaatgccagtattacaaaatggaggttatatatgggaaatgatggaattaacacactgctctcaacctaatggcctaatagatgacaattgtgagattaaattctccagaaaactaagtgattcaacaatgaccaattatatgaatcaattatctgaattacttggatttgacctcaatccataaatcataataaatatcaactagcaaatcaatgtcactaacaccattagttaatat----aaaa---cttaacaaaagataaaaatggggcaaataaatcaattcagccgacccaaccatggacacaacacacaatgataccacaccacaaagactgatgatcacagacatgagaccactatcacttgagactataataacatctttaaccagagacatcataacacataaatttatatacttgataaatcatgaatgcatagtgagaaaacttgatgaaagacaggccacatttacatttctggtcaactatgaaatgaaactattgcacaaagtgggaagcactaaatataaaaaatatactgaatacaacacaaaatatggcactttccctatgccaatatttatcaatcatgatgggttcttagaatgcattggcattaagcctaccaagcacacacccataatatacaagtatgatctcaatccatgaatatcaaaccaagattcaaacaatccaaaataacaactttatgcataatcacactccatagaccaaatggagcccgaaaattatagttattt---aaaattaaggagagac---ataagatgaaagatggggcaaatacaaaaatggctcttagcaaagtcaagttgaatgatacactcaacaaagatcaacttctatcatccagcaaatataccatccaacggagcacaggagacagcattgacactcctaattatgatgtgcagaaacacattaataagttatgtggcatgttattaatcacagaagatgctaatcataaattcactgggttaataggtatgttatatgctatgtctagattaggaagagaagacaccataaaaatactcaaagatgcgggatatcatgttaaggcaaatggagtggatgtaacaacacatcgtcaagacattaatgggaaagaaatgaaatttgaagtgttaacattagcaagcttaacaactgaaattcaaatcaacattgagatagaatctagaaaatcctacaaaaaaatgctaaaagaaatgggagaggtggctccagaatacaggcatgactctcctgattgtgggatgataatattatgtatagcagcattagtaataaccaaattagcagcaggagatagatcaggtcttacagctgtgattagaagagccaacaatgtcctaaaaaatgaaatgaaacgttataaaggtttattacccaaggatatagccaacagcttctatgaagtgtttgaaaaatatcctcactttatagatgtttttgttcattttggtatagcacaatcttctaccagaggtggcagtagagttgaagggatttttgcaggattgtttatgaatgcctatggtgcagggcaagtgatgttacggtggggggtcttagcaaaatcagttaaaaacattatgttaggacacgctagtgtacaagcagaaatggaacaagttgtggaggtgtatgagtacgctcagaaattgggtggagaagcaggattctaccatatattgaacaacccaaaagcatcactattatctttgactcaatttcctcacttctctagtgtagtattgggcaatgctgctggcctaggcataatgggagaatacagaggtacaccaaggaatcaagatttatatgatgctgcaaaagcatatgctgaacaactcaaagaaaatggtgtgattaactacagtgtattagatttgacagcagaagaactagaggctatcaaacatcagcttaatccaaaagataatgatgtagagctttgagtt--------aat---------aa-----aa--a----g-g----tggggcaaataaatcatcatggaaaagtttgctcctgaattccatggagaagatgcaaacaacagagccaccaaattcctagaatcaataaagggcaaattcacatcacccaaagatcccaagaaaaaagatagtatcatatctgtcaactcaatagatatagaagtaaccaaagaaagccctataacatcaaattcaaccattataaacccaataaatgagacagatgatactgtagggaacaagcccaattatcaaagaaagcctctagtaagtttcaaagaagaccctacgccaagtgataatcctttttcaaaactatacaaagaaaccatagaaacatttgataacaatgaagaagaatctagctattcatatgaagaaataaatgatcagacaaacgataatataacagcaagattagataggattgatgagaaattaagtgaaatactaggaatgcttcacacattagtagtagcgagtgcaggacccacatctgctcgggatggtataagagatgccatggttggtttaagagaagaaatgatagaaaaaatcagaactgaagcattaatgaccaatgacagactagaagctatggcaagactcaggaatgaagaaagtgaaaagatggcaaaagacacatcagatgaagtgtctctcaatccaacatcagagaaactgaacaacctgttggaagggaatgatagtgacaatgatctatcacttgaagatttctgattagctaccaaactgtacatcaaaacacaacaccaatagaaaaccaacaaacaaaccaactcacccatccaaccaaacatctatctgctgattagc----------------caaccagc-c-------aa-aa---a--a--caaccagccaatcttaaactagccacc-c--gg--aaaaaatc--ggtactatagtta-c---------a-------aaa----aa-----a---g---atggggcaaatatggaaacatacgtgaataaacttcacgagggctccacatacacagctgctgttcaatacaatgtcctagaaagagacgatgatcctgcatcacttacaatatgggtgcccatgttccaatcatccataccagcagatctactcataaaagaactagccaatgtcaatatactagtgaaacaaatatccacacccaagggaccctcattaagagtcatgataaactcaagaagtgcagtgctagcacaaatgcccagcaaatttaccatatgtgctaatgtgtccttggatgaaagaagcaagctagcatatgatgtaaccacaccctgtgaaattaaggcatgcagtctaacatgcctaaaatcaaaaaatatgttaactacagtcaaagatctcactatgaaaacactcaacccaacacatgacatcattgctttatgtgaatttgaaaatatagtaacatcaaaaaaagtcataataccaacatacctaagatctatcagcgtcagaaataaagatctgaacacacttgaaaatataacaaccactgaattcaaaaatgccattacaaatgcaaaaatcatcccttactcaggattactgttagtcatcacagtgactgacaacaaaggagcattcaaatacataaagccacaaagtcaattcatagtagatcttggagcttacctagaaaaagaaagtatatattatgttacaacaaattggaagcacacagctacacgatttgcaatcaaacccatggaagattaacc---tttttcctctacatcaatgagtagattcatacaaactttctaactacatttttcacttcacaatcataatcaccaaccctctgtggttcaatcaatc-----aatcaaaactcatcaggagttccagatcatcccaagtcattgttcatcagatccagtactcaaataagttaat--a---aa----aa--a-----tccacat-ggggcaaataatcactgagggaaatccaactaatcacaacatctgtcaacatagacaagtcaacacgctagataaaatcaaccaatggaaaatacatccataaccatagaattctcaagcaaattctggccttactttacactaatacacatgataacaacaataatctctttgataatcataatctccatcatgagtgcaatactaaacaaactctgcgaatataatgtattccataacaaaacctttgagctaccaagagctcgagtcaatacatagcattcaccaatctgatagctcaaaacagtaaccttgcatttgcaagtgaaccaccctcacttcttcacaaaaccacatcaacatctcaccatgcaagccatcatctataccat-aaa-gtagtt--attt--a----aaa---atagtcat-aacaatgaact--aggatattaagacc-aaaaa---ca---acgctggggcaaatgcaaacatgtccaaaaccaaggaccaacgcactgccaagacactagagaggacctgggacactctcaatcatctattattcatatcatcgtgcttatacaagttaaatcttaaatctatagcacaaatcacattatctatattggcaatgataatctcaacctcacttataattgcagccatcatattcatagcctcggcaaaccacaaagtcacactaacaactgcaatcatacaagatgcaacgaaccagatcaagaacacaaccccaacatacctcacccagaatccccagcttggaatcagcttctccaatctatccggaactacatcacaatccaccaccatactagcctcaacaacaccaagtgctgagtcaaccccacaatccacaacagtcaagatcaaaaacacaacaacaacccaaatatcacctagcaaacccaccacaaaacaacgccaaaataaaccacaaaacaaacccaacaatgattttcactttgaagtgttcaattttgtaccctgcagcatatgcagcaacaatccaacctgctgggccatctgcaagagaatacc------aaacaaaaaacctggaaagaaaaccaccaccaagcccacaaaaaaaccaaccctcaagacaaccaaaaaagatcccaaacctcaaaccacaaaaccaaaggaagcactcactaccaagcctacaggaaagccaaccatcaacaccactaaaacaaacatcagaactacactgctcacctccaacaccaaaggaaatccagaacacacaagtcaagaggaaaccctccactcaaccacctccgaaggctatccaagcccatcacaagtctatacaacatccggtcaagaggaaaccctccactcaaccacctccgtaggctatccaagcccatcacaagtccatacaacatccgagtacctatcacaatctccatcttcatccaacacagcaaaatgatagtcatt--aaaa-ag--c---a---tatt-gttgc-aaaaagccatgaccaaatcaaacagaatcaaaatcaacactggggcaaataataatggagttgccaatcctcaaaacaaatgctattaccacaatccttgctgcagttacactctgtttcgcttccagtcaaaacatcactgaagaattttatcaatcaacatgcagtgcagttagcaaaggctatcttagtgctctaagaactggttggtatactagtgttataactatagaattaagtaatatcaaggaaaataagtgtaatggtacagacgctaaggtaaaattaataaaacaagaattagataaatataaaaatgctgtaacagaattgcagttgctcatgcaaagcacaccagcagcaaacagtcgagccagaagagaactaccaagatttatgaattatacactcaacaataccaaaaacaccaatgtaacattaagtaagaaaaggaaaagaagatttcttggatttttgttaggtgttggatctgcaattgccagtggcattgccgtatccaaggtcctgcacctagaaggggaagtgaacaaaatcaaaagtgctctactatccacaaacaaggctgtagtcagcttatctaatggagtcagtgtcttaaccagcaaggtgctagacctcaaaaactatatagataaacagttgttacctattgttaacaagcaaagctgcagcatatcaaacattgaaactgtgatagagttccaacaaaagaacaacagactactagagattaccagagaatttagtgttaatgcaggtgtaactacacctgtaagcacttatatgttaactaatagtgagttattatcattaatcaatgatatgcctataacaaatgatcagaaaaagttaatgtcaagcaatgttcaaatagttagacagcaaagttactctatcatgtcaataataaaagaggaagtcttagcatatgtagtacaattaccactatatggtgtaatagatactccttgttggaaactacacacatcccctctatgtacaaccaacacaaaggaaggatccaacatctgcttaacaagaaccgacagaggatggtactgtgacaatgcaggatcagtatcc---tttttcccacaagctgaaacatgtaaagttcaatcgaatcgggtgttttgtgacacaatgaacagtttaacattaccaagtgaggtaaatctctgcaacattgacatattcaaccccaaatatgattgcaaaattatgacttcaaaaacagatgtaagcagctccgttatcacatctctaggagccattgtgtcatgctatggcaaaaccaaatgtacagcatccaataaaaatcgtgggatcataaagacattctctaacgggtgtgattatgtatcaaataagggggtggatactgtgtctgtaggcaatacattatattatgtaaataagcaagaaggcaaaagtctctatgtaaaaggtgaaccaataataaatttctatgatccattagtgttcccctctgatgaatttgatgcatcaatatctcaagtcaatgagaaaattaatcagagtctagcatttatccgtaaatcagatgaattattacataatgtaaatgctggtaaatccaccacaaatatcatgataactaccataattatagtaattatagtaatattgttagcattaattgcagttggactgctactatactgcaaggccagaagcacaccagtcacattaagtaaggatcaactgagtggtataaataatattgcatttagtaactg---aat-aaaaatagcacctaatcatattcttacaatggtttgctatttgatcatagataacccatctatcattagattatcct---aaaatttgaacttcatcacaactttcatctataaaccatctcacttacactttttaagtagattcctattttatagttatat-----aaaa--caattgaataccaaattaacttactatttgt------aaaaatgagaactggggcaaatatgtcacgaaggaatccttgcaaattcgaaattcgaggtcattgcttgaatggtaaaaggtgtcattttagtcataattattttgaatggccaccccatgcactgcttgtaagacaaaactttatgttaaacagaatacttaagtctatggataaaagcatagatactttgtcagaaataagtggagctgcagagttggacagaacagaagagtatgccctcggtgtagttggagtgctagagagttatataggatcaataaataatataactaaacaatcagcatgtgttgccatgagcaaactccttactgaactcaacagcgatgacatcaaaaaactaagggacaatgaagagccaaactcacccaaagtaagagtgtacaatactgtcatatcatatattgaaagcaacaggaaaaacaataaacaaactatccatctgttaaaaagattgccagcagacgtattgaag--aaaaccatcaaaaacacattggatatccacaagagcataaccatcaataacccaaaagaatcaactgttagtgatacgaacgaccatgccaaaaataatgatactacctgacaaatatccttgtagtataaattccatactaataacaagtaattgtagagtcactatgtataatcaaaaaaacacactatatatcaatcaaaacaaccaaaataaccatatatacccaccggatcaaccattcaatgaaatccattggacctctcaagacttgattgatgcaactcaaaattttctacaacatctaggtatcactgatgatatatacacaatatatatattagtgtcataatactcaatcctaatacttaccacatcatcaaattattaactcaaacaattcaagctatgggacaaaatggatcccattattagcggaaattctgctaatgtttatctcactgatagttatttaaaaggtgttatttctttctcagaatgtaacgctttaggaagttacatattcaatggtccttatctcaaaaatgattataccaacttaattagtagacaaaatccattaatagaacacataaatctaaagaaactaaatataacacagtccttaatatctaagtatcataaaggtgaaataaaaatagaagaacctacttactttcagtcattacttatgacatacaagagtatgacctcgtcagaacagactactactactaatttacttaaaaagataataagaagagctatagaaatcagtgatgtcaaagtctatgctatattgaataaactgggcctc------aaagaaaaagacaagattaaatccaatgatggacaagatgaagacaactcagtcattactaccataatcaaagatgatatacttttagctgtcaaggataatcaatctcatcttaaagcagacaaaaatcaatcctc------aaaacaaaaagatacaatcaaaacaacacttttgaagaaattaatgtgttcaatgcaacatcctccatcatggttaatacattggtttaatttatacacaaaattaaacagcatattaacacaatatcgatctagtgaggtaaaaaaccatggttttatattgatagataatcatactcttagtggattccaatttattttgaatcaatatggttgtatagtttatcataaggaactcaaaagaattactgtgacaacttataatcaattcttaacatggaaagatattagccttagtagattaaatgtttgtctgattacatggattagtaactgtttgaacacattaaacaaaagcttaggcttaagatgtggattcaataatgttatcttgacacaattattcctttatggagattgtatattaaaactattccacaatgaggggttctacataataaaagaggtagagggatttattatgtctctaattttgaatataacagaagaagatcaattcagaaaacggttttataatagtatgctcaacaacatcacagatgccgccaacaaagctc---aaaaaaatctgctatcaagagtatgtcatacattattagataagacaatatcagataatataataaatggtagatggataattctattgagtaagttcctaaaattaattaagcttgcaggtgacaataacctcaacaatctgagtgaattatattttttgttcagaatatttggacacccaatggtagatgaaagacaagccatggatgctgttaaagttaattgcaacgagaccaaattttacttgttaagtagtttgagtatgttaagaggagcttttatatatagaattataaaagggtttgtaaataattacaacagatggcctactttaagaaatgccattgtcttacccttaagatggttaacttactataaactaaacacttatccttccttgttggaacttacagaaagagatttgattgttctatcaggactacgtttctatcgagagtttcggttgcctaaaaaagtggatcttgaaatgatcataaatgataaggctatatcacctcctaaaaatttaatatggactagtttccctagaaattatatgccgtcacacatacaaaattatatagaacatgaaaaattaaaattctctgatagtgataaatcaagaagagtattagagtattatttaagagataacaaattcaatgaatgtgatttacacaactgtgtagttaatcaaagttatcttaacaacccgaatcatgtggtatcattgacaggcaaagaaagagaactcagtgtaggtagaatgtttgcaatgcaaccaggaatgttcagacaagttcaaatattagcagagaaaatgatagcagaaaacatattacaatttttccctgaaagtcttacaagatatggtgatctagaactacagaaaatattagaattgaaagcaggaataagtaacaaatcaaatcgttacaatgataattacaacaattacattagtaagtgctctatcatcacagatctcagcaaattcaatcaagcatttcgatatgaaacatcatgtatttgtagtgatgtactggatgaactgcatggtgtacaatctctattttcctggttacatttaactattcctcatgtcacaataatatgcacatataggcatgcacccccctatataaaggatcatattgtagatcttaacaatgtagatgagcaaagtggactatatagatatcacatgggtggcatcgaagggtggtgtcaaaaactatggaccatagaagctatatcactattagatctaatatctctcaaagggaaattctcaattactgctttaattaatggtgacaatcaatcaatagatataagtaaaccagtaagactcatggaaggtcaaactcatgctcaagcagattatttgctagcattaaatagtctcaaattactgtataaagagtatgcaggaataggccacaaattaaaaggaactgagacttatatatcgagagatatgcaatttatgagtaaaacgatccaacataacggtgtatattaccctgctagtataaagaaagtcctaagagtgggaccgtggataaacactatacttgatgacttcaaagtgagtctagaatctataggtagtttgacacaagaattagaatatagaggtgaaagtctattatgcagtttaatatttagaaatgtatggttatataatcaaattgcattacaacttaaaaatcatgcattatgtaacaacaaattatatttggatatattaaaagttctaaaacactt---aaaaaccttttttaatcttgataacattgatacagcattaacattgtatatgaatttgcctatgttatttggtggtggtgatcccaacttgttatatcgaagtttctatagaagaactcctgatttcctcacagaggctatagttcactctgtgttcatacttagttattatacaaaccatgatttaaaagataaacttcaagatctgtcagatgatagattgaataagttcttaacatgcataatcacgtttgacaaaaaccccaatgctgaattcgttacattgatgagagatcctcaagctttaggatctgagaggcaagctaaaattactagcgaaatcaatagactggcagttaccgaggttttgagcacagctccaaacaaaatattttccaaaagtgcacaacactataccactacagagatagatcttaatgatattatgcagaatatagaacctacatatcctcacgggctaagagttgtttatgaaagtttacccttttataaagcagagaaaatagtaaatcttatatccggtac---aaaatctataactaacatactggaaaagacttctgccatagacttaacagatattgatagagccactgagatgatgag---gaaaaacataactttgcttataaggatattaccattagattgtaacagagataaaagagaaatattgagtatggaaaacctaagtattactgaattaagcaaatacgtaagagaaagatcttggtctttatccaatatagttggtgttacatcacccagtatcatgtatacaatggacataaaatatacaacaagcactatagctagtggcataatcatagagaaatataatgtcaacagtttaacacgtggtgagagaggacccactaaaccatgggttggttcatctacacaagag---aaaaagacaatgccagtttataatagacaagttttaaccaaaaaacagagagatcaaatagatctattagcaaaattggattgggtgtatgcatctatagataacaaggatgaatttatggaggaacttagcataggaactcttgggttaacatatgagaaggccaaaaaattattcccacaatatttaagtgttaactatttgcatcgtcttacagtcagtagtagaccatgtgaattccctgcatctataccagcttatagaactacaaattatcactttgatactagccctatcaatcgcatattaacagaaaagtatggtgatgaagatattgatatagtattccaaaactgtataagctttggccttagcttaatgtctgtagtagaacaatttactaatgtatgtcctaacagaattattctcatacccaagcttaatgagatacatttgatgaaacctcccatattcacaggtgatgttgatattcacaagttaaaacaagtgatacaaaaacaacatatgtttttaccagacaaaataagtttgacccaatatgtggaattattcttaagtaataaaacacttaaatctggatctaatgttaattctaatttaatattggcgcataagatatctgactattttcataatacttacattttaagtactaatttagctggacattggattcttattatacaacttatgaaagattctaagggtatttttgaaaaagattggggagagggatatataactgatcatatgttcattaatttgaaagttttcttcaatgcttataagacatatctcttgtgttttcataaaggttacggcagagcaaagctggagtgtgatatgaatacttcagatctcctatgtgtattggaattaatagacagtagttattggaagtctatgtctaaggtg---tttttagaacaaaaagttatcaaatacattcttaaccaggatgcaagtttacatagagtgaagggatgtcatagcttcaaactatggtttcttaaacgtcttaatgtggcagaattcacggtttgcccttgggttgttaacatagattatcatccaacacatatgaaagcaatattaacttatattgatcttgttagaatgggattgataaatgtagatagaatatacattaaaaataaccacaagttcaatgatgagttttatacttctaatctgttttacattaattataacttctcagataatactcatctattaactaaacatataaggattgctaattctgaattagaaagcaattacaacaaattatatcatcccacaccagaaaccctagaaaatatactaaccaatccggtt-aaaagtaatggaaaaaagacactgagtgactattgtataggtaaaaatgttgattcaataatgttaccttcgttatctaataagaagcttattaaatcgtctacaatgattagaaccaattacagcagacaagatttgtataatttatttcctacggttgtgattgataaaattatagatcattcaggtaatacagccaagtttaaccaactttacactactacttctcatcaaatatccttagtgcacaatagcacatcactttattgcatgcttccttggcatcatattaatagattcaattttgtatttagttctacaggttgtaaaattagtatagagtatattttaaaagatcttaaaattaaggatcctaattgtatagcattcataggtgaaggagcagggaatttattattgcgtacagtagtggaacttcatcctgatataag------atatatttacagaagtctgaaagattgcaatgatcatagtttaccaattgagtttttaaggctgtacaatggacatatcaacattgattatggtgaaaatttgaccattcctgctacagatgcaaccaacaacattcattggtcttatttacatataaagtttgctgaacctatcagtctttttgtctgtgatgctgaattgcctgtaacagtcaactggagtaagattataatagagtggagcaagcatgtaagaaaatgcaagtactgttcttcagttaataaatgtacattaatagtaaaatatcatgctcaagatgatatcgatttcaaattagacaacataactatattaaaaacttatgtatgcttaggcagtaagttaaagggatctgaagtttacttagtccttacaataggccctgcaaatgtgttcccagtatttaatgtagtacaaaatgctaaattgatactatcaagaaccaaaaatttcatcatgcct---aaaaaagctgataaagagtctattgatgcaaatattaagagtttgataccctttctttgttaccctataacaaaaaaaggaattaatactgcattgtctaaattaaagagtgttgttagtggagatatactatcatattctatagctggacgtaatgaagttttcagcaataaacttataaatcataagcatatgaacatcttaaagtggttcaatcatgttttaaatttcagatcaacagaattaaactataatcatttatatatggtagaatctacttatcctcatctaagtgaattgttaaacagcttgacaaccaatgaacttaaaaaactgattaaaatcacaggtagtttgttatacaactttaataatgaataa
>PP495949.1_USA-2020
atgggcagcaactcattgagtatgataaaagttagattgcaaaatctgtttgacaatgatgaagtagcattgttaaaaataacatgctatactgacaaattaatacagttaactaatgctttggctaaagcagttatacatacaatcaaattgaatggcattgtatttgtgcatgttattacaagtagtgatatttgccctaataataatattgtagtgaaatccaatttcacaacaatgccagtattacaaaatggaggttatatatgggaaatgatggaattaacacactgctctcaacctaatggcctaatagatgacaattgtgagattaaattctccagaaaactaagtgattcaacaatgaccaattatatgaatcaattatctgaattacttggatttgacctcaatccataaatcataataaatatcaactagcaaatcaatgtcactaacaccattagttaatat----aaaa---cttaacaaaagataaaaatggggcaaataaatcaattcagccgacccaaccatggacacaacacacaatgataccacaccacaaagactgatgatcacagacatgagaccactatcacttgagactataataacatctttaaccagagacatcataacacataaatttatatacttgataaatcatgaatgcatagtgagaaaacttgatgaaagacaggccacatttacatttctggtcaactatgaaatgaaactattgcacaaagtgggaagcactaaatataaaaaatatactgaatacaacacaaaatatggcactttccctatgccaatatttatcaatcatgatgggttcttagaatgcattggcattaagcctaccaagcacacacccataatatacaagtatgatctcaatccatgaatatcaaaccaagattcaaacaatccaaaataacaactttatgcataatcacactccatagaccaaatggagcccgaaaattatagttattt---aaaattaaggagagac---ataagatgaaagatggggcaaatacaaaaatggctcttagcaaagtcaagttgaatgatacactcaacaaagatcaacttctatcatccagcaaatataccatccaacggagcacaggagacagcattgacactcctaattatgatgtgcagaaacacattaataagttatgtggcatgttattaatcacagaagatgctaatcataaattcactgggttaataggtatgttatatgctatgtctagattaggaagagaagacaccataaaaatactcaaagatgcgggatatcatgttaaggcaaatggagtggatgtaacaacacatcgtcaagacattaatgggaaagaaatgaaatttgaagtgttaacattagcaagcttaacaactgaaattcaaatcaacattgagatagaatctagaaaatcctacaaaaaaatgctaaaagaaatgggagaggtggctccagaatacaggcatgactctcctgattgtgggatgataatattatgtatagcagcattagtaataaccaaattagcagcaggagatagatcaggtcttacagctgtgattagaagagccaacaatgtcctaaaaaatgaaatgaaacgttataaaggtttattacccaaggatatagccaacagcttctatgaagtgtttgaaaaatatcctcactttatagatgtttttgttcattttggtatagcacaatcttctaccagaggtggcagtagagttgaagggatttttgcaggattgtttatgaatgcctatggtgcagggcaagtgatgttacggtggggggtcttagcaaaatcagttaaaaacattatgttaggacacgctagtgtacaagcagaaatggaacaagttgtggaggtgtatgagtacgctcagaaattgggtggagaagcaggattctaccatatattgaacaacccaaaagcatcactattatctttgactcaatttcctcacttctctagtgtagtattgggcaatgctgctggcctaggcataatgggagaatacagaggtacaccaaggaatcaagatttatatgatgctgcaaaagcatatgctgaacaactcaaagaaaatggtgtgattaactacagtgtattagatttgacagcagaagaactagaggctatcaaacatcagcttaatccaaaagataatgatgtagagctttgagtt--------aat---------aa-----aa--a----g-g----tggggcaaataaatcatcatggaaaagtttgctcctgaattccatggagaagatgcaaacaacagagccaccaaattcctagaatcaataaagggcaaattcacatcacccaaagatcccaagaaaaaagatagtatcatatctgtcaactcaatagatatagaagtaaccaaagaaagccctataacatcaaattcaaccattataaacccaataaatgagacagatgatactgtagggaacaagcccaattatcaaagaaagcctctagtaagtttcaaagaagaccctacgccaagtgataatcctttttcaaaactatacaaagaaaccatagaaacatttgataacaatgaagaagaatctagctattcatatgaagaaataaatgatcagacaaacgataatataacagcaagattagataggattgatgagaaattaagtgaaatactaggaatgcttcacacattagtagtagcgagtgcaggacccacatctgctcgggatggtataagagatgccatggttggtttaagagaagaaatgatagaaaaaatcagaactgaagcattaatgaccaatgacagactagaagctatggcaagactcaggaatgaagaaagtgaaaagatggcaaaagacacatcagatgaagtgtctctcaatccaacatcagagaaactgaacaacctgttggaagggaatgatagtgacaatgatctatcacttgaagatttctgattagctaccaaactgtacatcaaaacacaacaccaatagaaaaccaacaaacaaaccaactcacccatccaaccaaacatctatctgctgattagc----------------caaccagc-c-------aa-aa---a--a--caaccagccaatcttaaactagccacc-c--gg--aaaaaatc--ggtactatagtta-c---------a-------aaa----aa-----a---g---atggggcaaatatggaaacatacgtgaataaacttcacgagggctccacatacacagctgctgttcaatacaatgtcctagaaagagacgatgatcctgcatcacttacaatatgggtgcccatgttccaatcatccataccagcagatctactcataaaagaactagccaatgtcaatatactagtgaaacaaatatccacacccaagggaccctcattaagagtcatgataaactcaagaagtgcagtgctagcacaaatgcccagcaaatttaccatatgtgctaatgtgtccttggatgaaagaagcaagctagcatatgatgtaaccacaccctgtgaaattaaggcatgcagtctaacatgcctaaaatcaaaaaatatgttaactacagtcaaagatctcactatgaaaacactcaacccaacacatgacatcattgctttatgtgaatttgaaaatatagtaacatcaaaaaaagtcataataccaacatacctaagatctatcagcgtcagaaataaagatctgaacacacttgaaaatataacaaccactgaattcaaaaatgccattacaaatgcaaaaatcatcccttactcaggattactgttagtcatcacagtgactgacaacaaaggagcattcaaatacataaagccacaaagtcaattcatagtagatcttggagcttacctagaaaaagaaagtatatattatgttacaacaaattggaagcacacagctacacgatttgcaatcaaacccatggaagattaacc---tttttcctctacatcaatgagtagattcatacaaactttctaactacatttttcacttcacaatcataatcaccaaccctctgtggttcaatcaatc-----aatcaaaactcatcaggagttccagatcatcccaagtcattgttcatcagatccagtactcaaataagttaat--a---aa----aa--a-----tccacat-ggggcaaataatcactgagggaaatccaactaatcacaacatctgtcaacatagacaagtcaacacgctagataaaatcaaccaatggaaaatacatccataaccatagaattctcaagcaaattctggccttactttacactaatacacatgataacaacaataatctctttgataatcataatctccatcatgagtgcaatactaaacaaactctgcgaatataatgtattccataacaaaacctttgagctaccaagagctcgagtcaatacatagcattcaccaatctgatagctcaaaacagtaaccttgcatttgcaagtgaaccaccctcacttcttcacaaaaccacatcaacatctcaccatgcaagccatcatctataccat-aaa-gtagtt--attt--a----aaa---atagtcat-aacaatgaact--aggatattaagacc-aaaaa---ca---acgctggggcaaatgcaaacatgtccaaaaccaaggaccaacgcactgccaagacactagagaggacctgggacactctcaatcatctattattcatatcatcgtgcttatacaagttaaatcttaaatctatagcacaaatcacattatctatattggcaatgataatctcaacctcacttataattgcagccatcatattcatagcctcggcaaaccacaaagtcacactaacaactgcaatcatacaagatgcaacgaaccagatcaagaacacaaccccaacatacctcacccagaatccccagcttggaatcagcttctccaatctatccggaactacatcacaatccaccaccatactagcctcaacaacaccaagtgctgagtcaaccccacaatccacaacagtcaagatcaaaaacacaacaacaacccaaatatcacctagcaaacccaccacaaaacaacgccaaaataaaccacaaaacaaacccaacaatgattttcactttgaagtgttcaattttgtaccctgcagcatatgcagcaacaatccaacctgctgggccatctgcaagagaatacc------aaacaaaaaacctggaaagaaaaccaccaccaagcccacaaaaaaaccaaccctcaagacaaccaaaaaagatcccaaacctcaaaccacaaaaccaaaggaagcactcactaccaagcctacaggaaagccaaccatcaacaccactaaaacaaacatcagaactacactgctcacctccaacaccaaaggaaatccagaacacacaagtcaagaggaaaccctccactcaaccacctccgaaggctatccaagcccatcacaagtctatacaacatccggtcaagaggaaaccctccactcaaccacctccgtaggctatccaagcccatcacaagtccatacaacatccgagtacctatcacaatctccatcttcatccaacacagcaaaatgatagtcatt--aaaa-ag--c---a---tatt-gttgc-aaaaagccatgaccaaatcaaacagaatcaaaatcaacactggggcaaataataatggagttgccaatcctcaaaacaaatgctattaccacaatccttgctgcagttacactctgtttcgcttccagtcaaaacatcactgaagaattttatcaatcaacatgcagtgcagttagcaaaggctatcttagtgctctaagaactggttggtatactagtgttataactatagaattaagtaatatcaaggaaaataagtgtaatggtacagacgctaaggtaaaattaataaaacaagaattagataaatataaaaatgctgtaacagaattgcagttgctcatgcaaagcacaccagcagcaaacagtcgagccagaagagaactaccaagatttatgaattatacactcaacaataccaaaaacaccaatgtaacattaagtaagaaaaggaaaagaagatttcttggatttttgttaggtgttggatctgcaattgccagtggcattgccgtatccaaggtcctgcacctagaaggggaagtgaacaaaatcaaaagtgctctactatccacaaacaaggctgtagtcagcttatctaatggagtcagtgtcttaaccagcaaggtgctagacctcaaaaactatatagataaacagttgttacctattgttaacaagcaaagctgcagcatatcaaacattgaaactgtgatagagttccaacaaaagaacaacagactactagagattaccagagaatttagtgttaatgcaggtgtaactacacctgtaagcacttatatgttaactaatagtgagttattatcattaatcaatgatatgcctataacaaatgatcagaaaaagttaatgtcaagcaatgttcaaatagttagacagcaaagttactctatcatgtcaataataaaagaggaagtcttagcatatgtagtacaattaccactatatggtgtaatagatactccttgttggaaactacacacatcccctctatgtacaaccaacacaaaggaaggatccaacatctgcttaacaagaaccgacagaggatggtactgtgacaatgcaggatcagtatcc---tttttcccacaagctgaaacatgtaaagttcaatcgaatcgggtgttttgtgacacaatgaacagtttaacattaccaagtgaggtaaatctctgcaacattgacatattcaaccccaaatatgattgcaaaattatgacttcaaaaacagatgtaagcagctccgttatcacatctctaggagccattgtgtcatgctatggcaaaaccaaatgtacagcatccaataaaaatcgtgggatcataaagacattctctaacgggtgtgattatgtatcaaataagggggtggatactgtgtctgtaggcaatacattatattatgtaaataagcaagaaggcaaaagtctctatgtaaaaggtgaaccaataataaatttctatgatccattagtgttcccctctgatgaatttgatgcatcaatatctcaagtcaatgagaaaattaatcagagtctagcatttatccgtaaatcagatgaattattacataatgtaaatgctggtaaatccaccacaaatatcatgataactaccataattatagtaattatagtaatattgttagcattaattgcagttggactgctactatactgcaaggccagaagcacaccagtcacattaagtaaggatcaactgagtggtataaataatattgcatttagtaactg---aat-aaaaatagcacctaatcatattcttacaatggtttgctatttgatcatagataacccatctatcattagattatcct---aaaatttgaacttcatcacaactttcatctataaaccatctcacttacactttttaagtagattcctattttatagttatat-----aaaa--caattgaataccaaattaacttactatttgt------aaaaatgagaactggggcaaatatgtcacgaaggaatccttgcaaattcgaaattcgaggtcattgcttgaatggtaaaaggtgtcattttagtcataattattttgaatggccaccccatgcactgcttgtaagacaaaactttatgttaaacagaatacttaagtctatggataaaagcatagatactttgtcagaaataagtggagctgcagagttggacagaacagaagagtatgccctcggtgtagttggagtgctagagagttatataggatcaataaataatataactaaacaatcagcatgtgttgccatgagcaaactccttactgaactcaacagcgatgacatcaaaaaactaagggacaatgaagagccaaactcacccaaagtaagagtgtacaatactgtcatatcatatattgaaagcaacaggaaaaacaataaacaaactatccatctgttaaaaagattgccagcagacgtattgaag--aaaaccatcaaaaacacattggatatccacaagagcataaccatcaataacccaaaagaatcaactgttagtgatacgaacgaccatgccaaaaataatgatactacctgacaaatatccttgtagtataaattccatactaataacaagtaattgtagagtcactatgtataatcaaaaaaacacactatatatcaatcaaaacaaccaaaataaccatatatacccaccggatcaaccattcaatgaaatccattggacctctcaagacttgattgatgcaactcaaaattttctacaacatctaggtatcactgatgatatatacacaatatatatattagtgtcataatactcaatcctaatacttaccacatcatcaaattattaactcaaacaattcaagctatgggacaaaatggatcccattattagcggaaattctgctaatgtttatctcactgatagttatttaaaaggtgttatttctttctcagaatgtaacgctttaggaagttacatattcaatggtccttatctcaaaaatgattataccaacttaattagtagacaaaatccattaatagaacacataaatctaaagaaactaaatataacacagtccttaatatctaagtatcataaaggtgaaataaaaatagaagaacctacttactttcagtcattacttatgacatacaagagtatgacctcgtcagaacagactactactactaatttacttaaaaagataataagaagagctatagaaatcagtgatgtcaaagtctatgctatattgaataaactgggcctc------aaagaaaaagacaagattaaatccaatgatggacaagatgaagacaactcagtcattactaccataatcaaagatgatatacttttagctgtcaaggataatcaatctcatcttaaagcagacaaaaatcaatcctc------aaaacaaaaagatacaatcaaaacaacacttttgaagaaattaatgtgttcaatgcaacatcctccatcatggttaatacattggtttaatttatacacaaaattaaacagcatattaacacaatatcgatctagtgaggtaaaaaaccatggttttatattgatagataatcatactcttagtggattccaatttattttgaatcaatatggttgtatagtttatcataaggaactcaaaagaattactgtgacaacttataatcaattcttaacatggaaagatattagccttagtagattaaatgtttgtctgattacatggattagtaactgtttgaacacattaaacaaaagcttaggcttaagatgtgggttcaataatgttatcttgacacaattattcctttatggagattgtatattaaaactattccacaatgaggggttctacataataaaagaggtagagggatttattatgtctctaattttgaatataacagaagaagatcaattcagaaaacggttttataatagtatgctcaacaacatcacagatgccgccaacaaagctc---aaaaaaatctgctatcaagagtatgtcatacattattagataagacaatatcagataatataataaatggtagatggataattctattgagtaagttcctaaaattaattaagcttgcaggtgacaataacctcaacaatctgagtgaattatattttttgttcagaatatttggacacccaatggtagatgaaagacaagccatggatgctgttaaagttaattgcaacgagaccaaattttacttgttaagtagtttgagtatgttaagaggagcttttatatatagaattataaaagggtttgtaaataattacaacagatggcctactttaagaaatgccattgtcttacccttaagatggttaacttactataaactaaacacttatccttccttgttggaacttacagaaagagatttgattgttctatcaggactacgtttctatcgagagtttcggttgcctaaaaaagtggatcttgaaatgatcataaatgataaggctatatcacctcctaaaaatttaatatggactagtttccctagaaattatatgccgtcacacatacaaaattatatagaacatgaaaaattaaaattctctgatagtgataaatcaagaagagtattagagtattatttaagagataacaaattcaatgaatgtgatttacacaactgtgtagttaatcaaagttatcttaacaacccgaatcatgtggtatcattgacaggcaaagaaagagaactcagtgtaggtagaatgtttgcaatgcaaccaggaatgttcagacaagttcaaatattagcagagaaaatgatagcagaaaacatattacaatttttccctgaaagtcttacaagatatggtgatctagaactacagaaaatattagaattgaaagcaggaataagtaacaaatcaaatcgttacaatgataattacaacaattacattagtaagtgctctatcatcacagatctcagcaaattcaatcaagcatttcgatatgaaacatcatgtatttgtagtgatgtactggatgaactgcatggtgtacaatctctattttcctggttacatttaactattcctcatgtcacaataatatgcacatataggcatgcacccccctatataaaggatcatattgtagatcttaacaatgtagatgagcaaagtggactatatagatatcacatgggtggcatcgaagggtggtgtcaaaaactatggaccatagaagctatatcactattagatctaatatctctcaaagggaaattctcaattactgctttaattaatggtgacaatcaatcaatagatataagtaaaccagtaagactcatggaaggtcaaactcatgctcaagcagattatttgctagcattaaatagtctcaaattactgtataaagagtatgcaggaataggccacaaattaaaaggaactgagacttatatatcgagagatatgcaatttatgagtaaaacgatccaacataacggtgtatattaccctgctagtataaagaaagtcctaagagtgggaccgtggataaacactatacttgatgacttcaaagtgagtctagaatctataggtagtttgacacaagaattagaatatagaggtgaaagtctattatgcagtttaatatttagaaatgtatggttatataatcaaattgcattacaacttaaaaatcatgcattatgtaacaacaaattatatttggatatattaaaagttctaaaacactt---aaaaaccttttttaatcttgataacattgatacagcattaacattgtatatgaatttgcctatgttatttggtggtggtgatcccaacttgttatatcgaagtttctatagaagaactcctgatttcctcacagaggctatagttcactctgtgttcatacttagttattatacaaaccatgatttaaaagataaacttcaagatctgtcagatgatagattgaataagttcttaacatgcataatcacgtttgacaaaaaccccaatgctgaattcgttacattgatgagagatcctcaagctttaggatctgagaggcaagctaaaattactagcgaaatcaatagactggcagttaccgaggttttgagcacagctccaaacaaaatattttccaaaagtgcacaacactataccactacagagatagatcttaatgatattatgcagaatatagaacctacatatcctcacgggctaagagttgtttatgaaagtttacccttttataaagcagagaaaatagtaaatcttatatccggtac---aaaatctataactaacatactggaaaagacttctgccatagacttaacagatattgatagagccactgagatgatgag---gaaaaacataactttgcttataaggatattaccattagattgtaacagagataaaagagaaatattgagtatggaaaacctaagtattactgaattaagcaaatacgtaagagaaagatcttggtctttatccaatatagttggtgttacatcacccagtatcatgtatacaatggacataaaatatacaacaagcactatagctagtggcataatcatagagaaatataatgtcaacagtttaacacgtggtgagagaggacccactaaaccatgggttggttcatctacacaagag---aaaaagacaatgccagtttataatagacaagttttaaccaaaaaacagagagatcaaatagatctattagcaaaattggattgggtgtatgcatctatagataacaaggatgaatttatggaggaacttagcataggaactcttgggttaacatatgtgaaggccaaaaaattattcccacaatatttaagtgttaactatttgcatcgtcttacagtcagtagtagaccatgtgaattccctgcatctataccagcttatagaactacaaattatcactttgatactagccctatcaatcgcatattaacagaaaagtatggtgatgaagatattgatatagtattccaaaactgtataagctttggccttagcttaatgtctgtagtagaacaatttactaatgtatgtcctaacagaattattctcatacccaagcttaatgagatacatttgatgaaacctcccatattcacaggtgatgttgatattcacaagttaaaacaagtgatacaaaaacaacatatgtttttaccagacaaaataagtttgacccaatatgtggaattattcttaagtaataaaacacttaaatctggatctaatgttaattctaatttaatattggcgcataagatatctgactattttcataatacttacattttaagtactaatttagctggacattggattcttattatacaacttatgaaagattctaagggtatttttgaaaaagattggggagagggatatataactgatcatatgttcattaatttgaaagttttcttcaatgcttataagacatatctcttgtgttttcataaaggttacggcagagcaaagctggagtgtgatatgaatacttcagatctcctatgtgtattggaattaatagacagtagttattggaagtctatgtctaaggtg---tttttagaacaaaaagttatcaaatacattcttaaccaggatgcaagtttacatagagtgaagggatgtcatagcttcaaactatggtttcttaaacgtcttaatgtggcagaattcacggtttgcccttgggttgttaacatagattatcatccaacacatatgaaagcaatattaacttatattgatcttgttagaatgggattgataaatgtagatagaatatacattaaaaataaccacaagttcaatgatgagttttatacttctaatctgttttacattaattataacttctcagataatactcatctattaactaaacatataaggattgctaattctgaattagaaagcaattacaacaaattatatcatcccacaccagaaaccctagaaaatatactaaccaatccggtt-aaaagtaatggaaaaaagacactgagtgactattgtataggtaaaaatgttgattcaataatgttaccttcgttatctaataagaagcttattaaatcgtctacaatgattagaaccaattacagcagacaagatttgtataatttatttcctacggttgtgattgataaaattatagatcattcaggtaatacagccaagtttaaccaactttacactactacttctcatcaaatatccttagtgcacaatagcacatcactttattgcatgcttccttggcatcatattaatagattcaattttgtatttagttctacaggttgtaaaattagtatagagtatattttaaaagatcttaaaattaaggatcctaattgtatagcattcataggtgaaggagcagggaatttattattgcgtacagtagtggaacttcatcctgatataag------atatatttacagaagtctgaaagattgcaatgatcatagtttaccaattgagtttttaaggctgtacaatggacatatcaacattgattatggtgaaaatttgaccattcctgctacagatgcaaccaacaacattcattggtcttatttacatataaagtttgctgaacctatcagtctttttgtctgtgatgctgaattgcctgtaacagtcaactggagtaagattataatagagtggagcaagcatgtaagaaaatgcaagtactgttcttcagttaataaatgtacattaatagtaaaatatcatgctcaagatgatatcgatttcaaattagacaacataactatattaaaaacttatgtatgcttaggcagtaagttaaagggatctgaagtttacttagtccttacaataggccctgcaaatgtgttcccagtatttaatgtagtacaaaatgctaaattgatactatcaagaaccaaaaatttcatcatgcct---aaaaaagctgataaagagtctattgatgcaaatattaagagtttgataccctttctttgttaccctataacaaaaaaaggaattaatactgcattgtctaaattaaagagtgttgttagtggagatatactatcatattctatagctggacgtaatgaagttttcagcaataaacttataaatcataagcatatgaacatcttaaagtggttcaatcatgttttaaatttcagatcaacagaattaaactataatcatttatatatggtagaatctacttatcctcatctaagtgaattgttaaacagcttgacaaccaatgaacttaaaaaactgattaaaatcacaggtagtttgttatacaactttaataatgaataa
>OR287885.1_USA-2019
atgggcagcaactcattgagtatgataaaagttagattgcaaaatctgtttgacaatgatgaagtagcattgttaaaaataacatgctatactgacaaattaatacagttaactaatgctttggctaaagcagttatacatacaatcaaattgaatggcattgtatttgtgcatgttattacaagtagtgatatttgccctaataataatattgtagtgaaatccaatttcacaacaatgccagtattacaaaatggaggttatatatgggaaatgatggaattaacacactgctctcaacctaatggcctaatagatgacaattgtgagattaaattctccaaaaaactaagtgattcaacaatgaccaattatatgaatcaattatctgaattacttggatttgacctcaatccataaatcataataaatatcaactagcaaatcaatgtcactaacaccattagttaatat----aaaa---cttaacaaaagataaaaatggggcaaataaatcaattcagccgacccaaccatggacacaacacacaatgataccacaccacaaagactgatgatcacagacatgagaccactatcacttgagactataataacatctttaaccagagacatcataacacataaatttatatacttgataaatcatgaatgcatagtgagaaaacttgatgaaagacaggccacatttacatttctggtcaactatgaaatgaaactattgcacaaagtgggaagcactaaatataaaaaatatactgaatacaacacaaaatatggcactttccctatgccaatatttatcaatcatgatgggttcttagaatgcattggcattaagcctaccaagcacacacccataatatacaagtatgatctcaatccatgaatatcaaaccaagattcaaacaatccaaaataacaactttatgcataatcacactccatagaccaaatggagcccgaaaattatagttattt---aaaattaaggagagac---ataagatgaaagatggggcaaatacaaaaatggctcttagcaaagtcaagttgaatgatacactcaacaaagatcaacttctatcatccagcaaatataccatccaacggagcacaggagacagcattgacactcctaattatgatgtgcagaaacacattaataagttatgtggcatgttattaatcacagaagatgctaatcataaattcactgggttaataggtatgttatatgctatgtctagattaggaagagaagacaccataaaaatactcaaagatgcgggatatcatgttaaggcaaatggagtggatgtaacaacacatcgtcaagacattaatgggaaagaaatgaaatttgaagtgttaacattagcaagcttaacaactgaaattcaaatcaacattgagatagaatctagaaaatcctacaaaaaaatgctaaaagaaatgggagaggtggctccagaatacaggcatgactctcctgattgtgggatgataatattatgtatagcagcattagtaataaccaaattagcagcaggagatagatcaggtcttacagctgtgattagaagagccaacaatgtcctaaaaaatgaaatgaaacgttataaaggtttattacccaaggatatagccaacagcttctatgaagtgtttgaaaaatatcctcactttatagatgtttttgttcattttggtatagcacaatcttctaccagaggtggcagtagagttgaagggatttttgcaggattgtttatgaatgcctatggtgcagggcaagtgatgttacggtggggggtcttagcaaaatcagttaaaaacattatgttaggacacgctagtgtacaagcagaaatggaacaagttgtggaggtgtatgagtacgctcagaaattgggtggagaagcaggattctaccatatattgaacaacccaaaagcatcactattatctttgactcaatttcctcacttctctagtgtagtattgggcaatgctgctggcctaggcataatgggagaatacagaggtacaccaaggaatcaagatttatatgatgctgcaaaagcatatgctgaacaactcaaagaaaatggtgtgattaactacagtgtattagatttgacagcagaagaactagaggctatcaaacatcagcttaatccaaaagataatgatgtagagctttgagtt--------aat---------aa-----aa--a----g-g----tggggcaaataaatcatcatggaaaagtttgctcctgaattccatggagaagatgcaaacaacagagccaccaaattcctagaatcaataaagggcaaattcacatcacccaaagatcccaagaaaaaagatagtatcatatctgtcaactcaatagatatagaagtaaccaaagaaagccctataacatcaaattcaaccattataaacccaataaatgagacagatgatactgtagggaacaagcccaattatcaaagaaagcctctagtaagtttcaaagaagaccctacgccaagtgataatcctttttcaaaactatacaaagaaaccatagaaacatttgataacaatgaagaagaatctagctattcatatgaagaaataaatgatcagacaaacgataatataacagcaagattagataggattgatgagaaattaagtgaaatactaggaatgcttcacacattagtagtagcgagtgcaggacccacatctgctcgggatggtataagagatgccatggttggtttaagagaagaaatgatagaaaaaatcagaactgaagcattaatgaccaatgacagactagaagctatggcaagactcaggaatgaagaaagtgaaaagatggcaaaagacacatcagatgaagtgtctctcaatccaacatcagagaaactgaacaacctgttggaagggaatgatagtgacaatgatctatcacttgaagatttctgattagctaccaaactgtacatcaaaacacaacaccaatagaaaaccaacaaacaaaccaactcacccatccaaccaaacatctatctgctgattagc----------------caaccagc-c-------aa-aa---a--a--caaccagccaatcttaaactagccacc-c--gg--aaaaaatc--ggtactatagtta-c---------a-------aaa----aa-----a---g---atggggcaaatatggaaacatacgtgaataaacttcacgagggctccacatacacagctgctgttcaatacaatgtcctagaaagagacgatgatcctgcatcacttacaatatgggtgcccatgttccaatcatccataccagcagatctactcataaaagaactagccaatgtcaatatactagtgaaacaaatatctacacccaagggaccctcattaagagtcatgataaactcaagaagtgcagtgctagcacaaatgcccagcaaatttaccatatgtgctaatgtgtccttggatgaaagaagcaagctagcatatgatgtaaccacaccctgtgaaattaaggcatgcagtctaacatgcctaaaatcaaaaaatatgttaactacagtcaaagatctcactatgaaaacactcaacccaacacatgacatcattgctttatgtgaatttgaaaatatagtaacatcaaaaaaagtcataataccaacatacctaagatctatcagcgtcagaaataaagatctgaacacacttgaaaatataacaaccactgaattcaaaaatgccattacaaatgcaaaaatcatcccttactcaggattactgttagtcatcacagtgactgacaacaaaggagcattcaaatacataaagccacaaagtcaattcatagtagatcttggagcttacctagaaaaagaaagtatatattatgttacaacaaattggaagcacacagctacacgatttgcaatcaaacccatggaagattaacc---tttttcctctacatcaatgagtagattcatacaaactttctaactacatttttcacttcacaatcataatcaccaaccctctgtggttcaatcaatc-----aatcaaaactcatcaggagttccagatcatcccaagtcattgttcatcagatccagtactcaaataagttaat--a---aa----aa--a-----tccacat-ggggcaaataatcactgagggaaatccaactaatcacaacatctgtcaacatagacaagtcaacacgctagataaaatcaaccaatggaaaatacatccataaccatagaattctcaagcaaattctggccttactttacactaatacacatgataacaacaataatctctttgataatcataatctccatcatgagtgcaatactaaacaaactctgcgaatataatgtattccataacaaaacctttgagctaccaagagctcgagtcaatacatagcattcaccaatctgatagctcaaaacagtaaccttgcatttgcaagtgaaccaccctcacttcttcacaaaaccacatcaacatctcaccatgcaagccatcatctataccat-aaa-gtagtt--attt--a----aaa---atagtcat-aacaatgaact--aggatattaagacc-aaaaa---ca---acgctggggcaaatgcaaacatgtccaaaaccaaggaccaacgcactgccaagacactagagaggacctgggacactctcaatcatctattattcatatcatcgtgcttatacaagttaaatcttaaatctatagcacaaatcacattatctatattggcaatgataatctcaacctcacttataattgcagccatcatattcatagcctcggcaaaccacaaagtcacactaacaactgcaatcatacaagatgcaacgaaccagatcaagaacacaaccccaacatacctcacccagaatccccagcttggaatcagcttctccaatctatccggaactacatcgcaatccaccaccatactagcctcaacaacaccaagtgctgagtcaaccccacaatccacaacagtcaagatcaaaaacacaacaacaacccaaatatcacctagcaaacccaccacaaaacaacgccaaaataaaccacaaaacaaacccaacaatgattttcactttgaagtgttcaattttgtaccctgcagcatatgcagcaacaatccaacctgctgggccatctgcaagagaatacc------aaacaaaaaacctggaaagaaaaccaccaccaagcccacaaaaaaaccaaccctcaagacaaccaaaaaagatcccaaacctcaaaccacaaaaccgaaggaagcactcactaccaagcctacaggaaagccaaccatcaacaccactaaaacaaacatcagaactacactgctcacctccaacaccaaaggaaatccagaacacacaagtcaagaggaaaccctccactcaaccacctccgaaggctatccaagcccatcacaagtctatacaacatccggtcaagaggaaaccctccactcaaccacctccgtaggctatccaagcccatcacaagtccatacaacatccgagtacctatcacaatctccatcttcatccaacacagcaaaatgatagtcatt--aaaa-ag--c---a---tatt-gttgc-aaaaagccatgaccaaatcaaacagaatcaaaatcaacactggggcaaataataatggagttgccaatcctcaaaacaaatgctattaccacaatccttgctgcagttacactctgtttcgcttccagtcaaaacatcactgaagaattttatcaatcaacatgcagtgcagttagcaaaggctatcttagtgctctaagaactggttggtatactagtgttataactatagaattaagtaatatcaaggaaaataagtgtaatggtacagacgctaaggtaaaattaataaaacaagaattagataaatataaaaatgctgtaacagaattgcagttgctcatgcaaagcacaccagcagcaaacagtcgagccagaagagaactaccaagatttatgaattatacactcaacaataccaaaaacaccaatgtaacattaagtaagaaaaggaaaagaagatttcttggatttttgttaggtgttggatctgcaattgccagtggcattgccgtatccaaggtcctgcacctagaaggggaagtgaacaaaatcaaaagtgctctactatccacaaacaaggctgtagtcagcttatctaatggagtcagtgtcttaaccagcaaggtgctagacctcaaaaactatatagataaacagttgttacctattgttaacaagcaaagctgcagcatatcaaacattgaaactgtgatagagttccaacaaaagaacaacagactactagagattaccagagaatttagtgttaatgcaggtgtaactacacctgtaagcacttatatgttaactaatagtgagttattatcattaatcaatgatatgcctataacaaatgatcagaaaaagttaatgtcaagcaatgttcaaatagttagacagcaaagttactctatcatgtcaataataaaagaggaagtcttagcatatgtagtacaattaccactatatggtgtaatagatactccttgttggaaactacacacatcccctctatgtacaaccaacacaaaggaaggatccaacatctgcttaacaagaaccgacagaggatggtactgtgacaatgcaggatcagtatcc---tttttcccacaagctgaaacatgtaaagttcaatcgaatcgggtgttttgtgacacaatgaacagtttaacattaccaagtgaggtaaatctctgcaacattgacatattcaaccccaaatatgattgcaaaattatgacttcaaaaacagatgtaagcagctccgttatcacatctctaggagccattgtgtcatgctatggcaaaaccaaatgtacagcatccaataaaaatcgtgggatcataaagacattctctaacgggtgtgattatgtatcaaataagggggtggatactgtgtctgtaggtaatacattatattatgtaaataagcaagaaggcaaaagtctctatgtaaaaggtgaaccaataataaatttctatgatccattagtgttcccctctgatgaatttgatgcatcaatatctcaagtcaatgagaaaattaatcagagtctagcatttatccgtaaatcagatgaattattacataatgtaaatgctggtaaatccaccacaaatatcatgataactaccataattatagtaattatagtaatattgttagcattaattgcagttggactgctactatactgcaaggccagaagcacaccagtcacattaagtaaggatcaactgagtggtataaataatattgcatttagtaactg---aat-aaaaatagcacctaatcatattcttacaatggtttgctatttgatcatagataacccatctatcattagattatcct---aaaatttgaacttcatcacaactttcatctataaaccatctcacttacactttttaagtagattcctattttatagttatat-----aaaa--caattgaataccaaattaacttactatttgt------aaaaatgagaactggggcaaatatgtcacgaaggaatccttgcaaattcgaaattcgaggtcattgcttgaatggtaaaaggtgtcattttagtcataattattttgaatggccaccccatgcactgcttgtaagacaaaactttatgttaaacagaatacttaagtctatggataaaagcatagatactttgtcagaaataagtggagctgcagagttggacagaacagaagagtatgccctcggtgtagttggagtgctagagagttatataggatcaataaataatataactaaacaatcagcatgtgttgccatgagcaaactccttactgaactcaacagcgatgacatcaaaaaactaagggacaatgaagagccaaactcacccaaagtaagagtgtacaatactgtcatatcatatattgaaagcaacaggaaaaacaataaacaaactatccatctgttaaaaagattgccagcagacgtattgaag--aaaaccatcaaaaacacattggatatccacaagagcataaccatcaataacccaaaagaatcaactgttagtgatacgaacgaccatgccaaaaataatgatactacctgacaaatatccttgtagtataaattccatactaataacaagtaattgtagagtcactatgtataatcaaaaaaacacactatatatcaatcaaaacaaccaaaataaccatatatacccaccggatcaaccattcaatgaaatccattggacctctcaagacttgattgatgcaactcaaaattttctacaacatctaggtatcactgatgatatatacacaatatatatattagtgtcataatactcaatcctaatacttaccacatcatcaaattattaactcaaacaattcaagctatgggacaaaatggatcccattattagcggaaattctgctaatgtttatctcactgatagttatttaaaaggtgttatttctttctcagaatgtaacgctttaggaagttacatattcaatggtccttatctcaaaaatgattataccaacttaattagtagacaaaatccattaatagaacacataaatctaaagaaactaaatataacacagtccttaatatctaagtatcataaaggtgaaataaaaatagaagaacctacttactttcagtcattacttatgacatacaagagtatgacctcgtcagaacagactactactactaatttacttaaaaagataataagaagagctatagaaatcagtgatgtcaaagtctatgctatattgaataaactgggcctc------aaagaaaaagacaagattaaatccaatgatggacaagatgaagacaactcagtcattactaccataatcaaagatgatatacttttagctgtcaaggataatcaatctcatcttaaagcagacaaaaatcaatcctc------aaaacaaaaagatacaatcaaaacaacacttttgaagaaattaatgtgttcaatgcaacatcctccatcatggttaatacattggtttaatttatacacaaaattaaacagcatattaacacaatatcgatctagtgaggtaaaaaaccatggttttatattgatagataatcatactcttagtggattccaatttattttgaatcaatatggttgtatagtttatcataaggaactcaaaagaattactgtgacaacttataatcaattcttaacatggaaagatattagccttagtagattaaatgtttgtctgattacatggattagtaactgtttgaacacattaaacaaaagcttaggcttaagatgtggattcaataatgttatcttgacacaattattcctttatggagattgtatattaaaactattccacaatgaggggttctacataataaaagaggtagagggatttattatgtctctaattttgaatataacagaagaagatcaattcagaaaacggttttataatagtatgctcaacaacatcacagatgccgccaacaaagctc---aaaaaaatctgctatcaagagtatgtcatacattattagataagacaatatcagataatataataaatggtagatggataattctattgagtaagttcctaaaattaattaagcttgcaggtgacaataacctcaacaatctgagtgaattatattttttgttcagaatatttggacacccaatggtagatgaaagacaagccatggatgctgttaaagttaattgcaacgagaccaaattttacttgttaagtagtttgagtatgttaagaggagcttttatatatagaattataaaagggtttgtaaataattacaacagatggcctactttaagaaatgccattgtcttacccttaagatggttaacttactataaactaaacacttatccttccttgttggaacttacagaaagagatttgattgttctatcaggactacgtttctatcgagagtttcggttgcctaaaaaagtggatcttgaaatgatcataaatgataaggctatatcacctcctaaaaatttaatatggactagtttccctagaaattatatgccgtcacacatacaaaattatatagaacatgaaaaattaaaattctctgatagtgataaatcaagaagagtattagagtattatttaagagataacaaattcaatgaatgtgatttacacaactgtgtagttaatcaaagttatcttaacaacccgaatcatgtggtatcattgacaggcaaagaaagagaactcagtgtaggtagaatgtttgcaatgcaaccaggaatgttcagacaagttcaaatattagcagagaaaatgatagcagaaaacatattacaatttttccctgaaagtcttacaagatatggtgatctagaactacagaaaatattagaattgaaagcaggaataagtaacaaatcaaatcgttacaatgataattacaacaattacattagtaagtgctctatcatcacagatctcagcaaattcaatcaagcatttcgatatgaaacatcatgtatttgtagtgatgtactggatgaactgcatggtgtacaatctctattttcctggttacatttaactattcctcatgtcacaataatatgcacatataggcatgcacccccctatataaaggatcatattgtagatcttaacaatgtagatgagcaaagtggactatatagatatcacatgggtggcatcgaagggtggtgtcaaaaactatggaccatagaagctatatcactattagatctaatatctctcaaagggaaattctcaattactgctttaattaatggtgacaatcaatcaatagatataagtaaaccagtaagactcatggaaggtcaaactcatgctcaagcagattatttgctagcattaaatagtctcaaattactgtataaagagtatgcaggaataggccacaaattaaaaggaactgagacttatatatcgagagatatgcaatttatgagtaaaacgatccaacataacggtgtatattaccctgctagtataaagaaagtcctaagagtgggaccgtggataaacactatacttgatgacttcaaagtgagtctagaatctataggtagtttgacacaagaattagaatatagaggtgaaagtctattatgcagtttaatatttagaaatgtatggttatataatcaaattgcattacaacttaaaaatcatgcattatgtaacaacaaattatatttggatatattaaaagttctaaaacactt---aaaaaccttttttaatcttgataacattgatacagcattaacattgtatatgaatttgcctatgttatttggtggtggtgatcccaacttgttatatcgaagtttctatagaagaactcctgatttcctcacagaggctatagttcactctgtgttcatacttagttattatacaaaccatgatttaaaagataaacttcaagatctgtcagatgatagattgaataagttcttaacatgcataatcacgtttgacaaaaaccccaatgctgaattcgttacattgatgagagatcctcaagctttaggatctgagaggcaagctaaaattactagcgaaatcaatagactggcagttaccgaggttttgagcacagctccaaacaaaatattttccaaaagtgcacaacactataccactacagagatagatcttaatgatattatgcagaatatagaacctacatatcctcacgggctaagagttgtttatgaaagtttacccttttataaagcagagaaaatagtaaatcttatatccggtac---aaaatctataactaacatactggaaaagacttctgccatagacttaacagatattgatagagccactgagatgatgag---gaaaaacataactttgcttataaggatattaccattagattgtaacagagataaaagagaaatattgagtatggaaaacctaagtattactgaattaagcaaatacgtaagagaaagatcttggtctttatccaatatagttggtgttacatcacccagtatcatgtatacaatggacataaaatatacaacaagcactatagctagtggcataatcatagagaaatataatgtcaacagtttaacacgtggtgagagaggacccactaaaccatgggttggttcatctacacaagag---aaaaagacaatgccagtttataatagacaagttttaaccaaaaaacagagagatcaaatagatctattagcaaaattggattgggtgtatgcatctatagataacaaggatgaatttatggaggaacttagcataggaactcttgggttaacatatgagaaggccaaaaaattattcccacaatatttaagtgttaactatttgcatcgtcttacagtcagtagtagaccatgtgaattccctgcatctataccagcttatagaactacaaattatcactttgatactagccctatcaatcgcatattaacagaaaagtatggtgatgaagatattgatatagtattccaaaactgtataagctttggccttagcttaatgtctgtagtagaacaatttactaatgtatgtcctaacagaattattctcatacccaagcttaatgagatacatttgatgaaacctcccatattcacaggtgatgttgatattcacaagttaaaacaagtgatacaaaaacaacatatgtttttaccagacaaaataagtttgacccaatatgtggaattattcttaagtaataaaacacttaaatctggatctaatgttaattctaatttaatattggcgcataagatatctgactattttcataatacttacattttaagtactaatttagctggacattggattcttattatacaacttatgaaagattctaagggtatttttgaaaaagattggggagagggatatataactgatcatatgttcattaatttgaaagttttcttcaatgcttataagacatatctcttgtgttttcataaaggttacggcagagcaaagctggagtgtgatatgaatacttcagatctcctatgtgtattggaattaatagacagtagttattggaagtctatgtctaaggtg---tttttagaacaaaaagttatcaaatacattcttaaccaggatgcaagtttacatagagtgaagggatgtcatagcttcaaactatggtttcttaaacgtcttaatgtggcagaattcacggtttgcccttgggttgttaacatagattatcatccaacacatatgaaagcaatattaacttatattgatcttgttagaatgggattgataaatgtagatagaatatacattaaaaataaccacaagttcaatgatgagttttatacttctaatctgttttacattaattataacttctcagataatactcatctattaactaaacatataaggattgctaattctgaattagaaagcaattacaacaaattatatcatcccacaccagaaaccctagaaaatatactaaccaatccggtt-aaaagtaatggaaaaaagacactgagtgactattgtataggtaaaaatgttgattcaataatgttaccttcgttatctaataagaagcttattaaatcgtctacaatgattagaaccaattacagcagacaagatttgtataatttatttcctacggttgtgattgataaaattatagatcattcaggtaatacagccaagtttaaccaactttacactactacttctcatcaaatatccttagtgcacaatagcacatcactttattgcatgcttccttggcatcatattaatagattcaattttgtatttagttctacaggttgtaaaattagtatagagtatattttaaaagatcttaaaattaaggatcctaattgtatagcattcataggtgaaggagcagggaatttattattgcgtacagtagtggaacttcatcctgatataag------atatatttacagaagtctgaaagattgcaatgatcatagtttaccaattgagtttttaaggctgtacaatggacatatcaacattgattatggtgaaaatttgaccattcctgctacagatgcaaccaacaacattcattggtcttatttacatataaagtttgctgaacctatcagtctttttgtctgtgatgctgaattgcctgtaacagtcaactggagtaagattataatagagtggagcaagcatgtaagaaaatgccagtactgttcttcagttaataaatgtacattaatagtaaaatatcatgctcaagatgatatcgatttcaaattagacaacataactatattaaaaacttatgtatgcttaggcagtaagttaaagggatctgaagtttacttagtccttacaataggccctgcaaatgtgttcccagtatttaatgtagtacaaaatgctaaattgatactatcaagaaccaaaaatttcatcatgcct---aaaaaagctgataaagagtctattgatgcaaatattaagagtttgataccctttctttgttaccctataacaaaaaaaggaattaatactgcattgtctaaattaaagagtgttgttagtggagatatactatcatattctatagctggacgtaatgaagttttcagcaataaacttataaatcataagcatatgaacatcttaaagtggttcaatcatgttttaaatttcagatcaacagaattaaactataatcatttatatatggtagaatctacttatcctcatctaagtgaattgttaaacagcttgacaaccaatgaacttaaaaaactgattaaaatcacaggtagtttgttatacaactttaataatgaataa
>PP748706.1_USA-2019
atgggcagcaactcattgagtatgataaaagttagattgcaaaatctgtttgacaatgatgaagtagcattgttaaaaataacatgctatactgacaaattaatacagttaactaatgctttggctaaagcagttatacatacaatcaaattgaatggcattgtatttgtgcatgttattacaagtagtgatatttgccctaataataatattgtagtgaaatccaatttcacaacaatgccagtattacaaaatggaggttatatatgggaaatgatggaattaacacactgctctcaacctaatggcctaatagatgacaattgtgagattaaattctccaaaaaactaagtgattcaacaatgaccaattatatgaatcaattatctgaattacttggatttgacctcaatccataaatcataataaatatcaactagcaaatcaatgtcactaacaccattagttaatat----aaaa---cttaacaaaagataaaaatggggcaaataaatcaattcagccgacccaaccatggacacaacacacaatgataccacaccacaaagactgatgatcacagacatgagaccactatcacttgagactataataacatctttaaccagagacatcataacacataaatttatatacttgataaatcatgaatgcatagtgagaaaacttgatgaaagacaggccacatttacatttctggtcaactatgaaatgaaactattgcacaaagtgggaagcactaaatataaaaaatatactgaatacaacacaaaatatggcactttccctatgccaatatttatcaatcatgatgggttcttagaatgcattggcattaagcctaccaagcacacacccataatatacaagtatgatctcaatccatgaatatcaaaccaagattcaaacaatccaaaataacaactttatgcataatcacactccatagaccaaatggagcccgaaaattatagttattt---aaaattaaggagagac---ataagatgaaagatggggcaaatacaaaaatggctcttagcaaagtcaagttgaatgatacactcaacaaagatcaacttctatcatccagcaaatataccatccaacggagcacaggagacagcattgacactcctaattatgatgtgcagaaacacattaataagttatgtggcatgttattaatcacagaagatgctaatcataaattcactgggttaataggtatgttatatgctatgtctagattaggaagagaagacaccataaaaatactcaaagatgcgggatatcatgttaaggcaaatggagtggatgtaacaacacatcgtcaagacattaatgggaaagaaatgaaatttgaagtgttaacattagcaagcttaacaactgaaattcaaatcaacattgagatagaatctagaaaatcctacaaaaaaatgctaaaagaaatgggagaggtggctccagaatacaggcatgactctcctgattgtgggatgataatattatgtatagcagcattagtaataaccaaattagcagcaggagatagatcaggtcttacagctgtgattagaagagccaacaatgtcctaaaaaatgaaatgaaacgttataaaggtttattacccaaggatatagccaacagcttctatgaagtgtttgaaaaatatcctcactttatagatgtttttgttcattttggtatagcacaatcttctaccagaggtggcagtagagttgaagggatttttgcaggattgtttatgaatgcctatggtgcagggcaagtgatgttacggtggggggtcttagcaaaatcagttaaaaacattatgttaggacacgctagtgtacaagcagaaatggaacaagttgtggaggtgtatgagtacgctcagaaattgggtggagaagcaggattctaccatatattgaacaacccaaaagcatcactattatctttgactcaatttcctcacttctctagtgtagtattgggcaatgctgctggcctaggcataatgggagaatacagaggtacaccaaggaatcaagatttatatgatgctgcaaaagcatatgctgaacaactcaaagaaaatggtgtgattaactacagtgtattagatttgacagcagaagaactagaggctatcaaacatcagcttaatccaaaagataatgatgtagagctttgagtt--------aat---------aa-----aa--a----g-g----tggggcaaataaatcatcatggaaaagtttgctcctgaattccatggagaagatgcaaacaacagagccaccaaattcctagaatcaataaagggcaaattcacatcacccaaagatcccaagaaaaaagatagtatcatatctgtcaactcaatagatatagaagtaaccaaagaaagccctataacatcaaattcaaccattataaacccaataaatgagacagatgatactgtagggaacaagcccaattatcaaagaaagcctctagtaagtttcaaagaagaccctacgccaagtgataatcctttttcaaaactatacaaagaaaccatagaaacatttgataacaatgaagaagaatctagctattcatatgaagaaataaatgatcagacaaacgataatataacagcaagattagataggattgatgagaaattaagtgaaatactaggaatgcttcacacattagtagtagcgagtgcaggacccacatctgctcgggatggtataagagatgccatggttggtttaagagaagaaatgatagaaaaaatcagaactgaagcattaatgaccaatgacagactagaagctatggcaagactcaggaatgaagaaagtgaaaagatggcaaaagacacatcagatgaagtgtctctcaatccaacatcagagaaactgaacaacctgttggaagggaatgatagtgacaatgatctatcacttgaagatttctgattagctaccaaactgtacatcaaaacacaacaccaatagaaaaccaacaaacaaaccaactcacccatccaaccaaacatctatctgctgattagc----------------caaccagc-c-------aa-aa---a--a--caaccagccaatcttaaactagccacc-c--gg--aaaaaatc--ggtactatagtta-c---------a-------aaa----aa-----a---g---atggggcaaatatggaaacatacgtgaataaacttcacgagggctccacatacacagctgctgttcaatacaatgtcctagaaagagacgatgatcctgcatcacttacaatatgggtgcccatgttccaatcatccataccagcagatctactcataaaagaactagccaatgtcaatatactagtgaaacaaatatctacacccaagggaccctcattaagagtcatgataaactcaagaagtgcagtgctagcacaaatgcccagcaaatttaccatatgtgctaatgtgtccttggatgaaagaagcaagctagcatatgatgtaaccacaccctgtgaaattaaggcatgcagtctaacatgcctaaaatcaaaaaatatgttaactacagtcaaagatctcactatgaaaacactcaacccaacacatgacatcattgctttatgtgaatttgaaaatatagtaacatcaaaaaaagtcataataccaacatacctaagatctatcagcgtcagaaataaagatctgaacacacttgaaaatataacaaccactgaattcaaaaatgccattacaaatgcaaaaatcatcccttactcaggattactgttagtcatcacagtgactgacaacaaaggagcattcaaatacataaagccacaaagtcaattcatagtagatcttggagcttacctagaaaaagaaagtatatattatgttacaacaaattggaagcacacagctacacgatttgcaatcaaacccatggaagattaacc---tttttcctctacatcaatgagtagattcatacaaactttctaactacatttttcacttcacaatcataatcaccaaccctctgtggttcaatcaatc-----aatcaaaactcatcaggagttccagatcatcccaagtcattgttcatcagatccagtactcaaataagttaat--a---aa----aa--a-----tccacat-ggggcaaataatcactgagggaaatccaactaatcacaacatctgtcaacatagacaagtcaacacgctagataaaatcaaccaatggaaaatacatccataaccatagaattctcaagcaaattctggccttactttacactaatacacatgataacaacaataatctctttgataatcataatctccatcatgagtgcaatactaaacaaactctgcgaatataatgtattccataacaaaacctttgagctaccaagagctcgagtcaatacatagcattcaccaatctgatagctcaaaacagtaaccttgcatttgcaagtgaaccaccctcacttcttcacaaaaccacatcaacatctcaccatgcaagccatcatctataccat-aaa-gtagtt--attt--a----aaa---atagtcat-aacaatgaact--aggatattaagacc-aaaaa---ca---acgctggggcaaatgcaaacatgtccaaaaccaaggaccaacgcactgccaagacactagagaggacctgggacactctcaatcatctattattcatatcatcgtgcttatacaagttaaatcttaaatctatagcacaaatcacattatctatattggcaatgataatctcaacctcacttataattgcagccatcatattcatagcctcggcaaaccacaaagtcacactaacaactgcaatcatacaagatgcaacgaaccagatcaagaacacaaccccaacatacctcacccagaatccccagcttggaatcagcttctccaatctatccggaactacatcacaatccaccaccatactagcnncaacaacaccaagtgctgagtcaaccccacaatccacaacagtcaagatcaaaaacacaacaacaacccaaatatcacctagcaaacccaccacaaaacaacgccaaaataaaccacaaaacaaacccaacaatgattttcactttgaagtgttcaattttgtaccctgcagcatatgcagcaacaatccaacctgctgggccatctgcaagagaatacc------aaacaaaaaacctggaaagaaaaccaccaccaagcccacaaaaaaaccaaccctcaagacaaccaaaaaagatcccaaacctcaaaccacaaaaccgaaggaagcactcactaccaagcctacaggaaagccaaccatcaacaccactaaaacaaacatcagaactacactgctcacctccaacaccaaaggaaatccagaacacacaagtcaagaggaaaccctccactcaaccacctccgaaggctatccaagcccatcacaagtctatacaacatccggtcaagaggaaaccctccactcaaccacctccgtaggctatccaagcccatcacaagtccatacaacatccgagtacctatcacaatctccatcttcatccaacacagcaaaatgatagtcatt--aaaa-ag--c---a---tatt-gttgc-aaaaagccatgaccaaatcaaacagaatcaaaatcaacactggggcaaataataatggagttgccaatcctcaaaacaaatgctattaccacaatccttgctgcagttacactctgtttcgcttccagtcaaaacatcactgaagaattttatcaatcaacatgcagtgcagttagcaaaggctatcttagtgctctaagaactggttggtatactagtgttataactatagaattaagtaatatcaaggaaaataagtgtaatggtacagacgctaaggtaaaattaataaaacaagaattagataaatataaaaatgctgtaacagaattgcagttgctcatgcaaagcacaccagcagcaaacagtcgagccagaagagaactaccaagatttatgaattatacactcaacaataccaaaaacaccaatgtaacattaagtaagaaaaggaaaagaagatttcttggatttttgttaggtgttggatctgcaattgccagtggcattgccgtatccaaggtcctgcacctagaaggggaagtgaacaaaatcaaaagtgctctactatccacaaacaaggctgtagtcagcttatctaatggagtcagtgtcttaaccagcaaggtgctagacctcaaaaactatatagataaacagttgttacctattgttaacaagcaaagctgcagcatatcaaacattgaaactgtgatagagttccaacaaaagaacaacagactactagagattaccagagaatttagtgttaatgcaggtgtaactacacctgtaagcacttatatgttaactaatagtgagttattatcattaatcaatgatatgcctataacaaatgatcagaaaaagttaatgtcaagcaatgttcaaatagttagacagcaaagttactctatcatgtcaataataaaagaggaagtcttagcatatgtagtacaattaccactatatggtgtaatagatactccttgttggaaactacacacatcccctctatgtacaaccaacacaaaggaaggatccaacatctgcttaacaagaaccgacagaggatggtactgtgacaatgcaggatcagtatcc---tttttcccacaagctgaaacatgtaaagttcaatcgaatcgggtgttttgtgacacaatgaacagtttaacattaccaagtgaggtaaatctctgcaacattgacatattcaaccccaaatatgattgcaaaattatgacttcaaaaacagatgtaagcagctccgttatcacatctctaggagccattgtgtcatgctatggcaaaaccaaatgtacagcatccaataaaaatcgtgggatcataaagacattctctaacgggtgtgattatgtatcaaataagggggtggatactgtgtctgtaggtaatacattatattatgtaaataagcaagaaggcaaaagtctctatgtaaaaggtgaaccaataataaatttctatgatccattagtgttcccctctgatgaatttgatgcatcaatatctcaagtcaatgagaaaattaatcagagtctagcatttatccgtaaatcagatgaattattacataatgtaaatgctggtaaatccaccacaaatatcatgataactaccataattatagtaattatagtaatattgttagcattaattgcagttggactgctactatactgcaaggccagaagcacaccagtcacattaagtaaggatcaactgagtggtataaataatattgcatttagtaactg---aat-aaaaatagcacctaatcatattcttacaatggtttgctatttgatcatagataacccatctatcattagattatcct---aaaatttgaacttcatcacaactttcatctataaaccatctcacttacactttttaagtagattcctattttatagttatat-----aaaa--caattgaataccaaattaacttactatttgt------aaaaatgagaactggggcaaatatgtcacgaaggaatccttgcaaattcgaaattcgaggtcattgcttgaatggtaaaaggtgtcattttagtcataattattttgaatggccaccccatgcactgcttgtaagacaaaactttatgttaaacagaatacttaagtctatggataaaagcatagatactttgtcagaaataagtggagctgcagagttggacagaacagaagagtatgccctcggtgtagttggagtgctagagagttatataggatcaataaataatataactaaacaatcagcatgtgttgccatgagcaaactccttactgaactcaacagcgatgacatcaaaaaactaagggacaatgaagagccaaactcacccaaagtaagagtgtacaatactgtcatatcatatattgaaagcaacaggaaaaacaataaacaaactatccatctgttaaaaagattgccagcagacgtattgaag--aaaaccatcaaaaacacattggatatccacaagagcataaccatcaataacccaaaagaatcaactgttagtgatacgaacgaccatgccaaaaataatgatactacctgacaaatatccttgtagtataaattccatactaataacaagtaattgtagagtcactatgtataatcaaaaaaacacactatatatcaatcaaaacaaccaaaataaccatatatacccaccggatcaaccattcaatgaaatccattggacctctcaagacttgattgatgcaactcaaaattttctacaacatctaggtatcactgatgatatatacacaatatatatattagtgtcataatactcaatcctaatacttaccacatcatcaaattattaactcaaacaattcaagctatgggacaaaatggatcccattattagcggaaattctgctaatgtttatctcactgatagttatttaaaaggtgttatttctttctcagaatgtaacgctttaggaagttacatattcaatggtccttatctcaaaaatgattataccaacttaattagtagacaaaatccattaatagaacacataaatctaaagaaactaaatataacacagtccttaatatctaagtatcataaaggtgaaataaaaatagaagaacctacttactttcagtcattacttatgacatacaagagtatgacctcgtcagaacagactactactactaatttacttaaaaagataataagaagagctatagaaatcagtgatgtcaaagtctatgctatattgaataaactgggcctc------aaagaaaaagacaagattaaatccaatgatggacaagatgaagacaactcagtcattactaccataatcaaagatgatatacttttagctgtcaaggataatcaatctcatcttaaagcagacaaaaatcaatcctc------aaaacaaaaagatacaatcaaaacaacacttttgaagaaattaatgtgttcaatgcaacatcctccatcatggttaatacattggtttaatttatacacaaaattaaacagcatattaacacaatatcgatctagtgaggtaaaaaaccatggttttatattgatagataatcatactcttagtggattccaatttattttgaatcaatatggttgtatagtttatcataaggaactcaaaagaattactgtgacaacttataatcaattcttaacatggaaagatattagccttagtagattaaatgtttgtctgattacatggattagtaactgtttgaacacattaaacaaaagcttaggcttaagatgtggattcaataatgttatcttgacacaattattcctttatggagattgtatattaaaactattccacaatgaggggttctacataataaaagaggtagagggatttattatgtctctaatnttgaatataacagaagaagatcaattcagaaaacggttttataatagtatgctcaacaacatcacagatgccgccaacaaagctc---aaaaaaatctgctatcaagagtatgtcatacattattagataagacaatatcagataatataataaatggtagatggataattctattgagtaagttcctaaaattaattaagcttgcaggtgacaataacctcaacaatctgagtgaattatattttttgttcagaatatttggacacccaatggtagatgaaagacaagccatggatgctgttaaagttaattgcaacgagaccaaattttacttgttaagtagtttgagtatgttaagaggagcttttatatatagaattataaaagggtttgtaaataattacaacagatggcctactttaagaaatgccattgtcttacccttaagatggttaacttactataaactaaacacttatccttccttgttggaacttacagaaagagatttgattgttctatcaggactacgtttctatcgagagtttcggttgcctaaaaaagtggatcttgaaatgatcataaatgataaggctatatcacctcctaaaaatttaatatggactagtttccctagaaattatatgccgtcacacatacaaaattatatagaacatgaaaaattaaaattctctgatagtgataaatcaagaagagtattagagtattatttaagagataacaaattcaatgaatgtgatttacacaactgtgtagttaatcaaagttatcttaacaacccgaatcatgtggtatcattgacaggcaaagaaagagaactcagtgtaggtagaatgtttgcaatgcaaccaggaatgttcagacaagttcaaatattagcagagaaaatgatagcagaaaacatattacaatttttccctgaaagtcttacaagatatggtgatctagaactacagaaaatattagaattgaaagcaggaataagtaacaaatcaaatcgttacaatgataattacaacaattacattagtaagtgctctatcatcacagatctcagcaaattcaatcaagcatttcgatatgaaacatcatgtatttgtagtgatgtactggatgaactgcatggtgtacaatctctattttcctggttacatttaactattcctcatgtcacaataatatgcacatataggcatgcacccccctatataaaggatcatattgtagatcttaacaatgtagatgagcaaagtggactatatagatatcacatgggtggcatcgaagggtggtgtcaaaaactatggaccatagaagctatatcactattagatctaatatctctcaaagggaaattctcaattactgctttaattaatggtgacaatcaatcaatagatataagtaaaccagtaagactcatggaaggtcaaactcatgctcaagcagattatttgctagcattaaatagtctcaaattactgtataaagagtatgcaggaataggccacaaattaaaaggaactgagacttatatatcgagagatatgcaatttatgagtaaaacgatccaacataacggtgtatattaccctgctagtataaagaaagtcctaagagtgggaccgtggataaacactatacttgatgacttcaaagtgagtctagaatctataggtagtttgacacaagaattagaatatagaggtgaaagtctattatgcagtttaatatttagaaatgtatggttatataatcaaattgcattacaacttaaaaatcatgcattatgtaacaacaaattatatttggatatattaaaagttctaaaacactt---aaaaaccttttttaatcttgataacattgatacagcattaacattgtatatgaatttgcctatgttatttggtggtggtgatcccaacttgttatatcgaagtttctatagaagaactcctgatttcctcacagaggctatagttcactctgtgttcatacttagttattatacaaaccatgatttaaaagataaacttcaagatctgtcagatgatagattgaataagttcttaacatgcataatcacgtttgacaaaaaccccaatgctgaattcgttacattgatgagagatcctcaagctttaggatctgagaggcaagctaaaattactagcgaaatcaatagactggcagttaccgaggttttgagcacagctccaaacaaaatattttccaaaagtgcacaacactataccactacagagatagatcttaatgatattatgcagaatatagaacctacatatcctcacgggctaagagttgtttatgaaagtttacccttttataaagcagagaaaatagtaaatcttatatccggtac---aaaatctataactaacatactggaaaagacttctgccatagacttaacagatattgatagagccactgagatgatgag---gaaaaacataactttgcttataaggatattaccattagattgtaacagagataaaagagaaatattgagtatggaaaacctaagtattactgaattaagcaaatacgtaagagaaagatcttggtctttatccaatatagttggtgttacatcacccagtatcatgtatacaatggacataaaatatacaacaagcactatagctagtggcataatcatagagaaatataatgtcaacagtttaacacgtggtgagagaggacccactaaaccatgggttggttcatctacacaagag---aaaaagacaatgccagtttataatagacaagttttaaccaaaaaacagagagatcaaatagatctattagcaaaattggattgggtgtatgcatctatagataacaaggatgaatttatggaggaacttagcataggaactcttgggttaacatatgagaaggccaaaaaattattcccacaatatttaagtgttaactatttgcatcgtcttacagtcagtagtagaccatgtgaattccctgcatctataccagcttatagaactacaaattatcactttgatactagccctatcaatcgcatattaacagaaaagtatggtgatgaagatattgatatagtattccaaaactgtataagctttggccttagcttaatgtctgtagtagaacaatttactaatgtatgtcctaacagaattattctcatacccaagcttaatgagatacatttgatgaaacctcccatattcacaggtgatgttgatattcacaagttaaaacaagtgatacaaaaacaacatatgtttttaccagacaaaataagtttgacccaatatgtggaattattcttaagtaataaaacacttaaatctggatctaatgnnnnnnntaatttaatattggcgcataagatatctgactattttcataatacttacattttaagtactaatttagctggacattggattcttattatacaacttatgaaagattctaagggtatttttgaaaaagattggggagagggatatataactgatcatatgttcattaatttgaaagttttcttcaatgcttataagacatatctcttgtgttttcataaaggttacggcagagcaaagctggagtgtgatatgaatacttcagatctcctatgtgtattggaattaatagacagtagttattggaagtctatgtctaaggtg---tttttagaacaaaaagttatcaaatacattcttaaccaggatgcaagtttacatagagtgaagggatgtcatagcttcaaactatggtttcttaaacgtcttaatgtggcagaattcacggtttgcccttgggttgttaacatagattatcatccaacacatatgaaagcaatattaacttatattgatcttgttagaatgggattgataaatgtagatagaatatacattaaaaataaccacaagttcaatgatgagttttatacttctaatctgttttacattaattataacttctcagataatactcatctattaactaaacatataaggattgctaattctgaattagaaagcaattacaacaaattatatcatcccacaccagaaaccctagaaaatatactaaccaatccggtt-aaaagtaatggaaaaaagacactgagtgactattgtataggtaaaaatgttgattcaataatgttaccttcgttatctaataagaagcttattaaatcgtctacaatgattagaaccaattacagcagacaagatttgtataatttatttcctacggttgtgattgataaaattatagatcattcaggtaatacagccaagtttaaccaactttacactactacttctcatcaaatatccttagtgcacaatagcacatcactttattgcatgcttccttggcatcatattaatagattcaattttgtatttagttctacaggttgtaaaattagtatagagtatattttaaaagatcttaaaattaaggatcctaattgtatagcattcataggtgaaggagcagggaatttattattgcgtacagtagtggaacttcatcctgatataag------atatatttacagaagtctgaaagattgcaatgatcatagtttaccaattgagtttttaaggctgtacaatggacatatcaacattgattatggtgaaaatttgaccattcctgctacagatgcaaccaacaacattcattggtcttatttacatataaagtttgctgaacctatcagtctttttgtctgtgatgctgaattgcctgtaacagtcaactggagtaagattataatagagtggagcaagcatgtaagaaaatgccagtactgttcttcagttaataaatgtacattaatagtaaaatatcatgctcaagatgatatcgatttcaaattagacaacataactatattaaaaacttatgtatgcttaggcagtaagttaaagggatctgaagtttacttagtccttacaataggccctgcaaatgtgttcccagtatttaatgtagtacaaaatgctaaattgatactatcaagaaccaaaaatttcatcatgcct---aaaaaagctgataaagagtctattgatgcaaatattaagagtttgataccctttctttgttaccctataacaaaaaaaggaattaatactgcattgtctaaattaaagagtgttgttagtggagatatactatcatattctatagctggacgtaatgaagttttcagcaataaacttataaatcataagcatatgaacatcttaaagtggttcaatcatgttttaaatttcagatcaacagaattaaactataatcatttatatatggtagaatctacttatcctcatctaagtgaattgttaaacagcttgacaaccaatgaacttaaaaaactgattaaaatcacaggtagtttgttatacaactttaataatgaataa
>OR287969.1_USA-2020
atgggcagcaactcattgagtatgataaaagttagattgcaaaatctgtttgacaatgatgaagtagcattgttaaaaataacatgctatactgacaaattaatacagttaactaatgctttggctaaagcagttatacatacaatcaaattgaatggcattgtatttgtgcatgttattacaagtagtgatatttgccctaataataatattgtagtgaaatccaatttcacaacaatgccagtattacaaaatggaggttatatatgggaaatgatggaattaacacactgctctcaacctaatggcctaatagatgacaattgtgagattaaattctccaaaaaactaagtgattcaacaatgaccaattatatgaatcaattatctgaattacttggatttgacctcaatccataaatcataataaatatcaactagcaaatcaatgtcactaacaccattagttaatat----aaaa---cttaacaaaagataaaaatggggcaaataaatcaattcagccgacccaaccatggacacaacacacaatgataccacaccacaaagactgatgatcacagacatgagaccactatcacttgagactataataacatctttaaccagagacatcataacacataaatttatatacttgataaatcatgaatgcatagtgagaaaacttgatgaaagacaggccacatttacatttctggtcaactatgaaatgaaactattgcacaaagtgggaagcactaaatataaaaaatatactgaatacaacacaaaatatggcactttccctatgccaatatttatcaatcatgatgggttcttagaatgcattggcattaagcctaccaagcacacacccataatatacaagtatgatctcaatccatgaatatcaaaccaagattcaaacaatccaaaataacaactttatgcataatcacactccatagaccaaatggagcccgaaaattatagttattt---aaaattaaggagagac---ataagatgaaagatggggcaaatacaaaaatggctcttagcaaagtcaagttgaatgatacactcaacaaagatcaacttctatcatccagcaaatataccatccaacggagcacaggagacagcattgacactcctaattatgatgtgcagaaacacattaataagttatgtggcatgttattaatcacagaagatgctaatcataaattcactgggttaataggtatgttatatgctatgtctagattaggaagagaagacaccataaaaatactcaaagatgcgggatatcatgttaaggcaaatggagtggatgtaacaacacatcgtcaagacattaatgggaaagaaatgaaatttgaagtgttaacattagcaagcttaacaactgaaattcaaatcaacattgagatagaatctagaaaatcctacaaaaaaatgctaaaagaaatgggagaggtggctccagaatacaggcatgactctcctgattgtgggatgataatattatgtatagcagcattagtaataaccaaattagcagcaggagatagatcaggtcttacagctgtgattagaagagccaacaatgtcctaaaaaatgaaatgaaacgttataaaggtttattacccaaggatatagccaacagcttctatgaagtgtttgaaaaatatcctcactttatagatgtttttgttcattttggtatagcacaatcttctaccagaggtggcagtagagttgaagggatttttgcaggattgtttatgaatgcctatggtgcagggcaagtgatgttacggtggggggtcttagcaaaatcagttaaaaacattatgttaggacacgctagtgtacaagcagaaatggaacaagttgtggaggtgtatgagtacgctcagaaattgggtggagaagcaggattctaccatatattgaacaacccaaaagcatcactattatctttgactcaatttcctcacttctctagtgtagtattgggcaatgctgctggcctaggcataatgggagaatacagaggtacaccaaggaatcaagatttatatgatgctgcaaaagcatatgctgaacaactcaaagaaaatggtgtgattaactacagtgtattagatttgacagcagaagaactagaggctatcaaacatcagcttaatccaaaagataatgatgtagagctttgagtt--------aat---------aa-----aa--a----g-g----tggggcaaataaatcatcatggaaaagtttgctcctgaattccatggagaagatgcaaacaacagagccaccaaattcctagaatcaataaagggcaaattcacatcacccaaagatcccaagaaaaaagatagtatcatatctgtcaactcaatagatatagaagtaaccaaagaaagccctataacatcaaattcaaccattataaacccaataaatgagacagatgatactgtagggaacaagcccaattatcaaagaaagcctctagtaagtttcaaagaagaccctacgccaagtgataatcctttttcaaaactatacaaagaaaccatagaaacatttgataacaatgaagaagaatctagctattcatatgaagaaataaatgatcagacaaacgataatataacagcaagattagataggattgatgagaaattaagtgaaatactaggaatgcttcacacattagtagtagcgagtgcaggacccacatctgctcgggatggtataagagatgccatggttggtttaagagaagaaatgatagaaaaaatcagaactgaagcattaatgaccaatgacagactagaagctatggcaagactcaggaatgaagaaagtgaaaagatggcaaaagacacatcagatgaagtgtctctcaatccaacatcagagaaactgaacaacctgttggaagggaatgatagtgacaatgatctatcacttgaagatttctgattagctaccaaactgtacatcaaaacacaacaccaatagaaaaccaacaaacaaaccaactcacccatccaaccaaacatctatctgctgattagc----------------caaccagc-c-------aa-aa---a--a--caaccagccaatcttaaactagccacc-c--gg--aaaaaatc--ggtactatagtta-c---------a-------aaa----aa-----a---g---atggggcaaatatggaaacatacgtgaataaacttcacgagggctccacatacacagctgctgttcaatacaatgtcctagaaagagacgatgatcctgcatcacttacaatatgggtgcccatgttccaatcatccataccagcagatctactcataaaagaactagccaatgtcaatatactagtgaaacaaatatccacacccaagggaccctcattaagagtcatgataaactcaagaagtgcagtgctagcacaaatgcccagcaaatttaccatatgtgctaatgtgtccttggatgaaagaagcaagctagcatatgatgtaaccacaccctgtgaaattaaggcatgcagtctaacatgcctaaaatcaaaaaatatgttaactacagtcaaagatctcactatgaaaacactcaacccaacacatgacatcattgctttatgtgaatttgaaaatatagtaacatcaaaaaaagtcataataccaacatacctaagatctatcagcgtcagaaataaagatctgaacacacttgaaaatataacaaccactgaattcaaaaatgccattacaaatgcaaaaatcatcccttactcaggattactgttagtcatcacagtgactgacaacaaaggagcattcaaatacataaagccacaaagtcaattcatagtagatcttggagcttacctagaaaaagaaagtatatattatgttacaacaaattggaagcacacagctacacgatttgcaatcaaacccatggaagattaacc---tttttcctctacatcaatgagtagattcatacaaactttctaactacatttttcacttcacaatcataatcaccaaccctctgtggttcaatcaatc-----aatcaaaactcatcaggagttccagatcatcccaagtcattgttcatcagatccagtactcaaataagttaat--a---aa----aa--a-----tccacat-ggggcaaataatcactgagggaaatccaactaatcacaacatctgtcaacatagacaagtcaacacgctagataaaatcaaccaatggaaaatacatccataaccatagaattctcaagcaaattctggccttactttacactaatacacatgataacaacaataatctctttgataatcataatctccatcatgagtgcaatactaaacaaactctgcgaatataatgtattccataacaaaacctttgagctaccaagagctcgagtcaatacatagcattcaccaatctgatagctcaaaacagtaaccttgcatttgcaagtgaaccaccctcacttcttcacaaaaccacatcaacatctcaccatgcaagccatcatctataccat-aaa-gtagtt--attt--a----aaa---atagtcat-aacaatgaact--aggatattaagacc-aaaaa---ca---acgctggggcaaatgcaaacatgtccaaaaccaaggaccaacgcactgccaagacactagagaggacctgggacactctcaatcatctattattcatatcatcgtgcttatacaagttaaatcttaaatctatagcacaaatcacattatctatattggcaatgataatctcaacctcacttataattgcagccatcatattcatagcctcggcaaaccacaaagtcacactaacaactgcaatcatacaagatgcaacgaaccagatcaagaacacaaccccaacatacctcacccagaatccccagcttggaatcagcttctccaatctatccggaactacatcacaatccaccaccatactagcctcaacaacaccaagtgctgagtcaaccccacaatccacaacagtcaagatcaaaaacacaacaacaacccaaatatcacctagcaaacccaccacaaaacaacgccaaaataaaccacaaaacaaacccaacaatgattttcactttgaagtgttcaattttgtaccctgcagcatatgcagcaacaatccaacctgctgggccatctgcaagagaatacc------aaacaaaaaacctggaaagaaaaccaccaccaagcccacaaaaaaaccaaccctcaagacaaccaaaaaagatcccaaacctcaaaccacaaaaccaaaggaagcactcactaccaagcctacaggaaagccaaccatcaacaccactaaaacaaacatcagaactacactgctcacctccaacaccaaaggaaatccagaacacacaagtcaagaggaaaccctccactcaaccacctccgaaggctatccaagcccatcacaagtctatacaacatccggtcaagaggaaaccctccactcaaccacctccgtaggctatccaagcccatcacaagtccatacaacatccgagtacctatcacaatctccatcttcatccaacacagcaaaatgatagtcatt--aaaa-ag--c---a---tatt-gttgc-aaaaagccatgaccaaatcaaacagaatcaaaatcaacactggggcaaataataatggagttgccaatcctcaaaacaaatgctattaccacaatccttgctgcagttacactctgtttcgcttccagtcaaaacatcactgaagaattttatcaatcaacatgcagtgcagttagcaaaggctatcttagtgctctaagaactggttggtatactagtgttataactatagaattaagtaatatcaaggaaaataagtgtaatggtacagacgctaaggtaaaattaataaaacaagaattagataaatataaaaatgctgtaacagaattgcagttgctcatgcaaagcacaccagcagcaaacagtcgagccagaagagaactaccaagatttatgaattatacactcaacaataccaaaaacaccaatgtaacattaagtaagaaaaggaaaagaagatttcttggatttttgttaggtgttggatctgcaattgccagtggcattgccgtatccaaggtcctgcacctagaaggggaagtgaacaaaatcaaaagtgctctactatccacaaacaaggctgtagtcagcttatctaatggagtcagtgtcttaaccagcaaggtgctagacctcaaaaactatatagataaacagttgttacctattgttaacaagcaaagctgcagcatatcaaacattgaaactgtgatagagttccaacaaaagaacaacagactactagagattaccagagaatttagtgttaatgcaggtgtaactacacctgtaagcacttatatgttaactaatagtgagttattatcattaatcaatgatatgcctataacaaatgatcagaaaaagttaatgtcaagcaatgttcaaatagttagacagcaaagttactctatcatgtcaataataaaagaggaagtcttagcatatgtagtacaattaccactatatggtgtaatagatactccttgttggaaactacacacatcccctctatgtacaaccaacacaaaggaaggatccaacatctgcttaacaagaaccgacagaggatggtactgcgacaatgcaggatcagtatcc---tttttcccacaagctgaaacatgtaaagttcaatcgaatcgggtgttttgtgacacaatgaacagtttaacattaccaagtgaggtaaatctctgcaacattgacatattcaaccccaaatatgattgcaaaattatgacttcaaaaacagatgtaagcagctccgttatcacatctctaggagccattgtgtcatgctatggcaaaaccaaatgtacagcatccaataaaaatcgtgggatcataaagacattctctaacgggtgtgattatgtatcaaataagggggtggatactgtgtctgtaggtaatacattatattatgtaaataagcaagaaggcaaaagtctctatgtaaaaggtgaaccaataataaatttctatgatccattagtgttcccctctgatgaatttgatgcatcaatatctcaagtcaatgagaaaattaatcagagtctagcatttatccgtaaatcagatgaattattacataatgtaaatgctggtaaatccaccacaaatatcatgataactaccataattatagtaattatagtaatattgttagcattaattgcagttggactgctactatactgcaaggccagaagcacaccagtcacattaagtaaggatcaactgagtggtataaataatattgcatttagtaactg---aat-aaaaatagcacctaatcatattcttacaatggtttgctatttgatcatagataacccatctatcattagattatcct---aaaatttgaacttcatcacaactttcatctataaaccatctcacttacactttttaagtagattcctattttatagttatat-----aaaa--caattgaataccaaattaacttactatttgt------aaaaatgagaactggggcaaatatgtcacgaaggaatccttgcaaattcgaaattcgaggtcattgcttgaatggtaaaaggtgtcattttagtcataattattttgaatggccaccccatgcactgcttgtaagacaaaactttatgttaaacagaatacttaagtctatggataaaagcatagatactttgtcagaaataagtggagctgcagagttggacagaacagaagagtatgccctcggtgtagttggagtgctagagagttatataggatcaataaataatataactaaacaatcagcatgtgttgccatgagcaaactccttactgaactcaacagcgatgacatcaaaaaactaagggacaatgaagagccaaactcacccaaagtaagagtgtacaatactgtcatatcatatattgaaagcaacaggaaaaacaataaacaaactatccatctgttaaaaagattgccagcagacgtattgaag--aaaaccatcaaaaacacattggatatccacaagagcataaccatcaataacccaaaagaatcaactgttagtgatacgaacgaccatgccaaaaataatgatactacctgacaaatatccttgtagtataaattccatactaataacaagtaattgtagagtcactatgtataatcaaaaaaacacactatatatcaatcaaaacaaccaaaataaccatatatacccaccggatcaaccattcaatgaaatccattggacctctcaagacttgattgatgcaactcaaaattttctacaacatctaggtatcactgatgatatatacacaatatatatattagtgtcataatactcaatcctaatacttaccacatcatcaaattattaactcaaacaattcaagctatgggacaaaatggatcccattattagcggaaattctgctaatgtttatctcactgatagttatttaaaaggtgttatttctttctcagaatgtaacgctttaggaagttacatattcaatggtccttatctcaaaaatgattataccaacttaattagtagacaaaatccattaatagaacacataaatctaaagaaactaaatataacacagtccttaatatctaagtatcataaaggtgaaataaaaatagaagaacctacttactttcagtcattacttatgacatacaagagtatgacctcgtcagaacagactactactactaatttacttaaaaagataataagaagagctatagaaatcagtgatgtcaaagtctatgctatattgaataaactgggcctc------aaagaaaaagacaagattaaatccaatgatggacaagatgaagacaactcagtcattactaccataatcaaagatgatatacttttagctgtcaaggataatcaatctcatcttaaagcagacaaaaatcaatcctc------aaaacaaaaagatacaatcaaaacaacacttttgaagaaattaatgtgttcaatgcaacatcctccatcatggttaatacattggtttaatttatacacaaaattaaacagcatattaacacaatatcgatctagtgaggtaaaaaaccatggttttatattgatagataatcatactcttagtggattccaatttattttgaatcaatatggttgtatagtttatcataaggaactcaaaagaattactgtgacaacttataatcaattcttaacatggaaagatattagccttagtagattaaatgtttgtctgattacatggattagtaactgtttgaacacattaaacaaaagcttaggcttaagatgtggattcaataatgttatcttgacacaattattcctttatggagattgtatattaaaactattccacaatgaggggttctacataataaaagagatagagggatttattatgtctctaattttgaatataacagaagaagatcaattcagaaaacggttttataatagtatgctcaacaacatcacagatgccgccaacaaagctc---aaaaaaatctgctatcaagagtatgtcatacattattagataagacaatatcagataatataataaatggtagatggataattctattgagtaagttcctaaaattaattaagcttgcaggtgacaataacctcaacaatctgagtgaattatattttttgttcagaatatttggacacccaatggtagatgaaagacaagccatggatgctgttaaagttaattgcaacgagaccaaattttacttgttaagtagtttgagtatgttaagaggagcttttatatatagaattataaaagggtttgtaaataattacaacagatggcctactttaagaaatgccattgtcttacccttaagatggttaacttactataaactaaacacttatccttccttgttggaacttacagaaagagatttgattgttctatcaggactacgtttctatcgagagtttcggttgcctaaaaaagtggatcttgaaatgatcataaatgataaggctatatcacctcctaaaaatttaatatggactagtttccctagaaattatatgccgtcacacatacaaaattatatagaacatgaaaaattaaaattctctgatagtgataaatcaagaagagtattagagtattatttaagagataacaaattcaatgaatgtgatttacacaactgtgtagttaatcaaagttatcttaacaacccgaatcatgtggtatcattgacaggcaaagaaagagaactcagtgtaggtagaatgtttgcaatgcaaccaggaatgttcagacaagttcaaatattagcagagaaaatgatagcagaaaacatattacaatttttccctgaaagtcttacaagatatggtgatctagaactacagaaaatattagaattgaaagcaggaataagtaacaaatcaaatcgttacaatgataattacaacaattacattagtaagtgctctatcatcacagatctcagcaaattcaatcaagcatttcgatatgaaacatcatgtatttgtagtgatgtactggatgaactgcatggtgtacaatctctattttcctggttacatttaactattcctcatgtcacaataatatgcacatataggcatgcacccccctatataaaggatcatattgtagatcttaacaatgtagatgagcaaagtggactatatagatatcacatgggtggcatcgaagggtggtgtcaaaaactatggaccatagaagctatatcactattagatctaatatctctcaaagggaaattctcaattactgctttaattaatggtgacaatcaatcaatagatataagtaaaccagtaagactcatggaaggtcaaactcatgctcaagcagattatttgctagcattaaatagtctcaaattactgtataaagagtatgcaggaataggccacaaattaaaaggaactgagacttatatatcgagagatatgcaatttatgagtaaaacgatccaacataacggtgtatattaccctgctagtataaagaaagtcctaagagtgggaccgtggataaacactatacttgatgacttcaaagtgagtctagaatctataggtagtttgacacaagaattagaatatagaggtgaaagtctattatgcagtttaatatttagaaatgtatggttatataatcaaattgcattacaacttaaaaatcatgcattatgtaacaacaaattatatttggatatattaaaagttctaaaacactt---aaaaaccttttttaatcttgataacattgatacagcattaacattgtatatgaatttgcctatgttatttggtggtggtgatcccaacttgttatatcgaagtttctatagaagaactcctgatttcctcacagaggctatagttcactctgtgttcatacttagttattatacaaaccatgatttaaaagataaacttcaagatctgtcagatgatagattgaataagttcttaacatgcataatcacgtttgacaaaaaccccaatgctgaattcgttacattgatgagagatcctcaagctttaggatctgagaggcaagctaaaattactagcgaaatcaatagactggcagttaccgaggttttgagcacagctccaaacaaaatattttccaaaagtgcacaacactataccactacagagatagatcttaatgatattatgcagaatatagaacctacatatcctcacgggctaagagttgtttatgaaagtttacccttttataaagcagagaaaatagtaaatcttatatccggtac---aaaatctataactaacatactggaaaagacttctgccatagacttaacagatattgatagagccactgagatgatgag---gaaaaacataactttgcttataaggatattaccattagattgtaacagagataaaagagaaatattgagtatggaaaacctaagtattactgaattaagcaaatacgtaagagaaagatcttggtctttatccaatatagttggtgttacatcacctagtatcatgtatacaatggacataaaatatacaacaagcactatagctagtggcataatcatagagaaatataatgtcaacagtttaacacgtggtgagagaggacccactaaaccatgggttggttcatctacacaagag---aaaaagacaatgccagtttataatagacaagttttaaccaaaaaacagagagatcaaatagatctattagcaaaattggattgggtgtatgcatctatagataacaaggatgaatttatggaggaacttagcataggaactcttgggttaacatatgagaaggccaaaaaattattcccacaatatttaagtgttaactatttgcatcgtcttacagtcagtagtagaccatgtgaattccctgcatctataccagcttatagaactacaaattatcactttgatactagccctatcaatcgcatattaacagaaaagtatggtgatgaagatattgatatagtattccaaaactgtataagctttggccttagcttaatgtctgtagtagaacaatttactaatgtatgtcctaacagaattattctcatacccaagcttaatgagatacatttgatgaaacctcccatattcacaggtgatgttgatattcacaagttaaaacaagtgatacaaaaacaacatatgtttttaccagacaaaataagtttgacccaatatgtggaattattcttaagtaataaaacacttaaatctggatctaatgttaattctaatttaatattggcgcataagatatctgactattttcataatacttacattttaagtactaatttagctggacattggattcttattatacaacttatgaaagattctaagggtatttttgaaaaagattggggagagggatatataactgatcatatgttcattaatttgaaagttttcttcaatgcttataagacatatctcttgtgttttcataaaggttacggcagagcaaagctggagtgtgatatgaatacttcagatctcctatgtgtattggaattaatagacagtagttattggaagtctatgtctaaggtg---tttttagaacaaaaagttatcaaatacattcttaaccaggatgcaagtttacatagagtgaagggatgtcatagcttcaaactatggtttcttaaacgtcttaatgtggcagaattcacggtttgcccttgggttgttaacatagattatcatccaacacatatgaaagcaatattaacttatattgatcttgttagaatgggattgataaatgtagatagaatatacattaaaaataaccacaagttcaatgatgagttttatacttctaatctgttttacattaattataacttctcagataatactcatctattaactaaacatataaggattgctaattctgaattagaaagcaattacaacaaattatatcatcccacaccagaaaccctagaaaatatactaaccaatccggtt-aaaagtaatggaaaaaagacactgagtgactattgtataggtaaaaatgttgattcaataatgttaccttcgttatctaataagaagcttattaaatcgtctacaatgattagaaccaattacagcagacaagatttgtataatttatttcctacggttgtgattgataaaattatagatcattcaggtaatacagccaagtttaaccaactttacactactacttctcatcaaatatccttagtgcacaatagcacatcactttattgcatgcttccttggcatcatattaatagattcaattttgtatttagttctacaggttgtaaaattagtatagagtatattttaaaagatcttaaaattaaggatcctaattgtatagcattcataggtgaaggagcagggaatttattattgcgtacagtagtggaacttcatcctgatataag------atatatttacagaagtctgaaagattgcaatgatcatagtttaccaattgagtttttaaggctgtacaatggacatatcaacattgattatggtgaaaatttgaccattcctgctacagatgcaaccaacaacattcattggtcttatttacatataaagtttgctgaacctatcagtctttttgtctgtgatgctgaattgcctgtaacagtcaactggagtaagattataatagagtggagcaagcatgtaagaaaatgcaagtactgttcttcagttaataaatgtacattaatagtaaaatatcatgctcaagatgatatcgatttcaaattagacaacataactatattaaaaacttatgtatgcttaggcagtaagttaaagggatctgaagtttacttagtccttacaataggccctgcaaatgtgttcccagtatttaatgtagtacaaaatgctaaattgatactatcaagaaccaaaaatttcatcatgcct---aaaaaagctgataaagagtctattgatgcaaatattaagagtttgataccctttctttgttaccctataacaaaaaaaggaattaatactgcattgtctaaattaaagagtgttgttagtggagatatactatcatattctatagctggacgtaatgaagttttcagcaataaacttataaatcataagcatatgaacatcttaaagtggttcaatcatgttttaaatttcagatcaacagaattaaactataatcatttatatatggtagaatctacttatcctcatctaagtgaattgttaaacagcttgacaaccaatgaacttaaaaaactgattaaaatcacaggtagtttgttatacaactttaataatgaataa
>OR287897.1_USA-2019
[truncated: 52,141,843 more chars]
