# Supplementary material for: Genome-Wide Analyses of Human Respiratory Syncytial Viruses Provide Insights into Evolutionary Dynamics
Source: Genome Biol Evol. 2025 May 26;17(5):evaf093. doi: 10.1093/gbe/evaf093 (PMC12120135; doi:10.1093/gbe/evaf093)
Supplement: evaf093_Supplementary_Data [file evaf093_supplementary_data.zip › Supplemental file/B-all-renamed.fas]

>OR496324.1_France-2023
atggggtgcaattcactgagcatgataaaggttagattacaaaatttgtttgataatgacgaagtagcattgttaaaaataacatgttatactgacaaattaattcttctgactaatgcattagccaaagcaacaatacatacaattaaattaaatggcatagtttttatacatgttataacaagcagtgaagtgtgccctgataacaatattgtagtgaaatctaactttacaacaatgccaatattacaaaatggaggatacatatgggaattgattgaattgacacactgctctcaattaaatggtctaatagatgataattgtgaaatcaaattttctaaaagactaagtgactcagtaatgactgattatatgaatcaaatatctgatttacttgggcttgatctccattcatgaattatgtttagtctaattcaatagacatgtgtttattaccattttagttaatat---------------aaaacctcatcaaagggaaatggggcaaataaactcacccaatcaatcaaaccatgagcactataaacgacaacaccaccatgcaaagattgatgatcacagacatgagacccctgtcgatggattcaataataacatctctcaccaaagaaatcatcacacacaaattcatatacttgataaacaatgaatgtattgtaagaaaactcgatgaaagacaagctacatttacattcctagtcaattatgagatgaagctattgcacaaagtagggagtaccaaatacaagaaatacaccgaatataatacaaaatatggcacattccctatgcctatatttatcaatcatggcgggtttctagaatgtattggcattaagcctacaaaacatactcctataatatacaaatatgacctcaacccgtaacttcc-aac---aaaa-aa--accaactcatccagaccaagccattatccaaacaacaatgctcaacagttaagaaggagctaatccattttagtaatt-------aaaaataagggtgaaaccagtaacataaattggggcaaatacaaagatg------gctcttagcaaagtcaagttgaatgatacattaaataaggatcagctgctgtcatccagcaaatacactattcaacgtagtacaggagataatattgacactcccaattatgatgtgcaaaaacacctaaacaaactatgtggtatgctattaatcactgaagatgcaaatcataaattcacaggattaataggtatgctatatgctatgtccagattaggaagggaagacactataaagatacttaaagatgctggatatcatgttaaagctaatggagtagatataacaacatatcgtcaagatataaatggaaaggaaatgaaattcgaagtattaacattatcaagcttgacatcagaaatacaagtcaatattgagatagaatctagaaagtcctacaaaaaaatgctaaaagagatgggagaagtggctccagaatataggcatgattctccagactgtgggatgataatactgtgtatagctgcccttgtaataaccaaattagcagcaggagatagatcaggtcttacagcagtaattaggagggcaaacaatgtctt-aaaaaacgaaataaaacgctacaagggcctaataccaaaagacatagccaacagtttttatgaagtatttgaaaaataccctcatcttatagatgtttttgtgcactttggcatagcacaatcatccacaagagggggcagtagagttgaaggaatctttgcaggattgtttatgaatgcctatggttcaggacaagtaatgctaagatggggagttttagccaaatctgt-aaaaaatatcatgctaggacatgctagtgtccaagcagaaatggagcaagttgtggaagtctatgagtatgcacagaagttgggaggagaagctggtttctaccatatattgaacaatccaaaagcatcattgctgtcattaactcaatttcctaacttctcaagtgtggtcctaggtaatgcagcaggtctaggcataatgggagagtatagaggtacaccaagaaaccaagatctctatgatgcagccaaagcatatgcagagcaactcaaagaaaatggagtaataaactacagtgtattagacttaacaacagaagaattggaagccataaagcatcaactcaaccccaaagaagatgacgtagagctttaagttaac-------aaaaaa-tacggggcaaataagtcaacatggagaag-tttgcacctgaatttcatggagaagatgcaaataacaaagctaccaaattcctagaatcaataaaaggcaagtttgcatcatccaaagatcctaagaagaaagatagcataatatctgtcaactcaatagacatagaagtcactaaagagagcccgataacatctggcaccaacattatcaatccaacaagtgaagccgacagtaccccagaaactaaagccaactacccaagaaaacccttagtaagcttcaaagaagatctcaccccaagtgataaccccttctctaagttgtacaaagaaaccatagaaacatttgataacaatgaagaagaatctagctactcatatgaggagatcaatgaccaaacaaatgataacattacagcaagactagatagaattgatgaaaaattaagtgaaatattaggaatgctccatacattagtagttgcaagtgcaggacctacttcggctcgtgacggaataagagatgctatggttggtctaagagaagaaatgatagaaaaaataagagcagaagcattaatgaccaatgataggttagaggccatggcaagacttaggaatgaggaaagcgaaaaaatggcaaaagacacctcagatgaagtgtctctcaatccaacctccaaaaaattgagtgacttgttggaagacaacgatagcgacaatgatctatcacttgatgatttttgatcagtcatcaactcactcagcaatcaacagcatcaacaaaacagacaccaatccattgaatcaaccgccagactgaaaaa--acaaacatccatcagcagaaccaccaaccaatcaatcaaccaattgatcaatcagcactctgacaaaattaacaatatagtaac----a-------a------a----------a------a-------a--a-g-aac---aagatggggcaaatatggaaacatacgtgaacaagcttcacgaaggctccacatacacagcagctgtccagtacaatgttctagaaaaagatgatgatcccgcatcactaacaatatgggtgcctatgttccagtcatctgtgccagccgacttgctcataaaagaacttgcaagcatcaacatactagtaaagcagatctctacgcccaaaggaccttcactacgagtcacaatcaactcaagaagtgctgtgctggctcaaatgcctagtaatttcaccataagtgcaaatgtatcattagatgaaagaagcaaattagcatatgatgtaactacaccttgtgaaatcaaagcatgcagtttaacatgcttgaaagtaaaaagtatgttaactacagtcaaagatctaaccatgaagacattcaaccccactcatgagatcattgctctatgtgaatttgaaaatattatgacatcaaaaagagtaataataccaacctatctaagatcaatcagtgtcaaaaacaaggatctgaactcactggaaaatatagcaaccaccgaattcaaaaatgctatcaccaatgctaaaattattccctatgcaggattagtgttagtcatcacggttactgataataaaggagcattcaagtatatcaagccacagagtcaatttatagtggatcttggtgcttacctagaaaaagagagcatatattatgtgactactaattggaagcatacagctacacgtttttcaatcaaaccactagaggattaaactcaattatcaacattaaatgacaggttcacatatatcctc-aactgcacactatatctaaacatcataaacatctacactacacac-ttcatcacacaaaccaatcccactcaaaatctaaaatcacttccagccattatctgccagatctagagtgcgaataggt-----aaataaaacaagaatatggggtaaatagatatcagttagagttcaaccaatctcaacaaccatctataccgccaatccaatacatacattgcaaatcttaaaatgggaaacacatccatcacaatagaattcacaagcaaattttggccctattttacactaatacatatgatcttaactctaatctctttactaaccataatcactattatgattgcaatactaaataagctaagtgaacataaaatattctgcaacaaaactcttgaacaaggacagatgtatcaaatcgacacatagtgttctcccattatgctgtatcaaattataatcttgtgtat----ataaat----aaacaaatccaatcttctcacagaatcatggcatcacaaaaccatgccaaccatcatggtagcatagagtagttatt-a----aaaaattaacataatgatgaattattagtatgggatc--aaaaaca-acattggggcaaatgcaacaatgtccaaaaacaagaatcaacgcactgccaggactctagaaaagacctgggatactcttaatcatctaattgtaatatcctcttgtttatacaaattaaatttaaaatctatagcacaaatagcactatcagttttggcaatgataatctcaacctctcttataattgcagccataatattcatcatctctgccaatcacaaagttacactaacaactgtcacagttcaaacaataaaaaaccacactgagaaaaacataaccacttaccttactcaagtctcaccagaaagggttggcccatccaaacaacccgcagccactccaccaatccacacaaactcagccacaatatcacccaatacaaaatcagaaacacaccatacaacagcacaaaccaaaggcacaacctctactccaacacagaacaacaagccaagcacaaaaccacgtccaaaaaatccacc------aa------aaaaagatgattaccattttgaagtgttcaactttgttccctgtagtatatgtggcaacaatcaactctgcaaatctatttgcaaaacaataccaagcaataaaccaaag---aaaaaaccaactacaaaacccacaaacaaaccacctac-caaaaccacaaacaaaagagactct-aaaacactagccaaaacact------------g------------a------aa------------aaag---aaa------ccaccatcaacc---caacaaaaaaaccaacccccaagactacagaaagagacaccagcaccccacaatccactgtgctcgacacaaccacatcaaaccacacagaaagggacac-cagcacctcacaatccactgcgctcgacacaaccacaccaaaacatacaacccaa---cagcaatctct-ccactcaaccatccccgaaaacacacccaactccacacaaacacccacagcatccgagccctctacatcaaattctatctaaaaactccagtcatatgcttagttattt--aaaa-actacatcttagcagagaaccgtgatccctcaagcaagaacgaa---------------------------------attaaat-ctggggcaaataacca---------------------------tggagttgctgatccatagatc---aagtgcaatcttcctaactcttgctattaatgcattgtaccttacctcaagtcagaacataactgaggagttttaccaatcaacatgtagtgcagttagcagaggttacttgagtgctttaagaactggttggtataccagtgtcataacaatagaattaagtaatataaaagaaaccaaatgcaatggaactgacactaaagttaaacttataaaacaagaattagataagtataagaatgcagtaactgaattacagttacttatgcaaaacacaccagctgtcaacaaccgggccagaagagaagcaccacagtatatgaactatacaatcaataccactaaaaacctaaatgtatcaataagc---aagaagaggaaacgaagatttctgggcttcttgttaggtgtaggatctgcaatagcaagtggtatagctgtatccaaagttctacaccttgaaggagaagtgaacaagatc-aaaaatgctttgcag-ctaacgaac---aaagctgtagtcagtctatcaaatggggtcagtgttttaaccaacagagtgttagatctcaagaattatataaacaaccaattattacctatggtaaatcgacagaattgtcgcatatccaacattgagacagttatagaattccagcagaagaacagcagattgttggaaatcaccagagaatttagtgtcaatgcaggtgtaacgacacctttaagcacttacatgttaacaaacagtgagttactatcattaatcaatgatatgcctataacaaatgatcag-aaaaaattaatgtcaagcaatgttcagatagtaaggcaacaaagttattctatcatgtctataataaaggaagaagtccttgcatatgttgtacagctacctatctatggtgtaattgatacaccttgctggaaattacacacatcacctctttgcaccaccaacatcaaagagggatcaaatatttgtttaacaaggactgatagaggatggtattgtgataatgcaggatcagtatcattctttccacaagctgacacttgtaaagtacagtccaatcgagtattttgtgacactatgaacagtttgacattaccaagtgaagtcagcctttgtaacactgacatattcaatcccaagtatgactgcaaaattatgacatc-aaaaacagacataagcagctcagtaatcacttctctaggagctatagtgtcatgctatggtaagactaaatgtactgcatccaacaaaaatcgtggaattataaagacattttctaatggctgtgattatgtgtcaaacaaaggagtagatactgtatcagtgggcaacactttatattatgtcaacaagctggaaggcaaaaacctttatgtaaaaggggaacctataataaattactatgaccctctagtgtttccttctgatgagtttgatgcatcaatatctcaagtcaatgaaaaaattaatcaaagtttagcttttattcgtagatccgatgaattattacataatgtaaatactggaaaatctactacaaatattatgataactgcaattattatagtaatcattgtagtattgttatcattaatagctattggtttactgttgtattgcaaagccaaaaacacaccagttacattaagcaaagaccaactaagtggaatcaataatattgcattcagcaaatag-ac--aaaaaac-ca-cctgatcatgttccaacaac--aa--tctgctgatcatcaatcccaaatcaactt-acaa-cagatacatcaacatcacagcacaggctgaatcatctcctcgcatcatgctacccacacaactaggctagatccttaattcatagttacat----aaaagcctcaaatatcgcaatc-aacactaaatcaacacatcattcacaaaactaacagctggggcaaatatgtcgcgaagaaatccctgcaaatttgagattagaggtcattgcttgaatggtagaagatgccactacagtcataattactttgaatggcctcctcatgcattgctagtgaggcaaaacttcatgttaaacaagatactcaagtcaatggacaagagcatagacactttgtctgaaataagtggagctgctgaacttgatagaacagaagaatatgctcttggtatagttggagtgctagagagctacataggatctataaacaacataacaaaacaatcagcatgtgttgctatgagtaaacttcttattgagatcaatagtgatgacattaaaaagctgagagacaatgaagaacccaattcacctaagataagagtgtacaatactgttatatcatacatcgagagcaatagaaaaaacagcaagcaaaccatccatctgcttaaacgattaccagcagacgtgctgaagaagacaataaagaacacattagatatccacaaaagcataaccataagcaacccaaaagagtcaaccataagtgatcaaaatgaccaaaccaaaaataatgatattaccggataaatatccttgtagtatatcatccatattgatatcaagtgaaagcacgattgctacattcaatcataaaaacatattacaatttaaccacaaccatttagataaccaccagtttttattaaatcatatatttgatgaaattcattggacacctaaaaacttattagatgccactcaacaatttctccaacatcttaacatccctgaagatatatatacagtatatatattagtgtcataatgcttgatcataacgattctatatcattcagccacaaaactgtcttaataaagttatgggacaaaatggatcccattattaatggaagctctgctaatgtatatctaactgatagttatctaaaaggtgttatctctttttcagaatgtaatgctttagggagttacctttttaacggcccttatcttaaaaatgattataccaacttaattagtagacaaagcccactaatagagcatatgaatctaaaaaaactaactataacacagtcattaatatctagataccataaaggtgaactgaaattagaagaaccaacttatttccagtcattacttatgacatataaaagcatgtcctcgtctgaacaaattgctacaactaacttacttaaaaaaataatacgaagagctatagaaataagtgatgtaaaagtgtacgccatcttaaataaactaggactaaaggaaaaggacagagttaagcccaacaacaattcaggtgatgaagactcagtacttacaaccataattaaagatgatatactctcagctgtggaaaacaatcaatcatatacaaattcagataaaaattactcagtaaatcaaaatatcaatatcaaaacaacactcttaaaaaagttgatgtgttcaatgcaacatcctccatcatggttaatacactggttcaatttatatacaaaattaaataacatattaacacaatatcgatcaaatgaggtaaaaagtcatgggtttatattaatagataatcaaactttgagtggttttcagtttattttaaatcaatatggttgcattgtttatcataaagggctcaaaaaaattacaactactacatacaatcaatttttgacatggaaagacatcagcctcagtagattaaatgtttgcttaattacttggataagtaattgtttaaatacattaaataaaagcttagggttgagatgcggattcaataatgttgtgctatcacaattattcctttacggagattgtatactgaaattatttcataatgaaggcttttacataataaaagaagtagaaggatttattatgtctttaattctaaacataacagaagaagatcaatttaggaaacgattttataatagcatgctaaacaacatcacagatgcagctattaaggctcaaaaggatctactatcaagagtatgtcacactttattagacaagacagtgtctgataatatcataaatggtaaatggataattctattaagtaaatttcttaaattgattaagcttgcaggtgataataatctcaataacttgagtgagctatattttctcttcagaatctttggacatccaatggttgatgaaagacaagcaatggatgctgtaagaattaactgcaatgaaactaagttctatttattaagtagcctaagtacgttgagaggtgctttcatttatagaatcataaaagggtttgtaaatacctacaacagatggcccactttaaggaatgctattgtcctacctctaagatggttaaactattataaacttaatacttatccatctctacttgaaatcacagaaaatgatttgattattttatcaggattgcggttctatcgtgagtttcatctgcctaaaaaagtggatcttgaaatgataataaatgacaaagctatttctcctccaaaagatctaatatggactagttttcctagaaattacatgccatcacatatacaaaattatatagaacatgaaaggttgaagttctctgaaagcgacagatcaagaagagtactagagtattacttgagagataataaattcaatgaatgtgacctatacaattgtgtagttaatcaaagctatctcaacaactctaatcatgtggtatcactaactggtaaagaaagagagctcagtgtgggtagaatgtttgctatgcaaccaggtatgtttaggcaaatccaaatcttagcagaaaaaatgatagccgaaaatattttacaattcttccctgagagtttgacaagatatggtgatctagagcttcaaaagatattagaattaaaagcaggaataagcaacaagtcaaatcgttataatgacaactacaacaattatatcagtaaatgttctataataacagatcttagcaaatttaatcaagcatttagatatgaaacatcatgtgtctgcagtgatgtattagacgaactgcatggggtacaatctctattctcttggttgcatttaacaatacctcttgtcacaataatatgtacatatagacatgcacctccttttataaaggatcatgttgtcaatcttaatgaagttgatgaacaaagtgggttatacagatatcatatgggtggtattgagggctggtgtcaaaaactgtggaccattgaagccatatcattattagatctaatatctcttaaaggtaaattctccatcacagctctgataaatggtgataatcagtcaattgatataagtaaaccagttagacttatagagggtcagacccatgctcaagcagattatttgttagcattaaatagccttaaattgctatataaagagtatgcaggcataggccataagcttaagggaactgagacctatatatctcgagatatgcagttcatgagcaaaacaatccagcacaatggagtgtactatccagccagtatc-aaaaaagtcctgagagtaggtccatggataaatacaatacttgatgattttaaagttagtttagaatctataggtagcttaacacaggagttagaatacagaggagaaagcttattatgcagtttaatatttaggaatatttggttatacaatcaaattgctctgcaactccgaaatcatgctttatgtaataataagctatatttagatatattgaaagtattaaaacacttaaaaaccttttttaatcttgatagtatcgatacggcgttatcattgtatatgaacttgcctatgctgtttggtggtggtgatcctaatttgttatatcgaagcttttataggagaactccagacttccttacagaagctatagtacattcagtgtttgtgttgagctattatactggtcacgatctacaagataagctccaggatcttccagacgatagactgaacaaattcttgacttgtgtcatcacatttgataaaaatccaaatgccgagtttgtaacattgatgagggatccacaggctttagggtctgaaaggcaagctaaaattactagtgagattaatagattagcagtaacagaagtcttaagtatagctccaaacaaaatattttctaaaagtgcacaacactatactaccactgagattgatctaaatgacattatgcaaaatatagaaccaacttaccctcatggattaagagttgtttatgaaagcttacccttttat---aaagcagaaaaaatagttaatcttatatcaggaacaaaatctataactaatatacttgaaaaaacatcagcgatagatacaactgatattaatagggctactgatatgatgaggaaaaatataaccttacttataaggatacttccactagattgtaacaaagacaaaagagagttattaagtttagaaaatcttagcataactgaattaagcaagtatgtaagagaaagatcttggtcattatccaatatagtaggagtaacatcacctagcattatgttcacaatggacattaaatacacaactagcactatagccagtggtataattatagaaaaatataatgttaatggtttaactcgtggtgaaagaggacctactaagccatgggtaggttcatccacacaggagaaaaaaacaatgccagtgtacaatagacaagttttaaccaaaaagcaaagagaccaaatagatttattggcaaaattagactgggtatatgcatccatagacaacaaagatgaattcatggaagaactgagtactggaacacttggactgtcatatgaaaaggccaaaaagttgtttccacaatatctaagtgtcaattatttacaccggttaacagtcagtagtagaccatgcgaatttcctgcatcaataccagcttatagaacaacaaattatcattttgacactagtcctatcaatcatgtattaacagaaaagtatggagatgaagatatcgacattgtgtttcaaaattgcataagttttggtcttagcttgatgtcagttgtggaacaattcacaaacatatgtcctaatagaattattctcataccgaagctgaatgagatacatttgatgaaacctcctatatttacaggagatgttgatatcatcaagttgaagcaagtgatacaaaaacagcatatgttcctaccagataaaataagtttaacccaatatgtagaattattcttaagtaacaaagcacttaaatctggatctcatatcaactctaatttaatattagcacataaaatgtctgattattttcataatgcatatattttaagtactaatttagctggacattggattctgattattcaacttatgaaagattcaaaaggtatttttgaaaaagattggggagaggggtatataactgatcatatgttcattaatttgaatgttttctttaatgcttataagacttatttgctatgttttcatagaggttatggtaaagcaaaattagaatgtgatatgaacacttcagatcttctttgtg---ttttggagttaatagacagtagctactggaaatctatgtctaaagttttcctagaacaaaaagtcataaaatacatagtcaatcaag------acacaagtttgcatagaataaaaggttgtcacagttttaagttgtggtttttaaaacgccttaataatgctaaatttaccgtatgcccttgggttgttaacatagattatcacccaacacacatgaaagctatattatcttacatagatttagttagaatggggttaataaatgtagataaattaaccattaaa---aataaaaacaaattcaatgatgaattttacacatcaaatctcttttacattagttacaacttttcagacaacactcatctgctaacaaaacaaataaggattgctaattcagaattagaagataattataacaaactatatcacccaaccccagaagctttagaaaatgtatcattaatccctgttaaaagtaataatagaaacaaacctaaattttgtataagtggaagtactgaatctatgatgacgtcaacattctctaataaaatgcatattaaatcttccactgttaccacaaaattcaattatagcagacaagacttgtacaatttatttccaattgttgtgatagacaggattatagatcattcaggtaatacagaaaaatctaaccaactttacaccaccacttcacatcagacatctttagtaaggaatagtgcatcactttattgcatgcttccttggcatcatgtcaatagatttaactttgtatttagttccacaggatgcaagatcagtatagaatatattttaaaagatcttaagattaaagatcccagttgtatagcattcataggtgaaggagctggtaacttattattacgtacggtagtagaacttcatcctgacataagatatatttacagaagtttaaaagattgcaatgatcatagtttacctattgaatttctaaggttatacaacgggcatataaacatagattatggtgaaaatttaaccattcctgctacagatgcaactaacaacatacattggtcttatttacatataaaatttgcagaacctattagtatctttgtctgtgatgctgaattacctgtcacagccaattggagtaaaatcataattgaatggagtaagcatgtaagaaagtgcaaatactgttcttctgtaaatagatgcattttaattgcaaaataccatgctcaagatgatattgatttcaaattagataacatcactatattaaaaacttatgtgtgcctaggtagcaagttaaaaggatctgaagtttacttagtccttacaataggccctgcaaatatacttcctg-tttttgatgttgtgcaaaatgctaaattgattctttcaagaactaaaaatttcattatgcctaaaaagattgacaaggaatctatcgatgcaaatattaaaagcttaatacctttcctttgttaccctataacaaaaaatggaattaagacttcattgtcaaaattgaagagtgtagttaatggagatatattatcatattctatagctggacgtaatgaagtattcagtaacaagcttataaaccacaagcatatgaatatcttaaaatggctggatcatgttttaaac---tttagatcagctgaacttaattacaatcatttatacatgatagagtccacatatccttacttgagtgaattattaaatagtttaacaaccaatgagctcaagaagctgattaaaataacaggtagtgtactatacaaccttcctaatgaacagtaa
>OR496368.1_France-2023
atggggtgcaattcactgagcatgataaaggttagattacaaaatttgtttgataatgacgaagtagcattgttaaaaataacatgttatactgacaaattaattcttctgactaatgcattagccaaagcaacaatacatacaattaaattaaatggcatagtttttatacatgttataacaagcagtgaagtgtgccctgataacaatattgtagtgaaatctaactttacaacaatgccaatattacaaaatggaggatacatatgggaattgattgaattgacacactgctctcaattaaatggtctaatagatgataattgtgaaatcaaattttctaaaagactaagtgactcagtaatgactgattatatgaatcaaatatctgatttacttgggcttgatctccattcatgaattatgtttagtctaattcaatagacatgtgtttattaccattttagttaatat---------------aaaacctcatcaaagggaaatggggcaaataaactcacccaatcaatcaaaccatgagcactataaacgacaacaccaccatgcaaagattgatgatcacagacatgagacccctgtcgatggattcaataataacatctctcaccaaagaaatcatcacacacaaattcatatacttgataaacaatgaatgtattgtaagaaaactcgatgaaagacaagctacatttacattcctagtcaattatgagatgaagctattgcacaaagtagggagtaccaaatacaagaaatacaccgaatataatacaaaatatggcacattccctatgcctatatttatcaatcatggcgggtttctagaatgtattggcattaagcctacaaaacatactcctataatatacaaatatgacctcaacccgtaacttcc-aac---aaaa-aa--accaactcatccagaccaagccattatccaaacaacaatgctcaacagttaagaaggagctaatccattttagtaatt-------aaaaataagggtgaaaccagtaacataaattggggcaaatacaaagatg------gctcttagcaaagtcaagttgaatgatacattaaataaggatcagctgctgtcatccagcaaatacactattcaacgtagtacaggagataatattgacactcccaattatgatgtgcaaaaacacctaaacaaactatgtggtatgctattaatcactgaagatgcaaatcataaattcacaggattaataggtatgctatatgctatgtccagattaggaagggaagacactataaagatacttaaagatgctggatatcatgttaaagctaatggagtagatataacaacatatcgtcaagatataaatggaaaggaaatgaaattcgaagtattaacattatcaagcttgacatcagaaatacaagtcaatattgagatagaatctagaaagtcctacaaaaaaatgctaaaagagatgggagaagtggctccagaatataggcatgattctccagactgtgggatgataatactgtgtatagctgcccttgtaataaccaaattagcagcaggagatagatcaggtcttacagcagtaattaggagggcaaacaatgtctt-aaaaaacgaaataaaacgctacaagggcctaataccaaaagacatagccaacagtttttatgaagtatttgaaaaataccctcatcttatagatgtttttgtgcactttggcatagcacaatcatccacaagagggggcagtagagttgaaggaatctttgcaggattgtttatgaatgcctatggttcaggacaagtaatgctaagatggggagttttagccaaatctgt-aaaaaatatcatgctaggacatgctagtgtccaagcagaaatggagcaagttgtggaagtctatgagtatgcacagaagttgggaggagaagctggtttctaccatatattgaacaatccaaaagcatcattgctgtcattaactcaatttcctaacttctcaagtgtggtcctaggtaatgcagcaggtctaggcataatgggagagtatagaggtacaccaagaaaccaagatctctatgatgcagccaaagcatatgcagagcaactcaaagaaaatggagtaataaactacagtgtattagacttaacaacagaagaattggaagccataaagcatcaactcaaccccaaagaagatgacgtagagctttaagttaac-------aaaaaa-tacggggcaaataagtcaacatggagaag-tttgcacctgaatttcatggagaagatgcaaataacaaagctaccaaattcctagaatcaataaaaggcaagtttgcatcatccaaagatcctaagaagaaagatagcataatatctgtcaactcaatagacatagaagtcactaaagagagcccgataacatctggcaccaacattatcaatccaacaagtgaagccgacagtaccccagaaactaaagccaactacccaagaaaacctttagtaagcttcaaagaagatctcaccccaagtgataaccccttctctaagttgtacaaagaaaccatagaaacatttgataacaatgaagaagaatctagctactcatatgaggagatcaatgaccaaacaaatgataacattacagcaagactagatagaattgatgaaaaattaagtgaaatattaggaatgctccatacattagtagttgcaagtgcaggacctacttcggctcgtgacggaataagagatgctatggttggtctaagagaagaaatgatagaaaaaataagagcagaagcattaatgaccaatgataggttagaggccatggcaagacttaggaatgaggaaagcgaaaaaatggcaaaagacacctcagatgaagtgtctctcaatccaacctccaaaaaattgagtgacttgttggaagacaacgatagcgacaatgatctatcacttgatgatttttgatcagtcatcaactcactcagcaatcaacagcatcaacaaaacagacaccaatccattgaatcaaccgccagactgaaaaa--acaaacatccatcagcagaaccaccaaccaatcaatcaaccaattgatcaatcagcactctgacaaaattaacaatatagtaac----a-------a------a----------a------a-------a--a-g-aac---aagatggggcaaatatggaaacatacgtgaacaagcttcacgaaggctccacatacacagcagctgtccagtacaatgttctagaaaaagatgatgatcccgcatcactaacaatatgggtgcctatgttccagtcatctgtgccagccgacttgctcataaaagaacttgcaagcatcaacatactagtaaagcagatctctacgcccaaaggaccttcactacgagtcacaatcaactcaagaagtgctgtgctggctcaaatgcctagtaatttcaccataagtgcaaatgtatcattagatgaaagaagcaaattagcatatgatgtaactacaccttgtgaaatcaaagcatgcagtttaacatgcttgaaagtaaaaagtatgttaactacagtcaaagatctaaccatgaagacattcaaccccactcatgagatcattgctctatgtgaatttgaaaatattatgacatcaaaaagagtaataataccaacctatctaagatcaatcagtgtcaaaaacaaggatctgaactcactggaaaatatagcaaccaccgaattcaaaaatgctatcaccaatgctaaaattattccctatgcaggattagtgttagtcatcacggttactgataataaaggagcattcaagtatatcaagccacagagtcaatttatagtggatcttggtgcttacctagaaaaagagagcatatattatgtgactactaattggaagcatacagctacacgtttttcaatcaaaccactagaggattaaactcaattatcaacattaaatgacaggttcacatatatcctc-aactgcacactatatctaaacatcataaacatctacactacacac-ttcatcacacaaaccaatcccactcaaaatctaaaatcacttccagccattatctgccagatctagagtgcgaataggt-----aaataaaacaagaatatggggtaaatagatatcagttagagttcaaccaatctcaacaaccatctataccgccaatccaatacatacattgcaaatcttaaaatgggaaacacatccatcacaatagaattcacaagcaaattttggccctattttacactaatacatatgatcttaactctaatctctttactaaccataatcactattatgattgcaatactaaataagctaagtgaacataaaatattctgcaacaaaactcttgaacaaggacagatgtatcaaatcgacacatagtgttctcccattatgctgtatcaaattataatcttgtgtat----ataaat----aaacaaatccaatcttctcacagaatcatggcatcacaaaaccatgccaaccatcatggtagcatagagtagttatt-a----aaaaattaacataatgatgaattattagtatgggatc--aaaaaca-acattggggcaaatgcaacaatgtccaaaaacaagaatcaacgcactgccaggactctagaaaagacctgggatactcttaatcatctaattgtaatatcctcttgtttatacaaattaaatttaaaatctatagcacaaatagcactatcagttttggcaatgataatctcaacctctcttataattgcagccataatattcatcatctctgccaatcacaaagttacactaacaactgtcacagttcaaacaataaaaaaccacactgagaaaaacataaccacttaccttactcaagtctcaccagaaagggttggcccatccaaacaacccgcagccactccaccaatccacacaaactcagccacaatatcacccaatacaaaatcagaaacacaccatacaacagcacaaaccaaaggcacaacctctactccaacacagaacaacaagccaagcacaaaaccacgtccaaaaaatccacc------aa------aaaaagatgattaccattttgaagtgttcaactttgttccctgtagtatatgtggcaacaatcaactctgcaaatccatttgcaaaacaataccaagcaataaaccaaag---aaaaaaccaactacaaaacccacaaacaaaccacctac-caaaaccacaaacaaaagagactct-aaaacactagccaaaacact------------g------------a------aa------------aaag---aaa------ccaccatcaacc---caacaaaaaaaccaacccccaagactacagaaagagacaccagcaccccacaatccactgtgctcgacacaaccacatcaaaccacacagaaagggacac-cagcacctcacaatccactgcgctcgacacaaccacaccaaaacatacaacccaa---cagcaatctct-ccactcaaccatccccgaaaacacacccaactccacacaaacacccacagcatccgagccctctacatcaaattctatctaaaaactccagtcatatgcttagttattt--aaaa-actacatcttagcagagaaccgtgatccctcaagcaagaacgaa---------------------------------attaaat-ctggggcaaataacca---------------------------tggagttgctgatccatagatc---aagtgcaatcttcctaactcttgctattaatgcattgtaccttacctcaagtcagaacataactgaggagttttaccaatcaacatgtagtgcagttagcagaggttacttgagtgctttaagaactggttggtataccagtgtcataacaatagaattaagtaatataaaagaaaccaaatgcaatggaactgacactaaagttaaacttataaaacaagaattagataagtataagaatgcagtaactgaattacagttacttatgcaaaacacaccagctgtcaacaaccgggccagaagagaagcaccacagtatatgaactatacaatcaataccactaaaaacctaaatgtatcaataagc---aagaagaggaaacgaagatttctgggcttcttgttaggtgtaggatctgcaatagcaagtggtatagctgtatccaaagttctacaccttgaaggagaagtgaacaagatc-aaaaatgctttgcag-ctaacgaac---aaagctgtagtcagtctatcaaatggggtcagtgttttaaccaacagagtgttagatctcaagaattatataaacaaccaattattacctatggtaaatcgacagaattgtcgcatatccaacattgagacagttatagaattccagcagaagaacagcagattgttggaaatcaccagagaatttagtgtcaatgcaggtgtaacgacacctttaagcacttacatgttaacaaacagtgagttactatcattaatcaatgatatgcctataacaaatgatcag-aaaaaattaatgtcaagcaatgttcagatagtaaggcaacaaagttattctatcatgtctataataaaggaagaagtccttgcatatgttgtacagctacctatctatggtgtaattgatacaccttgctggaaattacacacatcacctctttgcaccaccaacatcaaagagggatcaaatatttgtttaacaaggactgatagaggatggtattgtgataatgcaggatcagtatcattctttccacaagctgacacttgtaaagtacagtccaatcgagtattttgtgacactatgaacagtttgacattaccaagtgaagtcagcctttgtaacactgacatattcaatcccaagtatgactgcaaaattatgacatc-aaaaacagacataagcagctcagtaatcacttctctaggagctatagtgtcatgctatggtaagactaaatgtactgcatccaacaaaaatcgtggaattataaagacattttctaatggctgtgattatgtgtcaaacaaaggagtagatactgtatcagtgggcaacactttatattatgtcaacaagctggaaggcaaaaacctttatgtaaaaggggaacctataataaattactatgaccctctagtgtttccttctgatgagtttgatgcatcaatatctcaagtcaatgaaaaaattaatcaaagtttagcttttattcgtagatccgatgaattattacataatgtaaatactggaaaatctactacaaatattatgataactgcaattattatagtaatcattgtagtattgttatcattaatagctattggtttactgttgtattgcaaagccaaaaacacaccagttacattaagcaaagaccaactaagtggaatcaataatattgcattcagcaaatag-ac--aaaaaac-ca-cctgatcatgttccaacaac--aa--tctgctgatcatcaatcccaaatcaactt-acaa-cagatacatcaacatcacagcacaggctgaatcatctcctcgcatcatgctacccacacaactaggctagatccttaattcatagttacat----aaaagcctcaaatatcgcaatc-aacactaaatcaacacatcattcacaaaactaacagctggggcaaatatgtcgcgaagaaatccctgcaaatttgagattagaggtcattgcttgaatggtagaagatgccactacagtcataattactttgaatggcctcctcatgcattgctagtgaggcaaaacttcatgttaaacaagatactcaagtcaatggacaagagcatagacactttgtctgaaataagtggagctgctgaacttgatagaacagaagaatatgctcttggtatagttggagtgctagagagctacataggatctataaacaacataacaaaacaatcagcatgtgttgctatgagtaaacttcttattgagatcaatagtgatgacattaaaaagctgagagacaatgaagaacccaattcacctaagataagagtgtacaatactgttatatcatacatcgagagcaatagaaaaaacagcaagcaaaccatccatctgcttaaacgattaccagcagacgtgctgaagaagacaataaagaacacattagatatccacaaaagcataaccataagcaacccaaaagagtcaaccataagtgatcaaaatgaccaaaccaaaaataatgatattaccggataaatatccttgtagtatatcatccatattgatatcaagtgaaagcacgattgctacattcaatcataaaaacatattacaatttaaccacaaccatttagataaccaccagtttttattaaatcatatatttgatgaaattcattggacacctaaaaacttattagatgccactcaacaatttctccaacatcttaacatccctgaagatatatatacagtatatatattagtgtcataatgcttgatcataacgattctatatcattcaaccacaaaactgtcttaataaagttatgggacaaaatggatcccattattaatggaagctctgctaatgtatatctaactgatagttatctaaaaggtgttatctctttttcagaatgtaatgctttagggagttacctttttaacggcccttatcttaaaaatgattataccaacttaattagtagacaaagcccactaatagagcatatgaatctaaaaaaactaactataacacagtcattaatatctagataccataaaggtgaactgaaattagaagaaccaacttatttccagtcattacttatgacatataaaagcatgtcctcgtctgaacaaattgctacaactaacttacttaaaaaaataatacgaagagctatagaaataagtgatgtaaaagtgtacgccatcttaaataaactaggactaaaggaaaaggacagagttaagcccaacaacaattcaggtgatgaagactcagtacttacaaccataattaaagatgatatactctcagctgtggaaaacaatcaatcatatacaaattcagataaaaattactcagtaaatcaaaatatcaatatcaaaacaacactcttaaaaaagttgatgtgttcaatgcaacatcctccatcatggttaatacactggttcaatttatatacaaaattaaataacatattaacacaatatcgatcaaatgaggtaaaaagtcatgggtttatattaatagataatcaaactttgagtggttttcagtttattttaaatcaatatggttgcattgtttatcataaagggctcaaaaaaattacaactactacatacaatcaatttttgacatggaaagacatcagcctcagtagattaaatgtttgcttaattacttggataagtaattgtttaaatacattaaataaaagcttagggttgagatgcggattcaataatgttgtgctatcacaattattcctttacggagattgtatactgaaattatttcataatgaaggcttttacataataaaagaagtagaaggatttattatgtctttaattctaaacataacagaagaagatcaatttaggaaacgattttataatagcatgctaaacaacatcacagatgcagctattaaggctcaaaaggatctactatcaagagtatgtcacactttattagacaagacagtgtctgataatatcataaatggtaaatggataattctattaagtaaatttcttaaattgattaagcttgcaggtgataataatctcaataacttgagtgagctatattttctcttcagaatctttggacatccaatggttgatgaaagacaagcaatggatgctgtaagaattaactgcaatgaaactaagttctatttattaagtagcctaagtacgttgagaggtgctttcatttatagaatcataaaagggtttgtaaatacctacaacagatggcccactttaaggaatgctattgtcctacctctaagatggttaaactattataaacttaatacttatccatctctacttgaaatcacagaaaatgatttgattattttatcaggattgcggttctatcgtgagtttcatctgcctaaaaaagtggatcttgaaatgataataaatgacaaagctatttctcctccaaaagatctaatatggactagttttcctagaaattacatgccatcacatatacaaaattatatagaacatgaaaggttgaagttctctgaaagcgacagatcaagaagagtactagagtattacttgagagataataaattcaatgaatgtgacctatacaattgtgtagttaatcaaagctatctcaacaactctaatcatgtggtatcactaactggtaaagaaagagagctcagtgtgggtagaatgtttgctatgcaaccaggtatgtttaggcaaatccaaatcttagcagaaaaaatgatagccgaaaatattttacaattcttccctgagagtttgacaagatatggtgatctagagcttcaaaagatattagaattaaaagcaggaataagcaacaagtcaaatcgttataatgacaactacaacaattatatcagtaaatgttctataataacagatcttagcaaatttaatcaagcatttagatatgaaacatcatgtgtctgcagtgatgtattagacgaactgcatggggtacaatctctattctcttggttgcatttaacaatacctcttgtcacaataatatgtacatatagacatgcacctccttttataaaggatcatgttgtcaatcttaatgaagttgatgaacaaagtgggttatacagatatcatatgggtggtattgagggctggtgtcaaaaactgtggaccattgaagccatatcattattagatctaatatctcttaaaggtaaattctccatcacagctctgataaatggtgataatcagtcaattgatataagtaaaccagttagacttatagagggtcagacccatgctcaagcagattatttgttagcattaaatagccttaaattgctatataaagagtatgcaggcataggccataagcttaagggaactgagacctatatatctcgagatatgcagttcatgagcaaaacaatccagcacaatggagtgtactatccagccagtatc-aaaaaagtcctgagagtaggtccatggataaatacaatacttgatgattttaaagttagtttagaatctataggtagcttaacacaggagttagaatacagaggagaaagcttattatgcagtttaatatttaggaatatttggttatacaatcaaattgctctgcaactccgaaatcatgctttatgtaataataagctatatttagatatattgaaagtattaaaacacttaaaaaccttttttaatcttgatagtatcgatacggcgttatcattgtatatgaacttgcctatgctgtttggtggtggtgatcctaatttgttatatcgaagcttttataggagaactccagacttccttacagaagctatagtacattcagtgtttgtgttgagctattatactggtcacgatctacaagataagctccaggatcttccagacgatagactgaacaaattcttgacttgtgtcatcacatttgataaaaatccaaatgccgagtttgtaacattgatgagggatccacaggctttagggtctgaaaggcaagctaaaattactagtgagattaatagattagcagtaacagaagtcttaagtatagctccaaacaaaatattttctaaaagtgcacaacactatactaccactgagattgatctaaatgacattatgcaaaatatagaaccaacttaccctcatggattaagagttgtttatgaaagcttacccttttat---aaagcagaaaaaatagttaatcttatatcaggaacaaaatctataactaatatacttgaaaaaacatcagcgatagatacaactgatattaatagggctactgatatgatgaggaaaaatataaccttacttataaggatacttccactagattgtaacaaagacaaaagagagttattaagtttagaaaatcttagcataactgaattaagcaagtatgtaagagaaagatcttggtcattatccaatatagtaggagtaacatcacctagcattatgttcacaatggacattaaatatacaactagcactatagccagtggtataattatagaaaaatataatgttaatggtttaactcgtggtgaaagaggacctactaagccatgggtaggttcatccacacaggagaaaaaaacaatgccagtgtacaatagacaagttttaaccaaaaagcaaagagaccaaatagatttattggcaaaattagactgggtatatgcatccatagacaacaaagatgaattcatggaagaactgagtactggaacacttggactgtcatatgaaaaggccaaaaagttgtttccacaatatctaagtgtcaattatttacaccggttaacagtcagtagtagaccatgcgaatttcctgcctcaataccagcttatagaacaacaaattatcattttgacactagtcctatcaatcatgtattaacagaaaagtatggagatgaagatatcgacattgtgtttcaaaattgcataagttttggtcttagcttgatgtcagttgtggaacaattcacaaacatatgtcctaatagaattattctcataccgaagctgaatgagatacatttgatgaaacctcctatatttacaggagatgttgatatcatcaagttgaagcaagtgatacaaaaacagcatatgttcctaccagataaaataagtttaacccaatatgtagaattattcttaagtaacaaagcacttaaatctggatctcatatcaactctaatttaatattagcacataaaatgtctgattattttcataatgcatatattttaagtactaatttagctggacattggattctgattattcaacttatgaaagattcaaaaggtatttttgaaaaagattggggagaggggtatataactgatcatatgttcattaatttgaatgttttctttaatgcttataagacttatttgctatgttttcatagaggttatggtaaagcaaaattagaatgtgatatgaacacttcagatcttctttgtg---ttttggagttaatagacagtagctactggaaatctatgtctaaagttttcctagaacaaaaagtcataaaatacatagtcaatcaag------acacaagtttgcatagaataaaaggttgtcacagttttaagttgtggtttttaaaacgccttaataatgctaaatttaccgtatgcccttgggttgttaacatagattatcacccaacacacatgaaagctatattatcttacatagatttagttagaatggggttaataaatgtagataaattaaccattaaa---aataaaaacaaattcaatgatgaattttacacatcaaatctcttttacattagttacaacttttcagacaacactcatctgctaacaaaacaaataaggattgctaattcagaattagaagataattataacaaactatatcacccaaccccagaagctttagaaaatgtatcattaatccctgttaaaagtaataatagaaacaaacctaaattttgtataagtggaagtactgaatctatgatgacgtcaacattctctaataaaatgcatattaaatcttccactgttaccacaaaattcaattatagcagacaagacttgtacaatttatttccaattgttgtgatagacaggattatagatcattcaggtaatacagaaaaatctaaccaactttacaccaccacttcacatcagacatctttagtaaggaatagtgcatcactttattgcatgcttccttggcatcatgtcaatagatttaactttgtatttagttccacaggatgcaagatcagtatagaatatattttaaaagatcttaagattaaagatcccagttgtatagcattcataggtgaaggagctggtaacttattattacgtacggtagtagaacttcatcctgacataagatatatttacagaagtttaaaagattgcaatgatcatagtttacctattgaatttctaaggttatacaacgggcatataaacatagattatggtgaaaatttaaccattcctgctacagatgcaactaacaacatacattggtcttatttacatataaaatttgcagaacctattagtatctttgtctgtgatgctgaattacctgtcacagccaattggagtaaaatcataattgaatggagtaagcatgtaagaaagtgcaaatactgttcttctgtaaatagatgcattttaattgcaaaataccatgctcaagatgatattgatttcaaattagataacatcactatattaaaaacttatgtgtgcctaggtagcaagttaaaaggatctgaagtttacttagtccttacaataggccctgcaaatatacttcctg-tttttgatgttgtgcaaaatgctaaattgattctttcaagaactaaaaatttcattatgcctaaaaagattgacaaggaatctatcgatgcaaatattaaaagcttaatacctttcctttgttaccctataacaaaaaatggaattaagacttcattgtcaaaattgaagagtgtagttaatggagatatattatcatattctatagctggacgtaatgaagtattcagtaacaagcttataaaccacaagcatatgaatatcttaaaatggctggatcatgttttaaac---tttagatcagctgaacttaattacaatcatttatacatgatagagtccacatatccttacttgagtgaattattaaatagtttaacaaccaatgagctcaagaagctgattaaaataacaggtagtgtactatacaaccttcctaatgaacagtaa
>OR496393.1_France-2023
atggggtgcaattcactgagcatgataaaggttagattacaaaatttgtttgataatgacgaagtagcattgttaaaaataacatgttatactgacaaattaattcttctgactaatgcattagccaaagcaacaatacatacaattaaattaaatggcatagtttttatacatgttataacaagcagtgaagtgtgccctgataacaatattgtagtgaaatctaactttacaacaatgccaatattacaaaatggaggatacatatgggaattgattgaattgacacactgctctcaattaaatggtctaatagatgataattgtgaaatcaaattttctaaaagactaagtgactcagtaatgactgattatatgaatcaaatatctgatttacttgggcttgatctccattcatgaattatgtttagtctaattcaatagacatgtgtttattaccattttagttaatat---------------aaaccctcatcaaagggaaatggggcaaataaactcacccaatcaatcaaaccatgagcactataaacgacaacaccaccatgcaaagattgatgatcacagacatgagacccctgtcgatggattcaataataacatctctcaccaaagaaatcatcacacacaaattcatatacttgataaacaatgaatgtattgtaagaaaactcgatgaaagacaagctacatttacattcctagtcaattatgagatgaagctattgcacaaagtagggagtaccaaatacaagaaatacaccgaatataatacaaaatatggcacattccctatgcctatatttatcaatcatggcgggtttctagaatgtattggcattaagcctacaaaacatactcctataatatacaaatatgacctcaacccgtaacttcc-aac---aaaa-aa--accaactcatccagaccaagccattatccaaacaacaatgctcaacagttaagaaggagctaatccattttagtaatt-------aaaaataagggtgaaaccagtaacataaattggggcaaatacaaagatg------gctcttagcaaagtcaagttgaatgatacattaaataaggatcagctgctgtcatccagcaaatacactattcaacgtagtacaggagataatattgacactcccaattatgatgtgcaaaaacacctaaacaaactatgtggtatgctattaatcactgaagatgcaaatcataaattcacaggattaataggtatgctatatgctatgtccagattaggaagggaagacactataaagatacttaaagatgctggatatcatgttaaagctaatggagtagatataacaacatatcgtcaagatataaatggaaaggaaatgaaattcgaagtattaacattatcaagcttgacatcagaaatacaagtcaatattgagatagaatctagaaagtcctacaaaaaaatgctaaaagagatgggagaagtggctccagaatataggcatgattctccagactgtgggatgataatactgtgtatagctgcccttgtaataaccaaattagcagcaggagatagatcaggtcttacagcagtaattaggagggcaaacaatgtctt-aaaaaacgaaataaaacgctacaagggcctaataccaaaagacatagccaacagtttttatgaagtatttgaaaaataccctcatcttatagatgtttttgtgcactttggcatagcacaatcatccacaagagggggcagtagagttgaaggaatctttgcaggattgtttatgaatgcctatggttcaggacaagtaatgctaagatggggagttttagccaaatctgt-aaaaaatatcatgctaggacatgctagtgtccaagcagaaatggagcaagttgtggaagtctatgagtatgcacagaagttgggaggagaagctggtttctaccatatattgaacaatccaaaagcatcattgctgtcattaactcaatttcctaacttctcaagtgtggtcctaggtaatgcagcaggtctaggcataatgggagagtatagaggtacaccaagaaaccaagatctctatgatgcagccaaagcatatgcagagcaactcaaagaaaatggagtaataaactacagtgtattagacttaacaacagaagaattggaagccataaagcatcaactcaaccccaaagaagatgacgtagagctttaagttaac-------aaaaaa-tacggggcaaataagtcaacatggagaag-tttgcacctgaatttcatggagaagatgcaaataacaaagctaccaaattcctagaatcaataaaaggcaagtttgcatcatccaaagatcctaagaagaaagatagcataatatctgtcaactcaatagacatagaagtcactaaagagagcccgataacatctggcaccaacattatcaatccaacaagtgaagccgacagtaccccagaaactaaagccaactacccaagaaaacccttagtaagcttcaaagaagatctcaccccaagtgataaccccttctctaagttgtacaaagaaaccatagaaacatttgataacaatgaagaagaatctagctactcatatgaggagatcaatgaccaaacaaatgataacattacagcaagactagatagaattgatgaaaaattaagtgaaatattaggaatgctccatacattagtagttgcaagtgcaggacctacttcggctcgtgacggaataagagatgctatggttggtctaagagaagaaatgatagaaaaaataagagcagaagcattaatgaccaatgataggttagaggccatggcaagacttaggaatgaggaaagcgaaaaaatggcaaaagacacctcagatgaagtgtctctcaatccaacctccaaaaaattgagtgacttgttggaagacaacgatagcgacaatgatctatcacttgatgatttttgatcagtcatcaactcactcagcaatcaacagcatcaacaaaacagacaccaatccattgaatcaaccgccagactgaaaaa--acaaacatccatcagcagaaccaccaaccaatcaatcaaccaattgatcaatcagcactctgacaaaattaacaatatagtaac----a-------a------a----------a------a-------a--a-g-aac---aagatggggcaaatatggaaacatacgtgaacaagcttcacgaaggctccacatacacagcagctgtccagtacaatgttctagaaaaagatgatgatcccgcatcactaacaatatgggtgcctatgttccagtcatctgtgccagccgacttgctcataaaagaacttgcaagcatcaacatactagtaaagcagatctctacgcccaaaggaccttcactacgagtcacaatcaactcaagaagtgctgtgctggctcaaatgcctagtaatttcaccataagtgcaaatgtatcattagatgaaagaagcaaattagcatatgatgtaactacaccttgtgaaatcaaagcatgcagtttaacatgcttgaaagtaaaaagtatgttaactacagtcaaagatctaaccatgaagacattcaaccccactcatgagatcattgctctatgtgaatttgaaaatattatgacatcaaaaagagtaataataccaacctatctaagatcaatcagtgtcaaaaacaaggatctgaactcactggaaaatatagcaaccaccgaattcaaaaatgctatcaccaatgctaaaattattccctatgcaggattagtgttagttatcacggttactgataataaaggagcattcaagtatatcaagccacagagtcaatttatagtggatcttggtgcttacctagaaaaagagagcatatattatgtgactactaattggaagcatacagctacacgtttttcaatcaaaccactagaggattaaactcaattatcaacattaaatgacaggttcacatatatcctc-aactgcacactatatctaaacatcataaacatctacactacacac-ttcatcacacaaaccaatcccactcaaaatctaaaatcacttccagccattatctgccagatctagagtgcgaataggt-----aaataaaacaagaatatggggtaaatagatatcagttagagttcaaccaatctcaacaaccatctataccgccaatccaatacatacattgcaaatcttaaaatgggaaacacatccatcacaatagaattcacaagcaaattttggccctattttacactaatacatatgatcttaactctaatatctttactaaccataatcactattatgattgcaatactaaataagctaagtgaacataaaatattctgcaacaaaactcttgaacaaggacagatgtatcaaatcgacacatagtgttctcccattatgctgtatcaaattataatcttgtgtat----ataaac----aaacaaatccaatcttctcacagaatcatggcatcacaaaaccatgcctaccatcatggtagcatagagtagttatt------aaaaattaacataatgatgaattattagtatgggatc--aaaaaca-acattggggcaaatgcaacaatgtccaaaaacaagaatcaacgcactgccaggactctagaaaagacctgggatactcttaatcatctaattgtaatatcctcttgtttatacaaattaaatttaaaatctatagcacaaatagcactatcagttttggcaatgataatctcaacctctcttataattgcagccataatattcatcatctctgccaatcacaaagttacactaacaactgtcacagttcaaacaataaaaaaccacactgagaaaaacataaccacttaccttactcaagtctcaccagaaagggttggcccatccaaacaacccgcagccactccaccaatccacacaaactcagccacaatatcacccaatacaaaatcagaaacacaccatacaacagcacaaaccaaaggcacaacctctactccaacacagaacaacaagccaagcacaaaaccacgtccaaaaaatccacc------aa------aaaaagatgattaccattttgaagtgttcaactttgttccctgtagtatatgtggcaacaatcaactctgcaaatccatttgcaaaacaataccaagcaataaaccaaag---aaaaaaccaactacaaaacccacaaacaaaccacctac-caaaaccacaaacaaaagagactct-aaaacactagccaaaacact------------g------------a------aa------------aaag---aaa------ccaccatcaacc---caacaaaaaaaccaacccccaagactacagaaagagacaccagcaccccacaatccactgtgctcgacacaaccacatcaaaccacacagaaagggacac-cagcacctcacaatccactgcgctcgacacaaccacaccaaaacatacaacccaa---cagcaatctct-ccactcaaccatccccgaaaacacacccaactccacacaaacacccacagcatccgagccctctacatcaaattctatctaaaaactccagtcatatgcttagttattt--aaaa-actacatcttagcagagaaccgtgatccctcaagcaagaacgaa---------------------------------attaaat-ctggggcaaataacca---------------------------tggagttgctgatccatagatc---aagtgcaatcttcctaactcttgctattaatgcattgtaccttacctcaagtcagaacataactgaggagttttaccaatcaacatgtagtgcagttagcagaggttacttgagtgctttaagaactggttggtataccagtgtcataacaatagaattaagtaatataaaagaaaccaaatgcaatggaactgacactaaagttaaacttataaaacaagaattagataagtataagaatgcagtaactgaattacagttacttatgcaaaacacaccagctgtcaacaaccgggccagaagagaagcaccacagtatatgaactatacaatcaataccactaaaaacctaaatgtatcaataagc---aagaagaggaaacgaagatttctgggcttcttgttaggtgtaggatctgcaatagcaagtggtatagctgtatccaaagttctacaccttgaaggagaagtgaacaagatc-aaaaatgctttgcag-ctaacgaac---aaagctgtagtcagtctatcaaatggggtcagtgttttaaccaacagagtgttagatctcaagaattatataaacaaccaattattacctatggtaaatcgacagaattgtcgcatatccaacattgagacagttatagaattccagcagaagaacagcagattgttggaaatcaccagagaatttagtgtcaatgcaggtgtaacgacacctttaagcacttacatgttaacaaacagtgagttactatcattaatcaatgatatgcctataacaaatgatcag-aaaaaattaatgtcaagcaatgttcagatagtaaggcaacaaagttattctatcatgtctataataaaggaagaagtccttgcatatgttgtacagctacctatctatggtgtaattgatacaccttgctggaaattacacacatcacctctttgcaccaccaacatcaaagagggatcaaatatttgtttaacaaggactgatagaggatggtattgtgataatgcaggatcagtatcattctttcctcaagctgacacttgtaaagtacagtccaatcgagtattttgtgacactatgaacagtttgacattaccaagtgaagtcagcctttgtaacactgacatattcaatcccaagtatgactgcaaaattatgacatc-aaaaacagacataagcagctcagtaatcacttctctaggagctatagtgtcatgctatggtaagactaaatgtactgcatccaacaaaaatcgtggaattataaagacattttctaatggctgtgattatgtgtcaaacaaaggagtagatactgtatcagtgggcaacactttatattatgtcaacaagctggaaggaaaaaacctttatgtaaaaggggaacctataataaattactatgaccctctagtgtttccttctgatgagtttgatgcatcaatatctcaagtcaatgaaaaaattaatcaaagtttagcttttattcgtagatccgatgaattattacataatgtaaatactggaaaatctactacaaatattatgataactgcaattattatagtaatcattgtagtattgttatcattaatagctattggtttactgttgtattgcaaagccaaaaacacaccagttacattaagcaaagaccaactaagtggaatcaataatattgcattcagcaaatag-ac--aaaaaac-ca-cctgatcatgttccaacaac--aa--tctgctgaccatcaatcccaaatcaactt-acaa-cagatacatcaacatcacagcacaggctgaatcatctcctcgcatcatgctacccacacaactaggctagatccttaattcatagttacat----aaaagcctcaaatatcgcaatc-aacactaaatcaacacatcattcacaaaactaacagctggggcaaatatgtcgcgaagaaatccctgcaaatttgagattagaggtcattgcttgaatggtagaagatgccactacagtcataattactttgaatggcctcctcatgcattgctagtgaggcaaaacttcatgttaaacaagatactcaagtcaatggacaagagcatagacactttgtctgaaataagtggagctgctgaacttgatagaacagaagaatatgctcttggtatagttggagtgctagagagctacataggatctataaacaacataacaaaacaatcagcatgtgttgctatgagtaaacttcttattgagatcaatagtgatgacattaaaaagctgagagacaatgaagaacccaattcgcctaagataagagtgtacaatactgttatatcatacatcgagagcaatagaaaaaacagcaagcaaaccatccatctgcttaaacgattaccagcagacgtgctgaagaagacaataaagaacacattagatatccacaaaagcataaccataagcaacccaaaagagtcaaccataagtgatcaaaatgaccaaaccaaaaataatgatattaccggataaatatccttgtagtatatcatccatattgatatcaagtgaaagcacgattgctacattcaatcataaaaacatattacaatttaaccacaaccatttagataaccaccagtttttattaaatcatatatttgatgaaattcattggacacctaaaaacttattagatgccactcaacaatttctccaacatcttaacatccctgaagatatatatacagtatatatattagtgtcataatgcttgatcataacgattctatatcattcaaccacaaaactgtcttaataaagttatgggacaaaatggatcccattattaatggaagctctgctaatgtatatctaactgatagttatctaaaaggtgttatctctttttcagaatgtaatgctttagggagttacctttttaacggcccttatcttaaaaatgattataccaacttaattagtagacaaagcccactaatagagcatatgaatctaaaaaaactaactataacacagtcattaatatctagataccataaaggtgaactgaaattagaagaaccaacttatttccagtcattacttatgacatataaaagcatgtcctcgtctgaacaaattgctacaactaacttacttaaaaaaataatacgaagagctatagaaataagtgatgtaaaagtgtacgccatcttaaataaactaggactaaaggaaaaggacagagttaagcccaacaacaattcaggtgatgaagactcagtacttacaaccataattaaagatgatatactctcagctgtggaaaacaatcaatcatatacaaattcagataaaaattactcagtaaatcaaaatatcaatatcaaaacaacactcttaaaaaagttgatgtgttcaatgcaacatcctccatcatggttaatacactggttcaatttatatacaaaattaaataacatattaacacaatatcgatcaaatgaggtaaaaagtcatgggtttatattaatagataatcaaactttgagtggttttcagtttattttaaatcaatatggttgcattgtttatcataaagggctcaaaaaaattacaactactacatacaatcaatttttgacatggaaagacatcagcctcagtagattaaatgtttgcttaattacttggataagtaattgtttaaatacattaaataaaagcttagggttgagatgcggattcaataatgttgtgctatcacaattattcctttacggagattgtatactgaaattatttcataatgaaggcttttacataataaaagaagtagaaggatttattatgtctttaattctaaacataacagaagaagatcaatttaggaaacgattttataatagcatgctaaacaacatcacagatgcagctattaaggctcaaaaggatctactatcaagagtatgtcacactttattagacaagacagtgtctgataatatcataaatggtaaatggataattctattaagtaaatttcttaaattgattaagcttgcaggtgataataatctcaataacttgagtgagctatattttctcttcagaatctttggacatccaatggttgatgaaagacaagcaatggatgctgtaagaattaactgcaatgaaactaagttctatttattaagtagcctaagtacgttgagaggtgctttcatttatagaatcataaaagggtttgtaaatacctacaacagatggcccactttaaggaatgctattgtcctacctctaagatggttaaactattataaacttaatacttatccatctctacttgaaatcacagaaaatgatttgattattttatcaggattgcggttctatcgtgagtttcatctgcctaaaaaagtggatcttgaaatgataataaatgacaaagctatttctcctccaaaagatctaatatggactagttttcctagaaattacatgccatcacatatacagaattatatagaacatgaaaggttgaagttctctgaaagcgacagatcaagaagagtactagagtattacttgagagataataaattcaatgaatgtgacctatacaattgtgtagttaatcaaagctatctcaacaactctaatcatgtggtatcactaactggtaaagaaagagagctcagtgtgggtagaatgtttgctatgcaaccaggtatgtttaggcaaatccaaatcttagcagaaaaaatgatagccgaaaatattttacaattcttccctgagagtttgacaagatatggtgatctagagcttcaaaagatattagaattaaaagcaggaataagcaacaagtcaaatcgttataatgacaactacaacaattatatcagtaaatgttctataataacagatcttagcaaatttaatcaagcatttagatatgaaacatcatgtgtctgcagtgatgtattagacgaactgcatggggtacaatctctattctcttggttgcatttaacaatacctcttgtcacaataatatgtacatatagacatgcacctccttttataaaggatcatgttgtcaatcttaatgaagttgatgaacaaagtgggttatacagatatcatatgggtggtattgagggctggtgtcaaaaactgtggaccattgaagccatatcattattagatctaatatctcttaaaggtaaattctccatcacagctctgataaatggtgataatcagtcaattgatataagtaaaccagttagacttatagagggtcagacccatgctcaagcagattatttgttagcattaaatagccttaaattgctatataaagagtatgcaggcataggccataagcttaagggaactgagacctatatatctcgagatatgcagttcatgagcaaaacaatccagcacaatggagtgtactatccagccagtatc-aaaaaagtcctgagagtaggtccatggataaatacaatacttgatgattttaaagttagtttagaatctataggtagcttaacacaggagttagaatacagaggagaaagtttattatgcagtttaatatttaggaatatttggttatacaatcaaattgctctgcaactccgaaatcatgctttatgtaataataagctatatttagatatattgaaagtattaaaacacttaaaaaccttttttaatcttgatagtatcgatacggcgttatcattgtatatgaacttgcctatgctgtttggtggtggtgatcctaatttgttatatcgaagcttttataggagaactccagacttccttacagaagctatagtacattcagtgtttgtgttgagctattatactggtcacgatctacaagataagctccaggatcttccagacgatagactgaacaaattcttgacttgtgtcatcacatttgataaaaatccaaatgccgagtttgtaacattgatgagggatccacaggctttagggtctgaaaggcaagctaaaattactagtgagattaatagattagcagtaacagaagtcttaagtatagctccaaacaaaatattttctaaaagtgcacaacactatactaccactgagattgatctaaatgacattatgcaaaatatagaaccaacttaccctcatggattaagagttgtttatgaaagcttacccttttat---aaagcagaaaaaatagttaatcttatatcaggaacaaaatctataactaatatacttgaaaaaacatcagcaatagatacaactgatattaatagggctactgatatgatgaggaaaaatataaccttacttataaggatacttccactagattgtaacaaagacaaaagagagttattaagtttagaaaatcttagcataactgaattaagcaagtatgtaagagaaagatcttggtcattatccaatatagtaggagtaacatcacctagcattatgttcacaatggacattaaatatacaactagcactatagccagtggtataattatagaaaaatataatgttaatggtttaactcgtggtgaaagaggacctactaagccatgggtaggttcatccacacaggagaaaaaaacaatgccagtgtacaatagacaagttttaaccaaaaagcaaagagaccaaatagatttattggcaaaattagactgggtatatgcatccatagacaacaaagatgaattcatggaagaactgagtactggaacacttggactgtcatatgaaaaggccaaaaagttgtttccacaatatctaagtgtcaattatttacaccggttaacagtcagtagtagaccatgcgaatttcctgcctcaataccagcttatagaacaacaaattatcattttgacactagtcctatcaatcatgtattaacagaaaagtatggagatgaagatatcgacattgtgtttcaaaattgcataagttttggtcttagcttgatgtcagttgtggaacaattcacaaacatatgtcctaatagaattattctcataccgaagctgaatgagatacatttgatgaaacctcctatatttacaggagatgttgatatcatcaagttgaagcaagtgatacaaaaacagcatatgttcctaccagataaaataagtttaacccaatatgtagaattattcttaagtaacaaagcacttaaatctggatctcatatcaactctaatttaatattagcacataaaatgtctgattattttcataatgcatatattttaagtactaatttagctggacattggattctgattattcaacttatgaaagattcaaaaggtatttttgaaaaagattggggagaggggtatataactgatcatatgttcattaatttgaatgttttctttaatgcttataagacttatttgctatgttttcatagaggttatggtaaagcaaaattagaatgtgatatgaacacttcagatcttctttgtg---ttttggagttaatagacagtagctactggaaatctatgtctaaagttttcctagaacaaaaagtcataaaatacatagtcaatcaag------acacaagtttgcatagaataaaaggttgtcacagttttaagttgtggtttttaaaacgccttaataatgctaaatttaccgtatgcccttgggttgttaacatagattatcacccaacacacatgaaagctatattatcttacatagatttagttagaatggggttaataaatgtagataaattaaccattaaa---aataaaaacaaattcaatgatgaattttacacatcaaatctcttttacattagttacaacttttcagacaacactcatctgctaacaaaacaaataaggattgctaattcagaattagaagataattataacaaactatatcacccaaccccagaagctttagaaaatgtatcattaatccctgttaaaagtaataatagaaacaaacctaaattttgtataagtggaagtactgaatctatgatgacgtcaacattctctaataaaatgcatattaaatcttccactgttaccacaaaattcaattatagcagacaagacttgtacaatttatttccaattgttgtgatagacagaattatagatcattcaggtaatacagaaaaatctaaccaactttacaccaccacttcacatcagacatctttagtaaggaatagtgcatcactttattgcatgcttccttggcatcatgtcaatagatttaactttgtatttagttccacaggatgcaagatcagtatagaatatattttaaaagatcttaagattaaagatcccagttgtatagcattcataggtgaaggagctggtaacttattattacgtacggtagtagaacttcatcctgacataagatatatttacagaagtttaaaagattgcaatgatcatagtttacctattgaatttctaaggttatacaacgggcatataaacatagattatggtgaaaatttaaccattcctgctacagatgcaactaacaacatacattggtcttatttacatataaaatttgcagaacctattagtatctttgtctgtgatgctgaattacctgtcacagccaattggagtaaaatcataattgaatggagtaagcatgtaagaaagtgcaaatactgttcttctgtaaatagatgcattttaattgcaaaataccatgctcaagatgatattgatttcaaattagataacatcactatattaaaaacttatgtgtgcctaggtagcaagttaaaaggatctgaagtttacttagtccttacaataggccctgcaaatatacttcctg-tttttgatgttgtgcaaaatgctaaattgattctttcaagaactaaaaatttcattatgcctaaaaagattgacaaggaatctatcgatgcaaatattaaaagcttaatacctttcctttgttaccctataacaaaaaatggaattaagacttcattgtcaaaattgaagagtgtagttaatggagatatattatcatattctatagctggacgtaatgaagtattcagtaacaagcttataaaccacaagcatatgaatatcttaaaatggctggatcatgttttaaac---tttagatcagctgaacttaattacaatcatttatacatgatagagtccacatatccttacttgagtgaattattaaatagtttaacaaccaatgagctcaagaagctgattaaaataacaggtagtgtactatacaaccttcctaatgaacagtaa
>OR915782.1_USA-2023
atggggtgcaattcactgagcatgataaaggttagattacaaaatttgtttgataatgacgaagtagcattgttaaaaataacatgttatactgacaaattaattcttctgactaatgcattagctaaagcaacaatacatacaattaaattaaatggcatagtttttatacatgttataacaagcagtgaagtgtgccctgataacaatattgtagtgaaatctaactttacaacaatgccaatattacaaaatggaggatacatatgggaattgattgaattgacacactgctctcaattaaatggtctaatagatgataattgtgaaatcaaattttctaaaagactaagtgactcagtaatgactgattatatgaatcaaatatctgatttacttgggcttgatctccattcatgaattatgtttagtctaattcaatagacatgtgtttattaccattttagttaatat---------------aaaacctcatcaaagggaaatggggcaaataaactcacccaatcaatcaaaccatgagcactataaacgacaacaccaccatgcaaagattgatgatcacagacatgagacccctgtcgatggattcaataataacatctctcaccaaagaaatcatcacacacaaattcatatacttgataaacaatgaatgtattgtaagaaaactcgatgaaagacaagctacatttacattcctagtcaattatgagatgaagctattgcacaaagtagggagtaccaaatacaagaaatacaccgaatataatacaaaatatggcacattccctatgcctatatttatcaatcatggcgggtttctagaatgtattggcattaagcctacaaaacatactcctataatatacaaatatgacctcaacccgtaacttcc-aac----aaa-aa--accaactcatccagaccaagccattatccaaacaacaatgctcaacagttaagaaggagctaatccattttagtaatt-------aaaaataagggtgaaaccagtaacataaattggggcaaatacaaagatg------gctcttagcaaagtcaagttgaatgatacattaaataaggatcagctgctgtcatccagcaaatacactattcaacgtagtacaggagataatattgacactcccaattatgatgtgcaaaaacacctaaacaaactatgtggtatgctattaatcactgaagatgcaaatcataaattcacaggattaataggtatgctatatgctatgtccagattaggaagggaagacactataaagatacttaaagatgctggatatcatgttaaagctaatggagtagatataacaacatatcgtcaagatataaatggaaaggaaatgaaattcgaagtattaacattatcaagcttgacatcagaaatacaagtcaatattgagatagaatctagaaagtcctacaaaaaaatgctaaaagagatgggagaagtggctccagaatataggcatgattctccagactgtgggatgataatactgtgtatagctgcccttgtaataaccaaattagcagcaggagatagatcaggtcttacagcagtaattaggagggcaaacaatgtctt-aaaaaacgaaataaaacgctacaagggcctaataccaaaagacatagccaacagtttttatgaagtatttgaaaaataccctcatcttatagatgtttttgtgcactttggcatagcacaatcatccacaagagggggcagtagagttgaaggaatctttgcaggattgtttatgaatgcctatggttcaggacaagtaatgctaagatggggagttttagccaaatctgt-aaaaaatatcatgctaggacatgctagtgtccaagcagaaatggagcaagttgtggaagtctatgagtatgcacagaagttgggaggagaagctggtttctaccatatattgaacaatccaaaagcatcattgctgtcattaactcaatttcctaacttctcaagtgtggtcctaggtaatgcagcaggtctaggcataatgggagagtatagaggtacaccaagaaaccaagatctctatgatgcagccaaagcatatgcagagcaactcaaagaaaatggagtaataaactacagtgtattagacttaacaacagaagaattggaagccataaagcatcaactcaaccccaaagaagatgacgtagagctttaagttaac-------aaaaaa-tacggggcaaataagtcaacatggagaag-tttgcacctgaatttcatggagaagatgcaaataacaaagctaccaaattcctagaatcaataaaaggcaagtttgcatcatccaaagatcctaagaagaaagatagcataatatctgtcaactcaatagacatagaagtcactaaagagagcccgataacatctggcaccaacattatcaatccaacaagtgaagccgacagtaccccagaaactaaagccaactacccaagaaaacccttagtaagcttcaaagaagatctcaccccaagtgataaccccttctctaagttgtacaaagaaaccatagaaacatttgataacaatgaagaagaatctagctactcatatgaggagatcaatgaccaaacaaatgataacattacagcaagactagatagaattgatgaaaaattaagtgaaatattaggaatgctccatacattagtagttgcaagtgcaggacctacttcggctcgtgacggaataagagatgctatggttggtctaagagaagaaatgatagaaaaaataagagcagaagcattaatgaccaatgataggttagaggccatggcaagacttaggaatgaggaaagcgaaaaaatggcaaaagacacctcagatgaagtgtctctcaatccaacctccaaaaaattgagtgacttgttggaagacaacgatagcgacaatgatctatcacttgatgatttttgatcagtcatcaactcactcagaaatcaacagcatcaacaaaacagacaccaatccattgaatcaaccgccagactgaaaaa--acaaacatccatcagcagaaccaccaaccaatcaatcaaccaattgatcaatcagcactctgacaaaattaacaatatagtaac----a-------a------a----------a------a-------a--a-g-aac---aagatggggcaaatatggaaacatacgtgaacaagcttcacgaaggctccacatacacagcagctgtccagtacaatgttctagaaaaagatgatgatcccgcatcactaacaatatgggtgcctatgttccagtcatctgtgccagccgacttgctcataaaagaacttgcaagcatcaacatactagtaaagcagatctctacgcccaaaggaccttcactacgagtcacaatcaactcaagaagtgctgtgctggctcaaatgcctagtaatttcaccataagtgcaaatgtatcattagatgaaagaagcaaattagcatatgatgtaactacaccttgtgaaatcaaagcatgcagtttaacatgcttgaaagtaaaaagtatgttaactacagtcaaagatctaaccatgaagacattcaaccccactcatgagatcattgctctatgtgaatttgaaaatattatgacatcaaaaagagtaataataccaacctatctaagatcaatcagtgtcaaaaacaaggatctgaactcactggaaaatatagcaaccaccgaattcaaaaatgctatcaccaatgctaaaattattccctatgcaggattagtgttagttatcacggttactgataataaaggagcattcaagtatatcaagccacagagtcaatttatagtggatcttggtgcttacctagaaaaagagagcatatattatgtgactactaattggaagcatacagctacacgtttttcaatcaaaccactagaggattaaactcaattatcaacattaaatgacaggttcacatatatcctc-aactgcacactatatctaaacatcataaacatctacactacacac-ttcatcacacaaaccaatcccactcaaaatctaaaatcacttccagccattatctgccagatctagagtgcgaataggt-----aaataaaacaagaatatggggtaaatagatatcagttagagttcaaccaatctcaacaaccatctataccgccaatccaatacatacattgcaaatcttaaaatgggaaacacatccatcacaatagaattcacaagcaaattttggccctattttacactaatacatatgatcttaactctaatctctttactaaccataatcactattatgattgcaatactaaataagctaagtgaacataaaatattctgcaacaaaactcttgaacaaggacagatgtatcaaatcgacacatagtgttctcccattatgctgtatcaaattataatcttgtgtat----ataaat----aaacaaatccaatcttctcacagaatcatggcatcacaaaaccatgccaaccctcatggtagcatagagtagttatt------aaaaattaacataatgatgaattattagtatgggatc--aaaaaca-acattggggcaaatgcaacaatgtccaaaaacaagaatcaacgcactgccaggactctagaaaagacctgggatactcttaatcatctaattgtaatatcctcttgtttatacaaattaaatttaaaatctatagcacaaatagcactatcagttttggcaatgataatctcaacctctcttataattacagccataatattcatcatctctgccaatcacaaagttacactaacaactgtcacagttcaaacaataaaaaaccacactgagaagaacataaccacttaccttactcaagtctcaccagaaagggttggcccatccaaacaacccgcagccactccaccaatccacacaaactcagccacaatatcacccaatacaaaatcagaaacacaccatacaacagcacaaactaaaggcacaacctctactccaacacagaacaacaagccaagcacaaaaccacgtccaaaaaatccacc------aa------aaaaagatgattaccattttgaagtgttcaactttgttccctgtagtatatgtggcaacaatcaactctgcagatccatttgcaaaacaataccaagcaataaaccaaag---aaaaaaccaactacaaaacccacaaacaaaccacctac-caaaaccacaaacaaaagagactcc-aaaacactagccaaaacact------------g------------a------aa------------aaag---aaa------ccaccatcaacc---caacaaaaaaaccaacccccaagactacagaaagagacaccagcaccccacaatccactgtgctcgacacaaccacatcaaaccacacagaaagggacac-cagcacctcacaatccactgtgctcgacacaaccacaccaaaacatacaacccaa---cagcaatctct-ccactcaaccatccccgaaaacacacccaactccacacaaacacccacagcatccgagccctctacatcaaattctatctaaaaactccagtcatatgcttagttattt--aaaa-actacatcttagcagagaaccgtgatccctcaagcaagaacgaa---------------------------------attaaat-ctggggcaaataacca---------------------------tggagttgctgatccatagatc---aagtgcaatcttcctaactcttgctattaatgcattgtaccttacctcaagtcagaacataactgaggagttttaccaatcaacatgtagtgcagttagcagaggttacttgagtgctttaagaactggttggtataccagtgtcataacaatagaattaagtaatataaaagaaaccaaatgcaatggaactgacactaaagttaaacttataaaacaagaattagataagtataagaatgcagtaactgaattacagttacttatgcaaaacacaccagctgtcaacaaccgggccagaagagaagcaccacagtatatgaactatacaatcaataccactaaaaacctaaatgtatcaataagc---aagaagaggaaacgaagatttctgggcttcttgttaggtgtaggatctgcaatagcaagtggtatagctgtatccaaagttctacaccttgaaggagaagtgaacaagatc-aaaaatgctttgcag-ctaacgaac---aaagctgtagtcagtctatcaaatggggtcagtgttttaaccaacagagtgttagatctcaagaattatataaacaaccaattattacctatggtaaatcgacagaattgtcgcatatccaacattgagacagttatagaattccagcagaagaacagcagattgttggaaatcaccagagaatttagtgtcaatgcaggtgtaacgacacctttaagcacttacatgttaacaaacagtgagttactatcattaatcaatgatatgcctataacaaatgatcag-aaaaaattaatgtcaagcaatgttcagatagtaaggcaacaaagttattctatcatgtctataataaaggaagaagtccttgcatatgttgtacagctacctatctatggtgtaattgatacaccttgctggaaattacacacatcacctctttgcaccaccaacatcaaagagggatcaaatatttgtttaacaaggactgatagaggatggtattgtgataatgcaggatcagtatcattctttccacaagctgacacttgtaaagtacagtccaatcgagtattttgtgacactatgaacagtttgacattaccaagtgaagtcagcctttgtaacactgacatattcaatcccaagtatgactgcaaaattatgacatc-aaaaacagacataagcagctcagtaatcacttctctaggagctatagtgtcatgctatggtaagactaaatgtactgcatccaacaaaaatcgtggaattataaagacattttctaatggctgtgattatgtgtcaaacaaaggagtagatactgtatcagtgggcaacactttatattatgtcaacaagctggaaggcaaaaacctttatgtaaaaggggaacctataataaattactatgaccctctagtgtttccttctgatgagtttgatgcatcaatatctcaagtcaatgaaaaaattaatcaaagtttagcttttattcgtagatccgatgaattattacataatgtaaatactggaaaatctactacaaatattatgataactgcaattattatagtaatcattgtagtattgttatcattaatagctattggtttactgttgtattgcaaagccaaaaacacaccagttacattaagcaaagaccaactaagtggaatcaataatattgcattcagcaaatag-ac--aaaaaac-ca-cctgatcatgttccaacaac--aa--tctgctgaccatcaatcccaaatcaactt-acaa-cagatacatcaatatcacagcacaggctgaatcatctcctcgcatcatgctacccacacaactaggctagatccttaattcatagttacat----aaaagcctcaaatatcgcaatc-aacactaaatcaacacatcattcacaaaactaacagctggggcaaatatgtcgcgaagaaatccctgcaaatttgagattagaggtcattgcttgaatggtagaagatgccactacagtcataattactttgaatggcctcctcatgcattgctagtgaggcaaaacttcatgttaaacaagatactcaagtcaatggacaagagcatagacactttgtctgaaataagtggagctgctgaacttgatagaacagaagaatatgctcttggtatagttggagtgctagagagctacataggatctataaacaacataacaaaacaatcagcatgtgttgctatgagtaaacttcttattgagatcaatagtgatgacattaaaaagctgagagacaatgaagaacccaattcacctaagataagagtgtacaatactgttatatcatacatcgagagcaataggaaaaacagcaagcaaaccatccatctgcttaaacgattaccagcagacgtgctgaagaagacaataaagaacacattagatatccacaaaagcataaccataagcaacccaaaagagtcaaccataagtgatcaaaatgaccaaaccaaaaataatgatattaccggataaatatccttgtagtatatcatccatattgatatcaagtgaaagcacgattgctacattcaatcataaaaacatattacaatttaaccacaaccatttagataaccaccagtttttattaaatcatatatttgatgaaattcattggacacctaaaaacttattagatgccactcaacaatttctccaacatcttaacatccctgaagatatatatacagtatatatattagtgtcataatgcttgatcataacgattctatatcattcaaccacaaaactgtcttaataaagttatgggacaaaatggatcccattattaatggaagctctgctaatgtatatctaactgatagttatctaaaaggtgttatctctttttcagaatgtaatgctttagggagttacctttttaacggcccttatcttaaaaatgattataccaacttaattagtagacaaagcccactaatagagcatatgaatctaaaaaaactaactataacacagtcattaatatctagataccataaaggtgaactgaaattagaagaaccaacttatttccagtcattacttatgacatataaaagcatgtcctcgtctgaacaaattgctacaactaacttacttaaaaaaataatacgaagagctatagaaataagtgatgtaaaagtgtacgccatcttaaataaactaggactaaaggaaaaggacagagttaagcccaacaacaattcaggtgataaagactcagtacttacaaccataattaaagatgatatactctcagctgtggaaaacaatcaatcatatacaaattcagataaaaattactcagaaaatcaaaatatcaatatcaaaacaacactcttaaaaaagttgatgtgttcaatgcaacatcctccatcatggttaatacactggttcaatttatatacaaaattaaataacatattaacacaatatcgatcaaatgaggtaaaaagtcatgggtttatattaatagataatcaaactttgagtggttttcagtttattttaaatcaatatggttgcattgtttatcataaagggctcaaaaaaattacaactactacatacaatcaatttttgacatggaaagacatcagcctcagtagattaaatgtttgcttaattacttggataagtaattgtttaaatacattaaataaaagcttagggttgagatgcggattcaataatgttgtgctatcacaattattcctttacggagattgtatactgaaattatttcataatgaaggcttttacataataaaagaagtagaaggatttattatgtctttaattctaaacataacagaagaagatcaatttaggaaacgattttataatagcatgctaaacaacatcacagatgcagctattaaggctcaaaaggatctactatcaagagtatgtcacactttattagacaagacagtgtctgataatatcataaatggtaaatggataattctattaagtaaatttcttaaattgattaagcttgcaggtgataataatctcaataacttgagtgagctatattttctcttcagaatctttggacatccaatggttgatgaaagacaagcaatggatgctgtaagaattaactgcaatgaaactaagttctatttattaagtagcctaagtacgttgagaggtgctttcatttatagaatcataaaagggtttgtaaatacctacaacagatggcccactttaaggaatgctattgtcctacctctaagatggttaaactattataaacttaatacttatccatctctacttgaaatcacagaaaatgatttgattattttatcaggattgcggttctatcgtgagtttcatctgcctaaaaaagtggatcttgaaatgataataaatgacaaagctatttctcctccaaaagatctaatatggactagttttcctagaaattacatgccatcacatatacaaaattatatagaacatgaaaggttgaagttctctgaaagcgacagatcaagaagagtactagagtattacttgagagataataaattcaatgaatgtgacctatacaattgtgtagttaatcaaagctatctcaacaactctaatcatgtggtatcactaactggtaaagaaagagagctcagtgtgggtagaatgtttgctatgcaaccaggtatgtttaggcaaatccaaatcttagcagaaaaaatgatagccgaaaatattttacaattcttccctgagagtttgacaagatatggtgatctagagcttcaaaagatattagaattaaaagcaggaataagcaacaagtcaaatcgttataatgacaactacaacaattatatcagtaaatgttctataataacagatcttagcaaatttaatcaagcatttagatatgaaacatcatgtgtctgcagtgatgtattagacgaactgcatggggtacaatctctattctcttggttgcatttaacaatacctcttgtcacaataatatgtacatatagacatgcacctccttttataaaggatcatgttgtcaatcttaatgaagttgatgaacaaagtgggttatacagatatcatatgggtggtattgagggctggtgtcaaaaactgtggaccattgaagccatatcattattagatctaatatctcttaaaggtaaattctccatcacagctctgataaatggtgataatcagtcaattgatataagtaaaccagttagacttatagagggtcagacccatgctcaagcagattatttgttagcattaaatagccttaaattgctatataaagagtatgcaggcataggccataagcttaagggaactgagacctatatatctcgagatatgcagttcatgagcaaaacaatccagcacaatggagtgtactatccagccagtatc-aaaaaagtcctgagagtaggtccatggataaatacaatacttgatgattttaaagttagtttagaatctataggtagcttaacacaggagttagaatacagaggagaaagcttattatgcagtttaatatttaggaatatttggttatacaatcaaattgctctgcaactccgaaatcatgctttatgtaataataagctatatttagatatattgaaagtattaaaacacttaaaaaccttttttaatcttgatagtatcgatacggcgttatcattgtatatgaacttgcctatgctgtttggtggtggtgatcctaatttgttatatcgaagcttttataggagaactccagacttccttacagaagctatagtacattcagtgtttgtgttgagctattatactggtcacgatctacaagataagctccaggatcttccagacgatagactgaacaaattcttgacttgtgtcatcacatttgataaaaatccaaatgccgagtttgtaacattgatgagggatccacaggctttagggtctgaaaggcaagctaaaattactagtgagattaatagattagcagtaacagaagtcttaagtatagctccaaacaaaatattctctaaaagtgcgcaacactatactaccactgagattgatctaaatgacattatgcaaaatatagaaccaacttaccctcatggattaagagttgtttatgaaagcttacccttttat---aaagcagaaaaaatagttaatcttatatcaggaacaaaatctataactaatatacttgaaaaaacatcagcgatagatacaactgatattaatagggctactgatatgatgaggaaaaatataaccttacttataaggatacttccactagattgtaacaaagacaaaagagagttattaagtttagaaaatcttagcataactgaattaagcaagtatgtaagagaaagatcttggtcattatccaatatagtaggagtaacatcacctagcattatgttcacaatggacattaaatatacaactagcactatagccagtggtataattatagaaaaatataatgttaatggtttaactcgtggtgaaagaggacctactaagccatgggtaggttcatccacacaggagaaaaaaacaatgccagtgtacaatagacaagttttaaccaaaaagcaaagagaccaaatagatttattggcaaaattagactgggtatatgcatccatagacaacaaagatgaattcatggaagaactgagtactggaacacttggactgtcgtatgaaaaggccaaaaagttgtttccacaatatctaagtgtcaattatttacaccggttaacagtcagtagtagaccatgcgaatttcctgcctcaataccagcttatagaacaacaaattatcattttgacactagtcctatcaatcatgtattaacagaaaagtatggagatgaagatatcgacattgtgtttcaaaattgcataagttttggtcttagcttgatgtcagttgtggaacaattcacaaacatatgtcctaatagaattattctcataccgaagctgaatgagatacatttgatgaaacctcctatatttacaggagatgttgatatcatcaagttgaagcaagtgatacaaaaacagcatatgttcctaccagataaaataagtttaacccaatatgtagaattattcttaagtaacaaagcacttaaatctggatctcatatcaactctaatttaatattagcacataaaatgtctgattattttcataatgcatatattttaagtactaatttagctggacattggattctgattattcaacttatgaaagattcaaaaggtatttttgaaaaagattggggagaggggtatataactgatcatatgttcattaatttgaatgttttctttaatgcttataagacttatttgctatgttttcatagaggttatggtaaagcaaaattagaatgtgatatgaacacttcagatcttctttgtg---ttttggagttaatagacagtagctactggaaatctatgtctaaagttttcctagaacaaaaagtcataaaatacatagtcaatcaag------acacaagtttgcatagaataaaaggttgtcacagttttaagttgtggtttttaaaacgccttaataatgctaaatttaccgtatgcccttgggttgttaacatagattatcacccaacacacatgaaagctatattatcttacatagatttagttagaatggggttaataaatgtagataaattaaccattaaa---aataaaaacaaattcaatgatgaattttacacatcaaatctcttttacattagttacaacttttcagacaacactcatctgctaacaaaacaaataaggattgctaattcagaattagaagataattataacaaactatatcacccaaccccagaagctttagaaaatgtatcattaatccctgttaaaagtaataatagaaacaaacctaaattttgtataagtggaagtactgaatctatgatgacgtcaacattctctaataaaatgcatattaaatcttccactgttaccacaaaattcaattatagcagacaagacttgtacaatttatttccaattgttgtgatagacaggattatagatcattcaggtaatacagaaaaatctaaccaactttacaccaccacttcacatcagacatctttagtaaggaatagtgcatcactttattgcatgcttccttggcatcatgtcaatagatttaactttgtatttagttccacaggatgcaagatcagtatagaatatattttaaaagatcttaagattaaagatcccagttgtatagcattcataggtgaaggagctggtaacttattattacgtacggtagtagaacttcatcctgacataagatatatttacagaagtttaaaagattgcaatgatcatagtttacctattgaatttctaaggttatacaacgggcatataaacatagattatggtgaaaatttaaccattcctgctacagatgcaactaacaacatacattggtcttatttacatataaaatttgcagaacctattagtatctttgtctgtgatgctgaattacctgtcacagccaattggagtaaaatcataattgaatggagtaagcatgtaagaaagtgcaaatactgttcttctgtaaatagatgcattttaattgcaaaataccatgctcaagatgatattgatttcaaattagataacatcactatattaaaaacttatgtgtgcctaggtagcaagttaaaaggatctgaagtttacttagtccttacaataggccctgcaaatatacttcctg-tttttgatgttgtgcaaaatgctaaattgattctttcaagaactaaaaatttcattatgcctaaaaagattgacaaggaatctatcgatgcaaatattaaaagcttaatacctttcctttgttaccctataacaaaaaatggaattaagacttcattgtcaaaattgaagagtgtagttaatggagatatattatcatattctatagctggacgtaatgaagtattcagtaacaagcttataaaccacaagcatatgaatatcttaaaatggctggatcatgttttaaac---tttagatcagctgaacttaattacaatcatttatacatgatagagtccacatatccttacttgagtgaattattaaatagtttaacaaccaatgagctcaagaagctgattaaaataacaggtagtgtactatacaaccttcctaatgaacagtaa
>OR143226.1_USA-2022
atggggtgcaattcactgagcatgataaaggttagattacaaaatttgtttgataatgacgaagtagcattgttaaaaataacatgttatactgacaaattaattcttctgactaatgcattagccaaagcaacaatacatacaattaaattaaacggcatagtttttatacatgttataacaagcagtgaagtgtgccctgataacaatattgtagtgaaatctaactttacaacaatgccaatattacaaaatggaggatacatatgggaattgattgaattgacacactgctctcaattaaatggtctaatagatgataattgtgaaatcaaattttctaaaagactaagtgactcagtaatgactgattatatgaatcaaatatctgatttacttgggcttgatctccattcatgaattatgtttagtctaattcaatagacatgtgtttattaccattttagttaatat---------------aaaacctcatcaaagggaaatggggcaaataaactcacccaatcaatcaaaccatgagcactacaaacgacaacaccaccatgcaaagattgatgatcacagacatgagacccctgtcgatggattcaataataacatctctcaccaaagaaatcatcacacacaaattcatatacttgataaacaatgaatgtattgtaagaaaactcgatgaaagacaagctacatttacattcctagtcaattatgagatgaagctattgcacaaagtagggagtaccaaatacaagaaatacaccgaatataatacaaaatatggcacattccctatgcctatatttatcaatcatggcgggtttctagaatgtattggcattaagcctacaaaacatactcctataatatacaaatatgacctcaacccgtaacttcc-aac----aaa-aa--accaactcatccaaaccaagccattatccaaacaacaatgctcaacagttaagaaggagctaatccattttagtaatt-------aaaaataagggtgaaaccagtaacataaattggggcaaatacaaagatg------gctcttagcaaagtcaagttgaatgatacattaaataaggatcagctgctgtcatccagcaaatacactattcaacgtagtacaggagataatattgacactcccaattatgatgtgcaaaaacacctaaacaaactatgtggtatgctattaatcactgaagatgcaaatcataaattcacaggattaataggtatgctatatgctatgtccagattaggaagggaagacactataaagatacttaaagatgctggatatcatgttaaagctaatggagtagatataacaacatatcgtcaagatataaatggaaaggaaatgaaattcgaagtattaacattatcaagcttgacatcagaaatacaagtcaatattgagatagaatctagaaagtcctacaaaaaaatgctaaaagagatgggagaagtggctccagaatataggcatgattctccagactgtgggatgataatactgtgtatagctgcccttgtaataaccaaattagcagcaggagatagatcaggtcttacagcagtaattaggagggcaaacaatgtctt-aaaaaacgaaataaaacgctacaagggcctaataccaaaagacatagccaacagtttttatgaagtatttgaaaaataccctcatcttatagatgtttttgtgcactttggcatagcacaatcatccacaagagggggcagtagagttgaaggaatctttgcaggattgtttatgaatgcctatggttcaggacaagtaatgctaagatggggagttttagccaaatctgt-aaaaaatatcatgctaggacatgctagtgtccaagcagaaatggagcaagttgtggaagtctatgagtatgcacagaagttgggaggagaagctggtttctaccatatattaaacaatccaaaagcatcattgctgtcattaactcaatttcctaacttctcaagtgtggtcctaggtaatgcagcaggtctaggcataatgggagagtatagaggtacaccaagaaaccaagatctctatgatgcagccaaagcatatgcagagcaactcaaagaaaatggagtaataaactacagtgtattagacttaacaacagaagaattggaagccataaagcatcaactcaaccccaaagaagatgacgtagagctttaagttaac-------aaaaaa-tacggggcaaataagtcaacatggagaag-tttgcacctgaatttcatggagaagatgcaaataacaaagctaccaaattcctagaatcaataaaaggcaagtttgcatcatccaaagatcctaagaagaaagatagcataatatctgtcaactcaatagacatagaagtcactaaagagagcccgataacatctggcaccaacattatcaatccaacaagtgaagccgacagtaccccagaaactaaagccaactacccaagaaaacccttagtaagcttcaaagaagatctcaccccaagtgataaccctttctctaagttgtacaaagaaaccatagaaacatttgataacaatgaagaagaatctagctactcatatgaggagatcaatgaccaaacaaatgataacattacagcaagactagatagaattgatgaaaaattaagtgaaatattaggaatgctccatacattagtagttgcaagtgcaggacctacttcggctcgtgacggaataagagatgctatggttggtctaagagaagaaatgatagaaaaaataagagcagaagcattaatgaccaatgataggttagaggccatggcaagacttaggaatgaggaaagcgaaaaaatggcaaaagacacctcagatgaagtgtctctcaatccaacctccaaaaaattgagtgacttgttggaagacaacgatagcgacaatgatctatcacttgatgatttttgatcagtcatcaactcactcagcaatcaacagcatcaacaaaacagacatcaatccattgaatcaaccgccagactgaaaaa--acaaacatccatcagcagaaccaccaaccaatcaatcaaccaattgatcaatcagcactctgacaaaattaacaatatagtaac----a-------a------a----------a------a-------a--a-g-aac---aagatggggcaaatatggaaacatacgtgaacaagcttcacgaaggctccacatacacagcagctgtccagtacaatgttctagaaaaagatgatgatcccgcatcactaacaatatgggtgcctatgttccagtcatctgtgccagccgacttgctcataaaagaacttgcaagcatcaacatactagtaaagcagatctctacgcccaaaggaccttcactacgagtcacaatcaactcaagaagtgctgtgctggctcaaatgcctagtaatttcaccataagtgcaaatgtatcattagatgaaagaagcaaattagcatatgatgtaactacaccttgtgaaatcaaagcatgcagtttaacatgcttgaaagtaaaaagtatgttaactacagtcaaagatctaaccatgaagacattcaaccccactcatgagatcattgctctatgtgaatttgaaaatattatgacatcaaaaagagtaataataccaacctatctaagatcaatcagtgtcaaaaacaaggatctgaactcactggaaaatatagcaaccaccgaattcaaaaatgctatcaccaatgctaaaattattccctatgcaggattagtgttagttatcacggttactgataataaaggagcattcaagtatatcaagccacagagtcaatttatagtggatcttggtgcttacctagaaaaagagagcatatattatgtgactactaattggaagcatacagctacacgtttttcaatcaaaccactagaggattaaactcaattatcaacattaaatgacaggttcacatatatcctc-aactgcacactatatctaaacatcataaacatctacactacacac-ttcatcacacaaaccaatcccactcaaaatctaaaatcacttccagccattatctgccagacctagagtgcgaataggt-----aaataaaacaagaatatggggtaaatagatatcagttagagttcaaccaatctcaacaaccatctataccgccaatccaatacatacattgcaaatcttaaaatgggaaacacatccatcacaatagaattcacaagcaaattttggccctattttacactaatacatatgatcttaactctaatctctttactaattataatcactattatgattgcaatactaaataagctaagtgaacataaaatattctgcaacaaaactcttgaacaaggacagatgtatcaaatcgacacatagtgttctcccattatgctgtatcaaattataatcttgtgtat----ataaat----aaacaaatccaatcttctcacagagtcatggcatcacaaaaccatgccaaccatcatggtagcatagagtagttattaa----aaaaattaacataatgatgaattattagtatgggatc--aaaaaca-acattggggcaaatgcaacaatgtccaaaaacaagaatcaacgcactgccaggactctagaaaagacctgggatactcttaatcatctaattgtaatatcctcttgtttatacaaattaaatttaaaatctatagcacaaatagcactatcagttttggcaatgataatctcaacctctcttataattgcagccataatattcatcatctctgccaatcacaaagttacactaacaactgtcacagttcaaacaataaaaaaccacactgagaaaaacataactacttaccttactcaagtctcaacagaaagggttggcccatccaaacaacccacagccactccaccaatccacacaaactcagccacaatatcacccaatacaaaatcagaaacacaccatacaacagcacaaaccaaaggcacaacctctactccaacacagaacaacaagccaagcacaaaaccacgtccaaaaaatccacc------aa------aaaaagatgattaccattttgaagtgttcaactttgttccctgtagtatatgtggcaacaatcaactctgcaaatccatttgcaaaacaataccaagcaataaaccaaag---aaaaaaccaactacaaaacccacaaacaaaccacctac-caaaaccacaaacaaaagagactcc-aaaacaccagccaaaacact------------g------------a------aa------------aaag---aaa------ccaccattaacc---caacaaaaaaaccaacccccaagaccacagaaagagacaccagcaccccacaatccactgtgctcgacacaaccacatcaaaccacacaggaaaggacac-cagcacctcacaatccactgcgctcgacacaaccacaccaaaacatacaacccaa---cagcaatctcc-ccactcaaccatccccgaaaacacacccaactctacacaaacacccacagcatccgagccctccacatcaaattctatctaaaaactccagtcatatgcttagttactt--aaaa-actacatcttagcagagaaccgtgatccctcaagcaagaacgaa---------------------------------attaaat-ctggggcaaataacca---------------------------tggagttgctgatccatagatc---aagtgcaatcttcctaactcttgctattaatgcattgtaccttacctcaagtcagaacataactgaggagttttaccaatcaacatgtagtgcagttagcagaggttacttgagtgctttaagaactggttggtataccagtgtcataacaatagaattaagtaatataaaagaaaccaaatgcaatggaactgacaccaaagttaaacttataaaacaagaattagataagtataagaatgcagtaactgaattacagttacttatgcaaaacacaccagctgtcaacaaccgggccagaagagaagcaccacagtatatgaactatacaatcaataccactaaaaacctaaatgtatcaataagc---aagaagaggaaacgaagatttctgggcttcttgttaggtgtaggatctgcaatagcaagtggtatagctgtatccaaagttctacaccttgaaggagaagtgaacaagatc-aaaaatgctttgcag-ctaacgaac---aaagctgtagtcagtctatcaaatggggtcagtgttttaaccaacagagtgttagatctcaagaattatataaacaaccaattattacctatggtaaatcgacagaattgtcgcatatccaacattgagacagttatagaattccagcagaagaacagcagattgttggaaatcaccagagaatttagtgtcaatgcaggtgtaacgacacctttaagcacttacatgttaacaaacagtgagttactatcattaatcaatgatatgcctataacaaatgatcag-aaaaaattaatgtcaagcaatgttcagatagtaaggcaacaaagttattctatcatgtctataataaaggaagaagtccttgcatatgttgtacagctacctatctatggtgtaattgatacaccttgctggaaattacacacatcacctctttgcaccaccaacatcaaagaaggatcaaatatttgtttaacaaggactgatagaggatggtattgtgataatgcaggatcagtatccttctttccacaagctgacacttgtaaagtacagtccaatcgagtattttgtgacactatgaacagtttgacattaccaagtgaagtcagcctttgtaacactgacatattcaatcccaagtatgactgcaaaattatgacatc-aaaaacagacataagcagctcagtaatcacttctctaggagctatagtgtcatgctatggtaagaccaaatgtactgcatccaacaaaaatcgtggaattataaagacattttctaatggctgtgattatgtgtcaaacaaaggagtagatactgtatcagtgggcaacactttatattatgtcaacaagctggaaggcaaaaacctttatgtaaaaggggaacctataataaattactatgaccctctagtgtttccttctgatgagtttgatgcatcaatatctcaagtcaatgaaaaaattaatcaaagtttagcttttattcgtagatccgatgaattattacataatgtaaatactggaaaatctactacaaatattatgataactgcaattattatagtaatcattgtagtattgttatcattaatagctattggtttactgttgtattgcaaagccaaaaacacaccagttacattaagcaaagaccaactaagtggaatcaataatattgcattcagcaaatag-ac--aaaaaac-ca-cctgatcatgttccaacaac--aa--tctgctgaccatcaatcccaaatcaactt-acaa-cagatacatcaacatcacagcacaggctgaatcatctcctcgcatcatgctacccacacaactaagctagatccttaattcatagttacat----aaaagcctcaaatatcgcaatc-aacactaaatcaacacatcattcacaaaactaacagctggggcaaatatgtcgcgaagaaatccctgcaaatttgagattagaggtcattgcttgaatggtagaagatgccactacagtcataattactttgaatggcctcctcatgcattgctagtgaggcaaaacttcatgttaaacaagatactcaagtcaatggacaagagcatagacactttgtctgaaataagtggagctgctgaacttgatagaacagaagaatatgctcttggtatagttggagtgctagagagctacataggatctataaacaacataacaaaacaatcagcatgtgttgctatgagtaaacttcttattgagatcaatagtgatgacattaaaaagctgagagataatgaagaacccaattcacctaagataagagtgtacaatactgttatatcatacatcgagagcaatagaaaaaacagcaagcaaaccatccatctgcttaaacgattaccagcagacgtgctgaagaagacaataaagaacacattagatatccacaaaagcataaccataagcaacccaaaagagtcaaccataagtgatcaaaatgaccaaaccaaaaataatgatattaccggataaatatccttgtagtatatcatccatattgatctcaagtgaaagcacgattgctacattcaatcataaaaacatattacaatttaaccacaaccatttagataaccaccagtttttattaaatcatatatttgatgaaattcattggacacctaaaaacttattagatgccactcaacaatttctccaacatcttaacatccctgaagatatatatacagtatatatattagtgtcataatgcttgatcataacgattctatatcatccaaccacaaaactgtcttaataaagttatgggacaaaatggatcccattattaatggaagctctgctaatgtatatctaactgatagttatctaaaaggtgttatctctttttcagaatgtaatgctttagggagttacctttttaacggcccttatcttaaaaatgattataccaacttaattagtagacaaagcccactaatagagcatatgaatctaaaaaaactaactataacacagtcattaatatctagataccataaaggtgaactgaaattagaagaaccaacttatttccagtcattacttatgacatataaaagcatgtcctcgtctgaacaaattgctacaactaacttacttaaaaaaataatacgaagagctatagaaataagtgatgtaaaagtgtacgccatcttaaataaactaggactaaaggaaaaggacagagttaagcccaacaacaattcaggtgatgaaaactcagtacttacaaccataattaaagatgatatactctcagctgtggaaaacaatcattcatatacaaattcagataaaaattactcagtaaatcaaaatatcaatatcaaaacaacactcttaaaaaagttgatgtgttcaatgcaacatcctccatcatggttaatacactggttcaatttatatacaaaattaaataacatattaacacaatatcgatcaaatgaggtaaaaagtcatgggtttatattaatagataatcaaactttgagtggttttcagtttattttaaatcaatatggttgcattgtttatcataaagggctcaaaaaaattacaactactacatacaatcaatttttgacatggaaagacatcagcctcagtagattaaatgtttgcttaattacttggataagtaattgtttaaatacattaaataaaagcttagggttgagatgcggattcaataatgttgtgctatcacaattattcctttacggagattgtatactgaaattatttcataatgaaggcttttacataataaaagaagtagaaggatttattatgtctttaattctaaacataacagaagaagatcaatttaggaaacgattttataatagcatgctaaacaacatcacagatgcagctattaaggctcaaaaggatctactatcaagagtatgtcacactttattagacaagacagtgtctgataatatcataaatggtaaatggataattctattaagtaaatttcttaaattgattaagcttgcaggtgataataatctcaataacttgagtgagctatattttctcttcagaatctttggacatccaatggttgatgaaagacaagcaatggatgctgtaagaattaactgcaatgaaactaagttctatttattaagtagcctaagtacgttgagaggtgctttcatttatagaatcataaaagggtttgtaaatacctacaacagatggcccactttaaggaatgctattgtcctacctctaagatggttaaactattataaacttaatacttatccatctctacttgaaatcacagaaaatgatttgattattttatcaggattgcggttctatcgtgagtttcatctgcctaaaaaagtggatcttgaaatgataataaatgacaaagctatttctcctccaaaagatctaatatggactagttttcctagaaattacatgccatcacatatacanaattatatagaacatgaaaggttgaagttctctgaaagcgacagatcaagaagagtactagagtattacttgagagataataaattcaatgaatgtgacctatacaattgtgtagttaatcaaagctatctcaacaactctaatcatgtggtatcactaactggtaaagaaagagagctcagtgtgggtagaatgtttgctatgcaaccaggtatgtttaggcaaatccaaatcttagcagaaaaaatgatagccgaaaatattttacaattcttccctgagagtttgacaagatatggtgatctagagcttcaaaagatattagaattaaaagcaggaataagcaacaagtcaaatcgttataatgataactacaacaattatatcagtaaatgttctataataacagatcttagcaaatttaatcaagcatttagatatgaaacatcatgtgtctgcagtgatgtattagacgaactgcatggggtacaatctctattctcttggttgcatttaacaatacctcttgtcacaataatatgtacatatagacatgcacctccttttataaaggatcatgttgtcaatcttaatgaagttgatgaacaaagtgggttatacagatatcatatgggtggtattgagggctggtgtcaaaaactgtggaccattgaagccatatcattattagatctaatatctcttaaaggtaaattctccatcacagctctgataaatggtgataatcagtcaattgatataagtaaaccagttagacttatagagggtcagacccatgctcaagcagattatttgttagcattaaatagccttaaattgctatataaagagtatgcaggcataggccataagcttaagggaactgagacctatatatctcgagatatgcagttcatgagcaaaacaatccagcacaatggagtgtactatccagccagtatc-aaaaaagtcctgagagtaggtccatggataaatacaatacttgatgattttaaagttagtttagaatctataggtagcttaacacaggagttagaatacagaggagaaagcttattatgcagtttaatatttaggaatatttggttatacaatcaaattgctctgcaactccgaaatcatgctttatgtaataataagctatatttagatatattgaaagtattaaaacacttaaaaaccttttttaatcttgatagtatcgatacggcgttatcattgtatatgaacttgcctatgctgtttggtggtggtgatcctaatttgttatatcgaagcttttataggagaactccagacttccttacagaagctatagtacattcagtgtttgtgttgagctattatactggtcacgatctacaagataagctccaggatcttccagacgatagactgaacaaattcttgacttgtgtcatcacatttgataaaaatccaaatgccgagtttgtaacattgatgagggatccacaggctttagggtctgaaaggcaagctaaaattactagtgagattaatagattagcagtaacagaagtcttaagtatagctccaaacaaaatattttctaaaagtgcacaacactatactaccactgagattgatctaaatgacattatgcaaaatatagaaccaacttaccctcatggattaagagttgtttatgaaagcttacccttttat---aaagcagaaaaaatagttaatcttatatcaggaacaaaatctataactaatatacttgaaaaaacatcagcgatagatacaactgatattaatagggctactgatatgatgaggaaaaatataaccttacttataaggatacttccactagattgtaacaaagacaaaagagagttattaagtttagaaaatcttagcataactgaattaagcaagtatgtaagagaaagatcttggtcattatccaatatagtaggagtaacatcacctagtattatgttcacaatggacattaaatatacaactagcactatagccagtggtataattatagaaaaatataatgttaatggtttaactcgtggtgaaagaggacctactaagccatgggtaggttcatctacacaggagaaaaaaacaatgccagtgtacaatagacaagttttaaccaaaaagcaaagagaccaaatagatttattagcaaaattagactgggtatatgcatccatagacaacaaagatgaattcatggaagaactgagtactggaacacttggactgtcatatgaaaaggccaaaaagttgtttccacaatatctaagtgtcaattatttacaccggttaacagtcagtagtagaccatgcgaatttcctgcctcaataccagcttatagaacaacaaattatcattttgacactagtcctatcaatcatgtattaacagaaaagtatggagatgaagatatcgacattgtgtttcaaaattgcataagttttggtcttagcttgatgtcagttgtggaacaattcacaaacatatgtcctaatagaattattctcataccgaagctgaatgagatacatttgatgaaacctcctatatttacaggagatgttgatatcatcaaattgaagcaagtgatacaaaaacagcatatgttcctaccagataaaataagtttaacccaatatgtagaattattcttaagtaacaaagcacttaaatctggatctcatatcaactctaatttaatattagcacataaaatgtctgattattttcataatgcatatattttaagtactaatttagctggacattggattctgattattcaacttatgaaagattcaaaaggtatttttgaaaaagattggggagaggggtatataactgatcatatgttcattaatttgaatgttttctttaatgcttataagacttatttgctatgttttcatagaggttatggtaaagcaaaattagaatgtgatatgaacacttcagatcttctttgtg---ttttggagttaatagacagtagctactggaaatctatgtctaaagttttcctagaacaaaaagtcataaaatacatagtcaatcaag------acacaagtttgcatagaataaaaggttgtcacagttttaagttgtggtttttaaaacgccttaataatgctaaatttaccgtatgcccttgggttgttaacatagattatcacccaacacacatgaaagctatattatcttacatagatttagttagaatggggttaataaatgtagataaattaaccattaaa---aataaaaacaaattcaatgatgaattttacacatcaaatctcttttacattagttacaacttttcagacaacactcatctgctaacaaaacaaataaggattgctaattcagaattagaagataattataacaaactatatcacccaaccccagaagctttagaaaatgtatcattaatccctgttaaaagtaataatagaaacaaacctaaattttgtataagtggaagtactgaatctatgatgacgtcaacattctctaataaaatgcatattaaatcttccactgttaccacaaaattcaattatagcagacaagacttgtacaatttatttccaattgttgtgatagacaggattatagatcattcaggtaatacagaaaaatctaaccaactttacaccaccacttcacatcagacatctttagtaaggaatagtgcatcactttattgcatgcttccttggcatcatgtcaatagatttaactttgtatttagttccacaggatgcaagatcagtatagaatatattttaaaagatcttaagattaaagatcccagttgtatagcattcataggtgaaggagctggtaacttattattacgtacggtagtagaacttcatcctgacataagatatatttacagaagtttaaaagattgcaatgatcatagtttacctattgaatttctaaggttatacaacgggcatataaacatagattatggtgagaatttaaccattcctgctacagatgcaactaacaacatacattggtcttatttacatataaaatttgcagaacctattagtatctttgtctgtgatgctgaattacctgtcacagccaattggagtaaaatcataattgaatggagtaagcatgtaagaaagtgcaaatactgttcttctgtaaatagatgcattttaattgcaaaataccatgctcaagatgatattgatttcaaattagataacatcactatattaaaaacttatgtgtgcctaggtagcaagttaaaaggatctgaagtttacttagtccttacaataggccctgcaaatatacttcctg-tttttgatgttgtgcaaaatgctaaattgattctttcaagaactaaaaatttcattatgcctaaaaagattgacaaggaatctatcgatgcaaatattaaaagcttaatacctttcctttgttaccctataacaaaaaatggaattaagacttcattgtcaaaattgaagagtgtagttaatggagatatattatcatattctatagctggacgtaatgaagtattcagtaacaagcttataaatcacaagcatatgaatatcttaaaatggctggatcatgttttaaac---tttagatcagctgaacttaattacaatcatttatacatgatagagtccacatatccttacttgagtgaattattaaatagtttaacaaccaatgagctcaagaagctgattaaaataacaggtagtgtactatacaaccttcctaatgaacagtaa
>OR143239.1_USA-2023
atggggtgcaattcactgagcatgataaaggttagattacaaaatttgtttgataatgacgaagtagcattgttaaaaataacatgttatactgacaaattaattcttctgactaatgcattagccaaagcaacaatacatacaattaaattaaacggcatagtttttatacatgttataacaagcagtgaagtgtgccctgataacaatattgtagtgaaatctaactttacaacaatgccaatattacaaaatggaggatacatatgggaattgattgaattgacacactgctctcaattaaatggtctaatagatgataattgtgaaatcaaattttctaaaagactaagtgactcagtaatgactgattatatgaatcaaatatctgatttacttgggcttgatctccattcatgaattatgtttagtctaattcaatagacatgtgtttattaccattttagttaatat---------------aaaacctcatcaaagggaaatggggcaaataaactcacccaatcaatcaaaccatgagcactacaaacgacaacaccaccatgcaaagattgatgatcacagacatgagacccctgtcgatggattcaataataacatctctcaccaaagaaatcatcacacacaaattcatatacttgataaacaatgaatgtattgtaagaaaactcgatgaaagacaagctacatttacattcctagtcaattatgagatgaagctattgcacaaagtagggagtaccaaatacaagaaatacaccgaatataatacaaaatatggcacattccctatgcctatatttatcaatcatggcgggtttctagaatgtattggcattaagcctacaaaacatactcctataatatacaaatatgacctcaacccgtaacttcc-aac----aaa-aa--accaactcatccaaaccaagccattatccaaacaacaatgctcaacagttaagaaggagctaatccattttagtaatt-------aaaaataagggtgaaaccagtaacataaattggggcaaatacaaagatg------gctcttagcaaagtcaagttgaatgatacattaaataaggatcagctgctgtcatccagcaaatacactattcaacgtagtacaggagataatattgacactcccaattatgatgtgcaaaaacacctaaacaaactatgtggtatgctattaatcactgaagatgcaaatcataaattcacaggattaataggtatgctatatgctatgtccagattaggaagggaagacactataaagatacttaaagatgctggatatcatgttaaagctaatggagtagatataacaacatatcgtcaagatataaatggaaaggaaatgaaattcgaagtattaacattatcaagcttgacatcagaaatacaagtcaatattgagatagaatctagaaagtcctacaaaaaaatgctaaaagagatgggagaagtggctccagaatataggcatgattctccagactgtgggatgataatactgtgtatagctgcccttgtaataaccaaattagcagcaggagatagatcaggtcttacagcagtaattaggagggcaaacaatgtctt-aaaaaacgaaataaaacgctacaagggcctaataccaaaagacatagccaacagtttttatgaagtatttgaaaaataccctcatcttatagatgtttttgtgcactttggcatagcacaatcatccacaagagggggcagtagagttgaaggaatctttgcaggattgtttatgaatgcctatggttcaggacaagtaatgctaagatggggagttttagccaaatctgt-aaaaaatatcatgctaggacatgctagtgtccaagcagaaatggagcaagttgtggaagtctatgagtatgcacagaagttgggaggagaagctggtttctaccatatattaaacaatccaaaagcatcattgctgtcattaactcaatttcctaacttctcaagtgtggtcctaggtaatgcagcaggtctaggcataatgggagagtatagaggtacaccaagaaaccaagatctctatgatgcagccaaagcatatgcagagcaactcaaagaaaatggagtaataaactacagtgtattagacttaacaacagaagaattggaagccataaagcatcaactcaaccccaaagaagatgacgtagagctttaagttaac-------aaaaaa-tacggggcaaataagtcaacatggagaag-tttgcacctgaatttcatggagaagatgcaaataacaaagctaccaaattcctagaatcaataaaaggcaagtttgcatcatccaaagatcctaagaagaaagatagcataatatctgtcaactcaatagacatagaagtcactaaagagagcccgataacatctggcaccaacattatcaatccaacaagtgaagccgacagtaccccagaaactaaagccaactacccaagaaaacccttagtaagcttcaaagaagatctcaccccaagtgataaccctttctctaagttgtacaaagaaaccatagaaacatttgataacaatgaagaagaatctagctactcatatgaggagatcaatgaccaaacaaatgataacattacagcaagactagatagaattgatgaaaaattaagtgaaatattaggaatgctccatacattagtagttgcaagtgcaggacctacttcggctcgtgacggaataagagatgctatggttggtctaagagaagaaatgatagaaaaaataagagcagaagcattaatgaccaatgataggttagaggccatggcaagacttaggaatgaggaaagcgaaaaaatggcaaaagacacctcagatgaagtgtctctcaatccaacctccaaaaaattgagtgacttgttggaagacaacgatagcgacaatgatctatcacttgatgatttttgatcagtcatcaactcactcagcaatcaacagcatcaacaaaacagacatcaatccattgaatcaaccgccagactgaaaaa--acaaacatccatcagcagaaccaccaaccaatcaatcaaccaattgatcaatcagcactctgacaaaattaacaatatagtaac----a-------a------a----------a------a-------a--a-g-aac---aagatggggcaaatatggaaacatacgtgaacaagcttcacgaaggctccacatacacagcagctgtccagtacaatgttctagaaaaagatgatgatcccgcatcactaacaatatgggtgcctatgttccagtcatctgtgccagccgacttgctcataaaagaacttgcaagcatcaacatactagtaaagcagatctctacgcccaaaggaccttcactacgagtcacaatcaactcaagaagtgctgtgctggctcaaatgcctagtaatttcaccataagtgcaaatgtatcattagatgaaagaagcaaattagcatatgatgtaactacaccttgtgaaatcaaagcatgcagtttaacatgcttgaaagtaaaaagtatgttaactacagtcaaagatctaaccatgaagacattcaaccccactcatgagatcattgctctatgtgaatttgaaaatattatgacatcaaaaagagtaataataccaacctatctaagatcaatcagtgtcaaaaacaaggatctgaactcactggaaaatatagcaaccaccgaattcaaaaatgctatcaccaatgctaaaattattccctatgcaggattagtgttagttatcacggttactgataataaaggagcattcaagtatatcaagccacagagtcaatttatagtggatcttggtgcttacctagaaaaagagagcatatattatgtgactactaattggaagcatacagctacacgtttttcaatcaaaccactagaggattaaactcaattatcaacattaaatgacaggttcacatatatcctc-aactgcacactatatctaaacatcataaacatctacactacacac-ttcatcacacaaaccaatcccactcaaaatctaaaatcacttccagccattatctgccagacctagagtgcgaataggt-----aaataaaacaagaatatggggtaaatagatatcagttagagttcaaccaatctcaacaaccatctataccgccaatccaatacatacattgcaaatcttaaaatgggaaacacatccatcacaatagaattcacaagcaaattttggccctattttacactaatacatatgatcttaactctaatctctttactaattataatcactattatgattgcaatactaaataagctaagtgaacataaaatattctgcaacaaaactcttgaacaaggacagatgtatcaaatcgacacatagtgttctcccattatgctgtatcaaattataatcttgtgtat----ataaat----aaacaaatccaatcttctcacagagtcatggcatcacaaaaccatgccaaccatcatggtagcatagagtagttattaa----aaaaattaacataatgatgaattattagtatgggatc--aaaaaca-acattggggcaaatgcaacaatgtccaaaaacaagaatcaacgcactgccaggactctagaaaagacctgggatactcttaatcatctaattgtaatatcctcttgtttatacaaattaaatttaaaatctatagcacaaatagcactatcagttttggcaatgataatctcaacctctcttataattgcagccataatattcatcatctctgccaatcacaaagttacactaacaactgtcacagttcaaacaataaaaaaccacactgagaaaaacataactacttaccttactcaagtctcaacagaaagggttggcccatccaaacaacccacagccactccaccaatccacacaaactcagccacaatatcacccaatacaaaatcagaaacacaccatacaacagcacaaaccaaaggcacaacctctactccaacacagaacaacaagccaagcacaaaaccacgtccaaaaaatccacc------aa------aaaaagatgattaccattttgaagtgttcaactttgttccctgtagtatatgtggcaacaatcaactctgcaaatccatttgcaaaacaataccaagcaataaaccaaag---aaaaaaccaactacaaaacccacaaacaaaccacctac-caaaaccacaaacaaaagagactcc-aaaacaccaaccaaaacact------------g------------a------aa------------aaag---aaa------ccaccattaacc---caacaaaaaaaccaacccccaagaccacagaaagagacaccagcaccccacaatccactgtgctcgacacaaccacatcaaaccacacaggaaaggacac-cagcacctcacaatccactgcgctcgacacaaccacaccaaaacatacaacccaa---cagcaatctcc-ccactcaaccatccccgaaaacacacctaactctacacaaacacccacagcatccgagccctccacatcaaattctatctaaaaactccagtcatatgcttagttactt--aaaa-actacatcttagcagagaaccgtgatccctcaagcaagaacgaa---------------------------------attaaat-ctggggcaaataacca---------------------------tggagttgctgatccatagatc---aagtgcaatcttcctaactcttgctattaatgcattgtaccttacctcaagtcagaacataactgaggagttttaccaatcaacatgtagtgcagttagcagaggttacttgagtgctttaagaactggttggtataccagtgtcataacaatagaattaagtaatataaaagaaaccaaatgcaatggaactgacaccaaagttaaacttataaaacaagaattagataagtataagaatgcagtaactgaattacagttacttatgcaaaacacaccagctgtcaacaaccgggccagaagagaagcaccacagtatatgaactatacaatcaataccactaaaaacctaaatgtatcaataagc---aagaagaggaaacgaagatttctgggcttcttgttaggtgtaggatctgcaatagcaagtggtatagctgtatccaaagttctacaccttgaaggagaagtgaacaagatc-aaaaatgctttgcag-ctaacgaac---aaagctgtagtcagtctatcaaatggggtcagtgttttaaccaacagagtgttagatctcaagaattatataaacaaccaattattacctatggtaaatcgacagaattgtcgcatatccaacattgagacagttatagaattccagcagaagaacagcagattgttggaaatcaccagagaatttagtgtcaatgcaggtgtaacgacacctttaagcacttacatgttaacaaacagtgagttactatcattaatcaatgatatgcctataacaaatgatcag-aaaaaattaatgtcaagcaatgttcagatagtaaggcaacaaagttattctatcatgtctataataaaggaagaagtccttgcatatgttgtacagctacctatctatggtgtaattgatacaccttgctggaaattacacacatcacctctttgcaccaccaacatcaaagaaggatcaaatatttgtttaacaaggactgatagaggatggtattgtgataatgcaggatcagtatccttctttccacaagctgacacttgtaaagtacagtccaatcgagtattttgtgacactatgaacagtttgacattaccaagtgaagtcagcctttgtaacactgacatattcaatcccaagtatgactgcaaaattatgacatc-aaaaacagacataagcagctcagtaatcacttctctaggagctatagtgtcatgctatggtaagaccaaatgtactgcatccaacaaaaatcgtggaattataaagacattttctaatggctgtgattatgtgtcaaacaaaggagtagatactgtatcagtgggcaacactttatattatgtcaacaagctggaaggcaaaaacctttatgtaaaaggggaacctataataaattactatgaccctctagtgtttccttctgatgagtttgatgcatcaatatctcaagtcaatgaaaaaattaatcaaagtttagcttttattcgtagatccgatgaattattacataatgtaaatactggaaaatctactacaaatattatgataactgcaattattatagtaatcattgtagtattgttatcattaatagctattggtttactgttgtattgcaaagccaaaaacacaccagttacattaagcaaagaccaactaagtggaatcaataatattgcattcagcaaatag-ac--aaaaaac-ca-cctgatcatgttccaacaac--aa--tctgctgaccatcaatcccaaatcaactt-acaa-cagatacatcaacatcacagcacaggctgaatcatctcctcgcatcatgctacccacacaactaagctagatccttaattcatagttacat----aaaagcctcaaatatcgcaatc-aacactaaatcaacacatcattcacaaaactaacagctggggcaaatatgtcgcgaagaaatccctgcaaatttgngattagaggtcattgcttgaatggtagaagatgccactacagtcataattactttgaatggcctcctcatgcattgttagtgaggcaaaacttcatgttaaacaagatactcaagtcaatggacaagagcatagacactttgtctgaaataagtggagctgctgaacttgatagaacagaagaatatgctcttggtatagttggagtgctagagagctacataggatctataaacaacataacaaaacaatcagcatgtgttgctatgagtaaacttcttattgagatcaatagtgatgacattaaaaagctgagagataatgaagaacccaattcacctaagataagagtgtacaatactgttatatcatacatcgagagcaatagaaaaaacagcaagcaaaccatccatctgcttaaacgattaccagcagacgtgctgaagaagacaataaagaacacattagatatccacaaaagcataaccataagcaacccaaaagagtcaaccataagtgatcaaaatgaccaaaccaaaaataatgatattaccggataaatatccttgtagtatatcatccatattgatctcaagtgaaagcacgattgctacattcaatcataaaaacatattacaatttaaccacaaccatttagataaccaccagtttttattaaatcatatatttgatgaaattcattggacacctaaaaacttattagatgccactcaacaatttctccaacatcttaacatccctgaagatatatatacagtatatatattagtgtcataatgcttgatcataacgattctatatcatccaaccacaaaactgtcttaataaagttatgggacaaaatggatcccattattaatggaagctctgctaatgtttatctaactgatagttatctaaaaggtgttatctctttttcagaatgtaatgctttagggagttacctttttaacggcccttatcttaaaaatgattataccaacttaattagtagacaaagcccactaatagagcatatgaatctaaaaaaactaactataacacagtcattaatatctagataccataaaggtgaactgaaattagaagaaccaacttatttccagtcattacttatgacatataaaagcatgtcctcgtctgaacaaattgctacaactaacttacttaaaaaaataatacgaagagctatagaaataagtgatgtaaaagtgtacgccatcttaaataaactaggactaaaggaaaaggacagagttaagcccaacaacaattcaggtgatgaaaactcagtacttacaaccataattaaagatgatatactctcagctgtggaaaacaatcattcatatacaaattcagataaaaattactcagtaaatcaaaatatcaatatcaaaacaacactcttaaaaaagttgatgtgttcaatgcaacatcctccatcatggttaatacactggttcaatttatatacaaaattaaataacatattaacacaatatcgatcaaatgaggtaaaaagtcatgggtttatattaatagataatcaaactttgagtggttttcagtttattttaaatcaatatggttgcattgtttatcataaagggctcaaaaaaattacaactactacatacaatcaatttttgacatggaaagacatcagcctcagtagattaaatgtttgcttaattacttggataagtaattgtttaaatacattaaataaaagcttagggttgagatgcggattcaataatgttgtgctatcacaattattcctttacggagattgtatactgaaattatttcataatgaaggcttttacataataaaagaagtagaaggatttattatgtctttaattctaaacataacagaagaagatcaatttaggaaacgattttataatagcatgctaaacaacatcacagatgcagctattaaggctcaaaaggatctactatcaagagtatgtcacactttattagacaagacagtgtctgataatatcataaatggtaaatggataattctattaagtaaatttcttaaattgattaagcttgcaggtgataataatctcaataacttgagtgagctatattttctcttcagaatctttggacatccaatggttgatgaaagacaagcaatggatgctgtaagaattaactgcaatgaaactaagttctatttattaagtagcctaagtacgttgagaggtgctttcatttatagaatcataaaagggtttgtaaatacctacaacagatggcccactttaaggaatgctattgtcctacctctaagatggttaaactattataaacttaatacttatccatctctacttgaaatcacagaaaatgatttgattattttatcaggattgcggttctatcgtgagtttcatctgcctaaaaaagtggatcttgaaatgataataaatgacaaagctatttctcctccaaaagatctaatatggactagttttcctagaaattacatgccatcacatatacaaaattatatagaacatgaaaggttgaagttctctgaaagcgacagatcaagaagagtactagagtattacttgagagataataaattcaatgaatgtgacctatacaattgtgtagttaatcaaagctatctcaacaactctaatcatgtggtatcactaactggtaaagaaagagagctcagtgtgggtagaatgtttgctatgcaaccaggtatgtttaggcaaatccaaatcttagcagaaaaaatgatagccgaaaatattttacaattcttccctgagagtttgacaagatatggtgatctagagcttcaaaagatattagaattaaaagcaggaataagcaacaagtcaaatcgttataatgataactacaacaattatatcagtaaatgttctataataacagatcttagcaaatttaatcaagcatttagatatgaaacatcatgtgtctgcagtgatgtattagacgaactgcatggggtacaatctctattctcttggttgcatttaacaatacctcttgtcacaataatatgtacatatagacatgcacctccttttataaaggatcatgttgtcaatcttaatgaagttgatgaacaaagtgggttatacagatatcatatgggtggtattgagggctggtgtcaaaaactgtggaccattgaagccatatcattattagatctaatatctcttaaaggtaaattctccatcacagctctgataaatggtgataatcagtcaattgatataagtaaaccagttagacttatagagggtcagacccatgctcaagcagattatttgttagcattaaatagccttaaattgctatataaagagtatgcaggcataggccataagcttaagggaactgagacctatatatctcgagatatgcagttcatgagcaaaacaatccagcacaatggagtgtactatccagccagtatc-aaaaaagtcctgagagtaggtccatggataaatacaatacttgatgattttaaagttagtttagaatctataggtagcttaacacaggagttagaatacagaggagaaagcttattatgcagtttaatatttaggaatatttggttatacaatcaaattgctctgcaactccgaaatcatgctttatgtaataataagctatatttagatatattgaaagtattaaaacacttaaaaaccttttttaatcttgatagtatcgatacggcgttatcattgtatatgaacttgcctatgctgtttggtggtggtgatcctaatttgttatatcgaagcttttataggagaactccagacttccttacagaagctatagtacattcagtgtttgtgttgagctattatactggtcacgatctacaagataagctccaggatcttccagacgatagactgaacaaattcttgacttgtgtcatcacatttgataaaaatccaaatgccgagtttgtaacattgatgagggatccacaggctttagggtctgaaaggcaagctaaaattactagtgagattaatagattagcagtaacagaagtcttaagtatagctccaaacaaaatattttctaaaagtgcacaacactatactaccactgagattgatctaaatgacattatgcaaaatatagaaccaacttaccctcatggattaagagttgtttatgaaagcttacccttttat---aaagcagaaaaaatagttaatcttatatcaggaacaaaatctataactaatatacttgaaaaaacatcagcgatagatacaactgatattaatagggctactgatatgatgaggaaaaatataaccttacttataaggatacttccactagattgtaacaaagacaaaagagagttattaagtttagaaaatcttagcataactgaattaagcaagtatgtaagagaaagatcttggtcattatccaatatagtaggagtaacatcacctagtattatgttcacaatggacattaaatatacaactagcactatagccagtggtataattatagaaaaatataatgttaatggtttaactcgtggtgaaagaggacctactaagccatgggtaggttcatctacacaggagaaaaaaacaatgccagtgtacaatagacaagttttaaccaaaaagcaaagagaccaaatagatttattagcaaaattagactgggtatatgcatccatagacaacaaagatgaattcatggaagaactgagtactggaacacttggactgtcatatgaaaaggccaaaaagttgtttccacaatatctaagtgtcaattatttacaccggttaacagtcagtagtagaccatgcgaatttcctgcctcaataccagcttatagaacaacaaattatcattttgacactagtcctatcaatcatgtattaacagaaaagtatggagatgaagatatcgacattgtgtttcaaaattgcataagttttggtcttagcttgatgtcagttgtggaacaattcacaaacatatgtcctaatagaattattctcataccgaagctgaatgagatacatttgatgaaacctcctatatttacaggagatgttgatatcatcaaattgaagcaagtgatacaaaaacagcatatgttcctaccagataaaataagcttaacccaatatgtagaattattcttaagtaacaaagcacttaaatctggatctcatatcaactctaatttaatattagcacataaaatgtctgattattttcataatgcatatattttaagtactaatttagctggacattggattctgattattcaacttatgaaagattcaaaaggtatttttgaaaaagattggggagaggggtatataactgatcatatgttcattaatttgaatgttttctttaatgcttataagacttatttgctatgttttcatagaggttatggtaaagcaaaattagaatgtgatatgaacacttcagatcttctttgtg---ttttggagttaatagacagtagctactggaaatctatgtctaaagttttcctagaacaaaaagtcataaaatacatagtcaatcaag------acacaagtttgcatagaataaaaggttgtcacagttttaagttgtggtttttaaaacgccttaataatgctaaatttaccgtatgcccttgggttgttaacatagattatcacccaacacacatgaaagctatattatcttacatagatttagttagaatggggttaataaatgtagataaattaaccattaaa---aataaaaacaaattcaatgatgaattttacacatcaaatctcttttacattagttacaacttttcagacaacactcatctgctaacaaaacaaataaggattgctaattcagaattagaagataattataacaaactatatcacccaaccccagaagctttagaaaatgtatcattaatccctgttaaaagtaataatagaaacaaacctaaattttgtataagtggaagtactgaatctatgatgacgtcaacattctctaataaaatgcatattaaatcttccactgttaccacaaaattcaattatagcagacaagacttgtacaatttatttccaattgttgtgatagacaggattatagatcattcaggtaatacagaaaaatctaaccaactttacaccaccacttcacatcagacatctttagtaaggaatagtgcatcactttattgcatgcttccttggcatcatgtcaatagatttaactttgtatttagttccacaggatgcaagatcagtatagaatatattttaaaagatcttaagattaaagatcccagttgtatagcattcataggtgaaggagctggtaacttattattacgtacggtagtagaacttcatcctgacataagatatatttacagaagtttaaaagattgcaatgatcatagtttacctattgaatttctaaggttatacaacgggcatataaacatagattatggtgagaatttaaccattcctgctacagatgcaactaacaacatacattggtcttatttacatataaaatttgcagaacctattagtatctttgtctgtgatgctgaattacctgtcacagccaattggagtaaaatcataattgaatggagtaagcatgtaagaaagtgcaaatactgttcttctgtaaatagatgcattttaattgcaaaataccatgctcaagatgatattgatttcaaattagatgacatcactatattaaaaacttatgtgtgcctaggtagcaagttaaaaggatctgaagtttacttagtccttacaataggccctgcaaatatacttcctg-tttttgatgttgtgcaaaatgctaaattgattctttcaagaactaaaaatttcattatgcctaaaaagattgacaaggaatctatcgatgcaaatattaaaagcttaatacctttcctttgttaccctataacaaaaaatggaattaagacttcattgtcaaaattgaagagtgtagttaatggagatatattatcatattctatagctggacgtaatgaagtattcagtaacaagcttataaatcacaagcatatgaatatcttaaaatggctggatcatgttttaaac---tttagatcagctgaacttaattacaatcatttatacatgatagagtccacatatccttacttgagtgaattattaaatagtttaacaaccaatgagctcaagaagctgattaaaataacaggtagtgtactatacaaccttcctaatgaacagtaa
>OR143236.1_USA-2023
atggggtgcaattcactgagcatgataaaggttagattacaaaatttgtttgataatgacgaagtagcattgttaaaaataacatgttatactgacaaattaattcttctgactaatgcattagccaaagcaacaatacatacaattaaattaaacggcatagtttttatacatgttataacaagcagtgaagtgtgccctgataacaatattgtagtgaaatctaactttacaacaatgccaatattacaaaatggaggatacatatgggaattgattgaattgacacactgctctcaattaaatggtctaatagatgataattgtgaaatcaaattttctaaaagactaagtgactcagtaatgactgattatatgaatcaaatatctgatttacttgggcttgatctccattcatgaattatgtttagtctaattcaatagacatgtgtttattaccattttagttaatat---------------aaaacctcatcaaagggaaatggggcaaataaactcacccaatcaatcaaaccatgagcactacaaacgacaacaccaccatgcaaagattgatgatcacagacatgagacccctgtcgatggattcaataataacatctctcaccaaagaaatcatcacacacaaattcatatacttgataaacaatgaatgtattgtaagaaaactcgatgaaagacaagctacatttacattcctagtcaattatgagatgaagctattgcacaaagtagggagtaccaaatacaagaaatacaccgaatataatacaaaatatggcacattccctatgcctatatttatcaatcatggcgggtttctagaatgtattggcattaagcctacaaaacatactcctataatatacaaatatgacctcaacccgtaacttcc-aac----aaa-aa--accaactcatccaaaccaagccattatccaaacaacaatgctcaacagttaagaaggagctaatccattttagtaatt-------aaaaataagggtgaaaccagtaacataaattggggcaaatacaaagatg------gctcttagcaaagtcaagttgaatgatacattaaataaggatcagctgctgtcatccagcaaatacactattcaacntagtacaggagataatattgacactcccaattatgatgtgcaaaaacacctaaacaaactatgtggtatgctattaatcactgaagatgcaaatcataaattcacaggattaataggtatgctatatgctatgtccagattaggaagggaagacactataaagatacttaaagatgctggatatcatgttaaagctaatggagtagatataacaacatatcgtcaagatataaatggaaaggaaatgaaattcgaagtattaacattatcaagcttgacatcagaaatacaagtcaatattgagatagaatctagaaagtcctacaaaaaaatgctaaaagagatgggagaagtggctccagaatataggcatgattctccagactgtgggatgataatactgtgtatagctgcccttgtaataaccaaattagcagcaggagatagatcaggtcttacagcagtaattaggagggcaaacaatgtctt-aaaaaacgaaataaaacgctacaagggcctaataccaaaagacatagccaacagtttttatgaagtatttgaaaaataccctcatcttatagatgtttttgtgcactttggcatagcacaatcatccacaagagggggcagtagagttgaaggaatctttgcaggattgtttatgaatgcctatggttcaggacaagtaatgctaagatggggagttttagccaaatctgt-aaaaaatatcatgctaggacatgctagtgtccaagcagaaatggagcaagttgtggaagtctatgagtatgcacagaagttgggaggagaagctggtttctaccatatattgaacaatccaaaagcatcattgctgtcattaactcaatttcctaacttctcaagtgtggtcctaggtaatgcagcaggtctaggcataatgggagagtatagaggtacaccaagaaaccaagatctctatgatgcagccaaagcatatgcagagcaactcaaagaaaatggagtaataaactacagtgtattagacttaacaacagaagaattggaagccataaagcatcaactcaaccccaaagaagatgacgtagagctttaagttaac-------aaaaaa-tacggggcaaataagtcaacatggagaag-tttgcacctgaatttcatggagaagatgcaaataacaaagctaccaaattcctagaatcaataaaaggcaagtttgcatcatccaaagatcctaagaagaaagatagcataatatctgtcaactcaatagacatagaagtcactaaagagagcccgataacatctggcaccaacattatcaatccaacaagtgaagccgacagtaccccagaaactaaagccaactacccaagaaaacccttagtaagcttcaaagaagatctcaccccaagtgataaccctttctctaagttgtacaaagaaaccatagaaacatttgataacaatgaagaagaatctagctactcatatgaggagatcaatgaccaaacaaatgataacattacagcaagactagatagaattgatgaaaaattaagtgaaatattaggaatgctccatacattagtagttgcaagtgcaggacctacttcggctcgtgacggaataagagatgctatggttggtctaagagaagaaatgatagaaaaaataagagcagaagcattaatgaccaatgataggttagaggccatggcaagacttaggaatgaggaaagcgaaaaaatggcaaaagacacctcagatgaagtgtctctcaatccaacctccaaaaaattgagtgacttgttggaagacaacgatagcgacaatgatctatcacttgatgatttttgatcagtcatcaactcactcagcaatcaacagcatcaacaaaacagacaccaatccattgaatcaaccgccagactgaaaaa--acaaatatccatcagcagaaccaccaaccaatcaatcaaccaattgatcaatcagcactctgacaaaattaacaatatagtaac----a-------a------a----------a------a-------a--a-g-aac---aagatggggcaaatatggaaacatacgtgaacaagcttcacgaaggctccacatacacagcagctgttcagtacaatgttctagaaaaagatgatgatcccgcatcactaacaatatgggtgcctatgttccagtcatctgtgccagccgacttgctcataaaagaacttgcaagcatcaacatactagtaaagcagatctctacgcccaaaggaccttcactacgagtcacaatcaactcaagaagtgctgtgctggctcaaatgcctagtaatttcaccataagtgcgaatgtatcattagatgaaagaagcaaattagcatatgatgtaactacaccttgtgaaatcaaagcatgcagtttaacatgcttgaaagtaaaaagtatgttaactacagtcaaagatctaaccatgaagacattcaaccccactcatgagatcattgctctatgtgaatttgaaaatattatgacatcaaaaagagtaataataccaacctatctaagatcaatcagtgtcaaaaacaaggatctgaactcactggaaaatatagcaaccaccgaattcaaaaatgctatcaccaatgctaaaattatcccctatgcaggattagtgttagttatcacggttactgataataaaggagcattcaagtatatcaagccacagagtcaatttatagtggatcttggtgcttacctagaaaaagagagcatatattatgtgactactaattggaagcatacagctacacgtttttcaatcaaaccactagaggattaaactcaattatcaacattaaatgacaggtttacatatatcctc-aactgcacactatatctaaacatcataaacatctacactacacac-ttcatcacacaaaccaatcccactcaaaatctgaaatcacttccagccattatctgccagacctagagtgcgaataggt-----aaataaaacaagaatatggggtaaatagatatcagttagagttcaacctatctcaacaaccatctataccgccaatccaatacatacattgcaaatcttaaaatgggaaacacatccatcacaatagaattcacaagcaaattttggccctattttacactaatacatatgatcttaactctaatctctttactaaccataatcactattatgattgcaatactaaataagctaagtgaacataaaatattctgcaacaaaactcttgaacaaggacagatgtatcaaatcgacacatagtgttctcccattatgctgtatcaaattataatcttgtgtat----ataaat----aaacaaatccaatcttctcacagagtcatggcatcacaaaaccatgccaaccatcatggtagcatagagtagttatt------aaaaattaacataatgatgaattattagtataggatc--aaaaaca-acattggggcaaatgcaacaatgtccaaaaacaagaatcaacgcactgccaggactctagaaaagacctgggatactcttaatcatctaattgtaatatcctcttgtttatacaaattaaatttaaaatctatagcacaaatagcactatcagttttggcaatgataatctcaacctctcttataattgcagccataatattcatcatctctgctaatcacaaagttacactaacaactgtcacagttcaaacaataaaaaaccacactgagaaaaacataaccacttaccttactcaagtctcaccagaaagggttggcccatccaaacaacccacagccactccaccaatccacacaaactcagccacaatatcacccaatacaaaatcagaaacacaccatacaacagcacaaaccaaaggcacaacctctactccaacacagaacaacaagccaagcacaaaaccacgtccaaaaaatccacc------aa------aaaaagatgattaccattttgaagtgttcaactttgttccctgtagtatatgtggcaacaatcaactctgcaaatccatttgcaaaacaataccaagcaataaaccaaag---aaaaaaccaactacaaaacccacaaacaaaccacctac-caaaaccacaaacaaaagagactct-aaaacactagccaaaacact------------g------------a------aa------------aaag---aaa------ccaccatcaacc---caacaaaaaaaccaacccccaagactacagaaagagacaccagcaccccacaatccactgtgctcgacacaaccacatcaaaccacacagaaagggacac-cagcacctcacaatccactgcgctcgacacaaccacaccaaaacatacaacccaa---cagcaatctct-ccactcaaccatccccgaaaacacacccaactctacacaaacacccacagcatccgagccctccacatcaaattctatctaaaaactccagtcatatgcttagttattt--aaaa-actacatcttagcagagaaccgtgatccctcaagcaagaacgaa---------------------------------attaaat-ctggggcaaataacca---------------------------tggagttgctgatccatagatc---aagtgcaatcttcctaactcttgctattaatgcattgtaccttacctcaagtcagaacataactgaggagttttaccaatcaacatgtagtgcagttagcagaggttacttgagtgctttaagaactggttggtataccagtgtcataacaatagaattaagtaatataaaagaaaccaaatgcaatggaactgacactaaagttaaacttataaaacaagaattagataagtataagaatgcagtaactgaattacagttacttatgcaaaacacaccagctgtcaacaaccgggccagaagagaagcaccacagtatatgaactatacaatcaataccactaaaaacctaaatatatcaataagc---aagaagaggaaacgaagatttctgggcttcttgttaggtgtaggatctgcaatagcaagtggtatagctgtatccaaagttctacaccttgaaggagaagtgaacaagatc-aaaaatgctttgcag-ctaacgaac---aaagctgtagtcagtctatcaaatggggtcagtgttttaaccaacagagtgttagatctcaagaattatataaacaaccaattattacctatggtaaatcgacagaattgtcgcatatccaacattgagacagttatagaattccagcagaagaacagcagattgttggaaatcaccagagaatttagtgtcaatgcaggtgtaacgacacctttaagcacttacatgttaacaaacagtgagttactatcattaatcaatgatatgcctataacaaatgatcag-aaaaaattaatgtcaagcaatgttcagatagtaaggcaacaaagttattctatcatgtctataataaaggaagaagtccttgcatatgttgtacagctacctatctatggtgtaattgatacaccttgctggaaattacacacatcacctctttgcaccaccaacatcaaagagggatcaaatatttgtttaacaaggactgatagaggatggtattgtgataatgcaggatcagtatccttctttccacaagctgacacttgtaaagtacagtccaatcgagtattttgtgacactatgaacagtttgacattaccaagtgaagtcagcctttgtaacactgacatattcaatcccaagtatgactgcaaaattatgacatc-aaaaacagacataagcagctcagtaatcacttctctaggagctatagtgtcatgctatggtaagactaaatgtactgcatccaacaaaaatcgtggaattataaagacattttctaatggctgtgattatgtgtcaaacaaaggagtagatactgtatcagtgggcaacactttatattatgtcaacaagctggaaggcaaaaacctttatgtaaaaggggaacctataataaattactatgaccctctagtgtttccttctgatgagtttgatgcatcaatatctcaagtcaatgaaaaaattaatcaaagtttagcttttattcgtagatccgatgaattattacataatgtaaatactggaaaatctactacaaatattatgataactgcaattattatagtaatcattgtagtattgttatcattaatagctattggtttactgttgtattgcaaagccaaaaacacaccagttacattaagcaaagaccaactaagtggaatcaataatattgcattcagcaaatag-ac--aaaaaac-ca-cctgatcatgttccaacaac--aa--tctgctgaccatcaatcccaaatcaactt-acaa-cagatacatcaacatcacagcacaggctgaatcatctcctcgcatcatgctacccacacaactaagctagatccttaattcatagttacat----aaaagcctcaaatatcgcaatc-aacactaaatcaacacatcattcacaaaactaacagctggggcaaatatgtcgcgaagaaatccctgcaaatttgngattagaggtcattgcttgaatggtagaagatgccactacagtcataattactttgaatggcctcctcatgcattgctagtgaggcaaaacttcatgttaaacaagatactcaagtcaatggacaagagcatagacactttgtctgaaataagtggagctgctgaacttgatagaacagaagaatatgctcttggtatagttggagtgctagagagctacataggatctataaacaacataacaaaacaatcagcatgtgttgctatgagtaaacttcttattgagatcaatagtgatgacattaaaaagctgagagacaatgaagaacccaattcacctaagataagagtgtacaatactgttatatcatacatcgagagcaatagaaaaaacagcaagcaaaccatccatctgcttaaacgattaccagcagacgtgctgaagaagacaataaagaacacattagatatccacaaaagcataaccataagcaacccaaaagagtcaaccataagtgatcaaaatgaccaaaccaaaaataatgatattaccggataaatatccttgtagtatatcatccatattgatctcaagtgaaagcacgattgctacattcaatcataaaaacatattacaattcaaccacaaccatttagataaccaccagtttttattaaatcatatatttgatgaaattcattggacacctaaaaacttattagatgccactcaacaatttctccaacatcttaacatccctgaagatatatatacagtatatatattagtgtcataatgcttgatcataacgattctatatcattcaaccacaaaactgtcttaataaagttatgggacaaaatggatcccattattaatggaagctctgctaatgtatatctaactgatagttatctaaaaggtgttatctctttttcagaatgtaatgctttagggagttacctttttaacggcccttatcttaaaaatgattataccaacttaattagtagacaaagcccactaatagagcatatgaatctaaaaaaactaactataacacagtcattaatatctagataccataaaggtgaactgaaattagaagaaccaacttatttccagtcattacttatgacatataaaagcatgtcctcgtctgaacaaattgctacaactaacttacttaaaaaaataatacgaagagctatagaaataagtgatgtaaaagtgtacgccatcttaaataaactaggactaaaggaaaaggacagagttaagcccaacaacaattcaggtgatgaaaactcagtacttacaaccataattaaagatgatatactctcagctgtggaaaacaatcaatcatatacaaattcagataaaaattactcagtaaatcaaaatatcaatatcaaaacaacactcttaaaaaagttgatgtgttcaatgcaacatcctccatcatggttaatacactggttcaatttatatacaaaattaaataacatattaacacaatatcgatcaaatgaggtaaaaagtcatgggtttatattaatagataatcaaactttgagtggttttcagtttattttaaatcaatatggttgcattgtttatcataaagggctcaaaaaaattacaactactacatacaatcaatttttgacatggaaagacatcagcctcagtagattaaatgtttgcttaattacttggataagtaattgtttaaatactttaaataaaagcttagggttgagatgtggattcaataatgttgtgctatcacaattattcctttacggagattgtatactgaaattatttcataatgaaggcttttacataataaaagaagtagaaggatttattatgtctttaattctaaacataacagaagaagatcaatttaggaaacgattttataatagcatgctaaacaacatcacagatgcagctattaaggctcaaaaggatctactatcaagagtatgtcacactttattagacaagacagtgtctgataatatcataaatggtaaatggataattctattaagtaaatttcttaaattgattaagcttgcaggtgataataatctcaataacttgagtgagctatattttctcttcagaatctttggacatccaatggttgatgaaagacaagcaatggatgctgtaagaattaactgcaatgaaactaagttctatttattaagtagcctaagtacgttgagaggtgctttcatttatagaatcataaaagggtttgtaaatacctacaacagatggcccactttaaggaatgctattgtcctacctctaagatggttaaactattataaacttaatacttatccatctctacttgaaatcacagaaaatgatttgattattttatcaggattgcggttctatcgtgagtttcatctgcctaaaaaagtggatcttgaaatgataataaatgacaaagctatttctcctccaaaagatctaatatggactagttttcctagaaattacatgccatcacatatacaaaattatatagaacatgaaaggttgaagttctctgaaagcgacagatcaagaagagtactagagtattacttgagagataataaattcaatgaatgtgacctatacaattgtgtagttaatcaaagctatctcaacaactctaatcatgtggtatcactaactggtaaagaaagagagctcagtgtgggtagaatgtttgctatgcagccaggtatgtttaggcaaatccaaatcttagcagaaaaaatgatagccgaaaatattttacaattcttccctgagagtttgacaagatatggtgatctagagcttcaaaagatattagaattaaaagcaggaataagcaacaagtcaaatcgttataatgacaactacaacaattatatcagcaaatgttctataataacagatcttagcaaatttaatcaagcatttagatatgaaacatcatgtgtctgcagtgatgtattagacgaactgcatggggtacaatctctattctcttggttgcatttaacaatacctcttgtcacaataatatgtacatatagacatgcacctccttttataaaggatcatgttgtcaatcttaatgaagttgatgaacaaagtgggttatacagatatcatatgggtggtattgagggctggtgtcaaaaactgtggaccattgaagccatatcattattagatctaatatctcttaaaggtaaattctccatcacagctctgataaatggtgataatcagtcaattgatataagtaaaccagttagacttatagagggtcagacccatgctcaagcagattatttgttagcattaaatagccttaaattgctatataaagagtatgcaggcataggccataagcttaagggaactgagacctatatatctcgagatatgcagttcatgagcaaaacaatccagcacaatggagtgtactatccagccagtatc-aaaaaagtcctgagagtaggtccatggataaatacaatacttgatgattttaaagttagtttagaatctataggtagcttaacacaggagttagaatacagaggagaaagcttattatgcagtttaatatttaggaatatttggttatacaatcaaattgctctgcaactccgaaatcatgctttatgtaataataagctatatttagatatattgaaagtattaaaacacttaaaaaccttttttaatcttgatagtatcgatacggcgttatcattgtatatgaacttgcctatgctgtttggtggtggtgatcctaatttgttatatcgaagcttttataggagaactccagacttccttacagaagctatagtacattcagtgtttgtgttgagctattatactggccacgatctacaagataagctccaggatcttccagacgatagactgaacaaattcttgacttgtgtcatcacatttgataaaaatccaaatgccgagtttgtaacattgatgagggatccacaggctttagggtctgaaaggcaagctaaaattactagtgagattaatagattagcagtaacagaagtcttaagtatagctccaaacaaaatattttctaaaagtgcacaacactatactaccactgagattgatctaaatgacattatgcaaaatatagaaccaacttaccctcatggattaagagttgtttatgaaagcttacccttttat---aaagcagaaaaaatagttaatcttatatcaggaacaaaatctataactaatatacttgaaaaaacatcagcgatagatacaactgatattaatagggctactgatatgatgaggaaaaatataaccttacttataaggatacttccactagattgtaacaaagacaaaagagagttattaagtttagaaaatcttagcataactgaattaagcaagtatgtaagagaaagatcttggtcattatccaatatagtaggagtaacatcacctagtattatgttcacaatggacattaaatatacaactagcactatagccagtggtataattatagaaaaatataatgttaatggtttaactcgtggtgaaagaggacctactaagccatgggtaggttcatccacacaggagaaaaaaacaatgccagtgtacaatagacaagttttaaccaaaaagcaaagagaccaaatagatttattagcaaaattagactgggtatatgcatccatagacaacaaagatgaattcatggaagaactgagtactggaacacttggactgtcatatgaaaaggccaaaaagttgtttccacaatatctaagtgtcaattatttacaccggttaacagtcagtagtagaccatgcgaatttcctgcctcaataccagcttatagaacaacaaattatcattttgacactagtcctatcaatcatgtattaacagaaaagtatggagatgaagatatcgacattgtgtttcaaaattgcataagttttggtcttagcttgatgtcagttgtggaacaattcacaaacatatgtcctaatagaattattctcataccgaagctgaatgagatacatttgatgaaacctcctatatttacaggagatgttgatatcatcaagttgaagcaagtgatacaaaaacagcatatgttcctaccagataaaataagtttaacccaatatgtagaattattcttaagtaacaaagcacttaaatctggatctcatatcaactctaatttaatattagcacataaaatgtctgattattttcataatgcatatattttaagtactaatttagctggacattggattctgattattcaacttatgaaagattcaaaaggtatttttgaaaaagattggggagaggggtatataactgatcatatgttcattaatttgaatgttttctttaatgcttataagacttatttgctatgttttcatagaggttatggtaaagcaaaattagaatgtgatatgaacacttcagatcttctttgtg---ttttggagttaatagacagtagctactggaaatctatgtctaaagttttcctagaacaaaaagtcataaaatacatagtcaatcaag------acacaagtttgcatagaataaaaggttgtcacagttttaagttgtggtttttaaaacgccttaataatgctaaatttaccgtatgcccttgggttgttaacatagattatcacccaacacacatgaaagctatattatcttacatagatttagttagaatggggttaataaatgtagataaattaaccattaaa---aataaaaacaaattcaatgatgaattttacacatcaaatctcttttacattagttacaacttttcagacaacactcatctgctaacaaaacaaataaggattgctaattcagaattagaagataattataacaaactatatcacccaaccccagaagctttagaaaatgtatcattaatccctgttaaaagtaataatagaaacaaacctaaattttgtataagtggaagtactgaatctatgatgacgtcaacattctctaataaaatgcatattaaatcttccactgttaccacaaaattcaattatagcagacaagacttgtacaatttatttccaattgttgtgatagacaggattatagatcattcaggtaatacagaaaaatctaaccaactttacaccaccacttcacatcagacatctttagtaaggaatagtgcatcactttattgcatgcttccttggcatcatgtcaatagatttaactttgtatttagttccacaggatgcaagatcagtatagaatatattttaaaagatcttaagattaaagatcccagttgtatagcattcataggtgaaggagctggtaacttattattacgtacggtagtagaacttcatcctgacataagatatatttacagaagtttaaaagattgcaatgatcatagtttacctattgaatttctaaggttatacaacgggcatataaacatagattatggtgagaatttaaccattcctgctacagatgcaactaataacatacattggtcttatttacatataaaatttgcagaacctattagtatctttgtctgtgatgctgaattacctgtcacagccaattggagtaaaatcataattgaatggagtaagcatgtaagaaagtgcaaatactgttcttctgtaaatagatgcattttaattgcaaaataccatgctcaagatgatattgatttcaaattagataacatcactatattaaaaacttatgtgtgcctaggtagcaagttaaaaggatctgaggtttacttagtccttacaataggccctgcaaatatacttcctg-tttttgatgttgtgcaaaatgctaaattgattctttcaagaactaaaaatttcattatgcctaaaaagattgacaaggaatctatcgatgcaaatattaaaagcttaatacctttcctttgttaccctataacaaaaaatggaattaagacttcattgtcaaaattgaagagtgtagttaatggagatatattatcatattctatagctggacgtaatgaagtattcagtaacaagcttataaaccacaagcatatgaatatcttaaaatggctggatcatgttttaaac---tttagatcagctgaacttaattacaatcatttatacatgatagagtccacatatccttacttgagtgaattattaaatagtttaacaaccaatgagctcaagaagctgattaaaataacaggtagtgtactatacaaccttcctaatgaacagtaa
>OR143247.1_USA-2023
atggggtgcaattcactgagcatgataaaggttagattacaaaatttgtttgataatgacgaagtagcattgttaaaaataacatgttatactgacaaattaattcttctgactaatgcattagccaaagcaacaatacatacaattaaattaaacggcatagtttttatacatgttataacaagcagtgaagtgtgccctgataacaatattgtagtgaaatctaactttacaacaatgccaatattacaaaatggaggatacatatgggaattgattgaattgacacactgctctcaattaaatggtctaatagatgataattgtgaaatcaaattttctaaaagactaagtgactcagtaatgactgattatatgaatcaaatatctgatttacttgggcttgatctccattcatgaattatgtttagtctaattcaatagacatgtgtttattaccattttagttaatat---------------aaaacctcatcaaagggaaatggggcaaataaactcacccaatcaatcaaaccatgagcactacaaacgacaacaccaccatgcaaagattgatgatcacagacatgagacccctgtcgatggattcaataataacatctctcaccaaagaaatcatcacacacaaattcatatacttgataaacaatgaatgtattgtaagaaaactcgatgaaagacaagctacatttacattcctagtcaattatgagatgaagctattgcacaaagtagggagtaccaaatacaagaaatacaccgaatataatacaaaatatggcacattccctatgcctatatttatcaatcatggcgggtttctagaatgtattggcattaagcctacaaaacatactcctataatatacaaatatgacctcaacccgtaacttcc-aac----aaa-aa--accaactcatccaaaccaagccattatccaaacaacaatgctcaacagttaagaaggagctaatccattttagtaatt-------aaaaataagggtgaaaccagtaacataaattggggcaaatacaaagatg------gctcttagcaaagtcaagttgaatgatacattaaataaggatcagctgctgtcatccagcaaatacactattcaacgtagtacaggagataatattgacactcccaattatgatgtgcaaaaacacctaaacaaactatgtggtatgctattaatcactgaagatgcaaatcataaattcacaggattaataggtatgctatatgctatgtccagattaggaagggaagacactataaagatacttaaagatgctggatatcatgttaaagctaatggagtagatataacaacatatcgtcaagatataaatggaaaggaaatgaaattcgaagtattaacattatcaagcttgacatcagaaatacaagtcaatattgagatagaatctagaaagtcctacaaaaaaatgctaaaagagatgggagaagtggctccagaatataggcatgattctccagactgtgggatgataatactgtgtatagctgcccttgtaataaccaaattagcagcaggagatagatcaggtcttacagcagtaattaggagggcaaacaatgtctt-aaaaaacgaaataaaacgctacaagggcctaataccaaaagacatagccaacagtttttatgaagtatttgaaaaataccctcatcttatagatgtttttgtgcactttggcatagcacaatcatccacaagagggggcagtagagttgaaggaatctttgcaggattgtttatgaatgcctatggttcaggacaagtaatgctaagatggggagttttagccaaatctgt-aaaaaatatcatgctaggacatgctagtgtccaagcagaaatggagcaagttgtggaagtctatgagtatgcacagaagttgggaggagaagctggtttctaccatatattgaacaatccaaaagcatcattgctgtcattaactcaatttcctaacttctcaagtgtggtcctaggtaatgcagcaggtctaggcataatgggagagtatagaggtacaccaagaaaccaagatctctatgatgcagccaaagcatatgcagagcaactcaaagaaaatggagtaataaactacagtgtattagacttaacaacagaagaattggaagccataaagcatcaactcaaccccaaagaagatgacgtagagctttaagttaac-------aaaaaa-tacggggcaaataagtcaacatggagaag-tttgcacctgaatttcatggagaagatgcaaataacaaagctaccaaattcctagaatcaataaaaggcaagtttgcatcatccaaagatcctaagaagaaagatagcataatatctgtcaactcaatagacatagaagtcactaaagagagcccgataacatctggcaccaacattatcaatccaacaagtgaagccgacagtaccccagaaactaaagccaactacccaagaaaacccttagtaagcttcaaagaagatctcaccccaagtgataaccctttctctaagttgtacaaagaaaccatagaaacatttgataacaatgaagaagaatctagctactcatatgaggagatcaatgaccaaacaaatgataacattacagcaagactagatagaattgatgaaaaattaagtgaaatattaggaatgctccatacattagtagttgcaagtgcaggacctacttcggctcgtgacggaataagagatgctatggttggtctaagagaagaaatgatagaaaaaataagagcagaagcattaatgaccaatgataggttagaggccatggcaagacttaggaatgaggaaagcgaaaaaatggcaaaagacacctcagatgaagtgtctctcaatccaacctccaaaaaattgagtgacttgttggaagacaacgatagcgacaatgatctatcacttgatgatttttgatcagtcatcaactcactcagcaatcaacagcatcaacaaaacagacaccaatccattgaatcaaccgccagactgaaaaa--acaaatatccatcagcagaaccaccaaccaatcaatcaaccaattgatcaatcagcactctgacaaaattaacaatatagtaac----a-------a------a----------a------a-------a--a-g-aac---aagatggggcaaatatggaaacatacgtgaacaagcttcacgaaggctccacatacacagcagctgttcagtacaatgttctagaaaaagatgatgatcccgcatcactaacaatatgggtgcctatgttccagtcatctgtgccagccgacttgctcataaaagaacttgcaagcatcaacatactagtaaagcagatctctacgcccaaaggaccttcactacgagtcacaatcaactcaagaagtgctgtgctggctcaaatgcctagtaatttcaccataagtgcgaatgtatcattagatgaaagaagcaaattagcatatgatgtaactacaccttgtgaaatcaaagcatgcagtttaacatgcttgaaagtaaaaagtatgttaactacagtcaaagatctaaccatgaagacattcaaccccactcatgagatcattgctctatgtgaatttgaaaatattatgacatcaaaaagagtaataataccaacctatctaagatcaatcagtgtcaaaaacaaggatctgaactcactggaaaatatagcaaccaccgaattcaaaaatgctatcaccaatgctaaaattatcccctatgcaggattagtgttagttatcacggttactgataataaaggagcattcaagtatatcaagccacagagtcaatttatagtggatcttggtgcttacctagaaaaagagagcatatattatgtgactactaattggaagcatacagctacacgtttttcaatcaaaccactagaggattaaactcaattatcaacattaaatgacaggtttacatatatcctc-aactgcacactatatctaaacatcataaacatctacactacacac-ttcatcacacaaaccaatcccactcaaaatctgaaatcacttccagccattatctgccagacctagagtgcgaataggt-----aaataaaacaagaatatggggtaaatagatatcagttagagttcaacctatctcaacaaccatctataccgccaatccaatacatacattgcaaatcttaaaatgggaaacacatccatcacaatagaattcacaagcaaattttggccctattttacactaatacatatgatcttaactctaatctctttactaaccataatcactattatgattgcaatactaaataagctaagtgaacataaaatattctgcaacaaaactcttgaacaaggacagatgtatcaaatcgacacatagtgttctcccattatgctgtatcaaattataatcttgtgtat----ataaat----aaacaaatccaatcttctcacagagtcatggcatcacaaaaccatgccaaccatcatggtagcatagagtagttatt------aaaaattaacataatgatgaattattagtataggatc--aaaaaca-acattggggcaaatgcaacaatgtccaaaaacaagaatcaacgcactgccaggactctagaaaagacctgggatactcttaatcatctaattgtaatatcctcttgtttatacaaattaaatttaaaatctatagcacaaatagcactatcagttttggcaatgataatctcaacctctcttataattgcagccataatattcatcatctctgctaatcacaaagttacactaacaactgtcacagttcaaacaataaaaaaccacactgagaaaaacataaccacttaccttactcaagtctcaccagaaagggttggcccatccaaacaacccacagccactccaccaatccacacaaactcagccacaatatcacccaatacaaaatcagaaacacaccatacaacagcacaaaccaaaggcacaacctctactccaacacagaacaacaagccaagcacaaaaccacgtccaaaaaatccacc------aa------aaaaagatgattaccattttgaagtgttcaactttgttccctgtagtatatgtggcaacaatcaactctgcaaatccatttgcaaaacaataccaagcaataaaccaaag---aaaaaaccaactacaaaacccacaaacaaaccacctac-caaaaccacaaacaaaagagactct-aaaacactagccaaaacact------------g------------a------aa------------aaag---aaa------ccaccatcaacc---caacaaaaaaaccaacccccaagactacagaaagagacaccagcaccccacaatccactgtgctcgacacaaccacatcaaaccacacagaaagggacac-cagcacctcacaatccactgcgctcgacacaaccacaccaaaacatacaacccaa---cagcaatctct-ccactcaaccatccccgaaaacacacccaactctacacaaacacccacagcatccgagccctccacatcaaattctatctaaaaactccagtcatatgcttagttattt--aaaa-actacatcttagcagagaaccgtgatccctcaagcaagaacgaa---------------------------------attaaat-ctggggcaaataacca---------------------------tggagttgctgatccatagatc---aagtgcaatcttcctaactcttgctattaatgcattgtaccttacctcaagtcagaacataactgaggagttttaccaatcaacatgtagtgcagttagcagaggttacttgagtgctttaagaactggttggtataccagtgtcataacaatagaattaagtaatataaaagaaaccaaatgcaatggaactgacactaaagttaaacttataaaacaagaattagataagtataagaatgcagtaactgaattacagttacttatgcaaaacacaccagctgtcaacaaccgggccagaagagaagcaccacagtatatgaactatacaatcaataccactaaaaacctaaatatatcaataagc---aagaagaggaaacgaagatttctgggcttcttgttaggtgtaggatctgcaatagcaagtggtatagctgtatccaaagttctacaccttgaaggagaagtgaacaagatc-aaaaatgctttgcag-ctaacgaac---aaagctgtagtcagtctatcaaatggggtcagtgttttaaccaacagagtgttagatctcaagaattatataaacaaccaattattacctatggtaaatcgacagaattgtcgcatatccaacattgagacagttatagaattccagcagaagaacagcagattgttggaaatcaccagagaatttagtgtcaatgcaggtgtaacgacacctttaagcacttacatgttaacaaacagtgagttactatcattaatcaatgatatgcctataacaaatgatcag-aaaaaattaatgtcaagcaatgttcagatagtaaggcaacaaagttattctatcatgtctataataaaggaagaagtccttgcatatgttgtacagctacctatctatggtgtaattgatacaccttgctggaaattacacacatcacctctttgcaccaccaacatcaaagagggatcaaatatttgtttaacaaggactgatagaggatggtattgtgataatgcaggatcagtatccttctttccacaagctgacacttgtaaagtacagtccaatcgagtattttgtgacactatgaacagtttgacattaccaagtgaagtcagcctttgtaacactgacatattcaatcccaagtatgactgcaaaattatgacatc-aaaaacagacataagcagctcagtaatcacttctctaggagctatagtgtcatgctatggtaagactaaatgtactgcatccaacaaaaatcgtggaattataaagacattttctaatggctgtgattatgtgtcaaacaaaggagtagatactgtatcagtgggcaacactttatattatgtcaacaagctggaaggcaaaaacctttatgtaaaaggggaacctataataaattactatgaccctctagtgtttccttctgatgagtttgatgcatcaatatctcaagtcaatgaaaaaattaatcaaagtttagcttttattcgtagatccgatgaattattacataatgtaaatactggaaaatctactacaaatattatgataactgcaattattatagtaatcattgtagtattgttatcattaatagctattggtttactgttgtattgcaaagccaaaaacacaccagttacattaagcaaagaccaactaagtggaatcaataatattgcattcagcaaatag-ac--aaaaaac-ca-cctgatcatgttccaacaac--aa--tctgctgaccatcaatcccaaatcaactt-acaa-cagatacatcaacatcacagcacaggctgaatcatctcctcgcatcatgctacccacacaactaagctagatccttaattcatagttacat----aaaagcctcaaatatcgcaatc-aacactaaatcaacacatcattcacaaaactaacagctggggcaaatatgtcgcgaagaaatccctgcaaatttgngattagaggtcattgcttgaatggtagaagatgccactacagtcataattactttgaatggcctcctcatgcattgctagtgaggcaaaacttcatgttaaacaagatactcaagtcaatggacaagagcatagacactttgtctgaaataagtggagctgctgaacttgatagaacagaagaatatgctcttggtatagttggagtgctagagagctacataggatctataaacaacataacaaaacaatcagcatgtgttgctatgagtaaacttcttattgagatcaatagtgatgacattaaaaagctgagagacaatgaagaacccaattcacctaagataagagtgtacaatactgttatatcatacatcgagagcaatagaaaaaacagcaagcaaaccatccatctgcttaaacgattaccagcagacgtgctgaagaagacaataaagaacacattagatatccacaaaagcataaccataagcaacccaaaagagtcaaccataagtgatcaaaatgaccaaaccaaaaataatgatattaccggataaatatccttgtagtatatcatccatattgatctcaagtgaaagcacgattgctacattcaatcataaaaacatattacaattcaaccacaaccatttagataaccaccagtttttattaaatcatatatttgatgaaattcattggacacctaaaaacttattagatgccactcaacaatttctccaacatcttaacatccctgaagatatatatacagtatatatattagtgtcataatgcttgatcataacgattctatatcattcaaccacaaaactgtcttaataaagttatgggacaaaatggatcccattattaatggaagctctgctaatgtatatctaactgatagttatctaaaaggtgttatctctttttcagaatgtaatgctttagggagttacctttttaacggcccttatcttaaaaatgattataccaacttaattagtagacaaagcccactaatagagcatatgaatctaaaaaaactaactataacacagtcattaatatctagataccataaaggtgaactgaaattagaagaaccaacttatttccagtcattacttatgacatataaaagcatgtcctcgtctgaacaaattgctacaactaacttacttaaaaaaataatacgaagagctatagaaataagtgatgtaaaagtgtacgccatcttaaataaactaggactaaaggaaaaggacagagttaagcccaacaacaattcaggtgatgaaaactcagtacttacaaccataattaaagatgatatactctcagctgtggaaaacaatcaatcatatacaaattcagataaaaattactcagtaaatcaaaatatcaatatcaaaacaacactcttaaaaaagttgatgtgttcaatgcaacatcctccatcatggttaatacactggttcaatttatatacaaaattaaataacatattaacacaatatcgatcaaatgaggtaaaaagtcatgggtttatattaatagataatcaaactttgagtggttttcagtttattttaaatcaatatggttgcattgtttatcataaagggctcaaaaaaattacaactactacatacaatcaatttttgacatggaaagacatcagcctcagtagattaaatgtttgcttaattacttggataagtaattgtttaaatactttaaataaaagcttagggttgagatgtggattcaataatgttgtgctatcacaattattcctttacggagattgtatactgaaattatttcataatgaaggcttttacataataaaagaagtagaaggatttattatgtctttaattctaaacataacagaagaagatcaatttaggaaacgattttataatagcatgctaaacaacatcacagatgcagctattaaggctcaaaaggatctactatcaagagtatgtcacactttattagacaagacagtgtctgataatatcataaatggtaaatggataattctattaagtaaatttcttaaattgattaagcttgcaggtgataataatctcaataacttgagtgagctatattttctcttcagaatctttggacatccaatggttgatgaaagacaagcaatggatgctgtaagaattaactgcaatgaaactaagttctatttattaagtagcctaagtacgttgagaggtgctttcatttatagaatcataaaagggtttgtaaatacctacaacagatggcccactttaaggaatgctattgtcctacctctaagatggttaaactattataaacttaatacttatccatctctacttgaaatcacagaaaatgatttgattattttatcaggattgcggttctatcgtgagtttcatctgcctaaaaaagtggatcttgaaatgataataaatgacaaagctatttctcctccaaaagatctaatatggactagttttcctagaaattacatgccatcacatatacanaattatatagaacatgaaaggttgaagttctctgaaagcgacagatcaagaagagtactagagtattacttgagagataataaattcaatgaatgtgacctatacaattgtgtagttaatcaaagctatctcaacaactctaatcatgtggtatcactaactggtaaagaaagagagctcagtgtgggtagaatgtttgctatgcagccaggtatgtttaggcaaatccaaatcttagcagaaaaaatgatagccgaaaatattttacaattcttccctgagagtttgacaagatatggtgatctagagcttcaaaagatattagaattaaaagcaggaataagcaacaagtcaaatcgttataatgacaactacaacaattatatcagcaaatgttctataataacagatcttagcaaatttaatcaagcatttagatatgaaacatcatgtgtctgcagtgatgtattagacgaactgcatggggtacaatctctattctcttggttgcatttaacaatacctcttgtcacaataatatgtacatatagacatgcacctccttttataaaggatcatgttgtcaatcttaatgaagttgatgaacaaagtgggttatacagatatcatatgggtggtattgagggctggtgtcaaaaactgtggaccattgaagccatatcattattagatctaatatctcttaaaggtaaattctccatcacagctctgataaatggtgataatcagtcaattgatataagtaaaccagttagacttatagagggtcagacccatgctcaagcagattatttgttagcattaaatagccttaaattgctatataaagagtatgcaggcataggccataagcttaagggaactgagacctatatatctcgagatatgcagttcatgagcaaaacaatccagcacaatggagtgtactatccagccagtatc-aaaaaagtcctgagagtaggtccatggataaatacaatacttgatgattttaaagttagtttagaatctataggtagcttaacacaggagttagaatacagaggagaaagcttattatgcagtttaatatttaggaatatttggttatacaatcaaattgctctgcaactccgaaatcatgctttatgtaataataagctatatttagatatattgaaagtattaaaacacttaaaaaccttttttaatcttgatagtatcgatacggcgttatcattgtatatgaacttgcctatgctgtttggtggtggtgatcctaatttgttatatcgaagcttttataggagaactccagacttccttacagaagctatagtacattcagtgtttgtgttgagctattatactggccacgatctacaagataagctccaggatcttccagacgatagactgaacaaattcttgacttgtgtcatcacatttgataaaaatccaaatgccgagtttgtaacattgatgagggatccacaggctttagggtctgaaaggcaagctaaaattactagtgagattaatagattagcagtaacagaagtcttaagtatagctccaaacaaaatattttctaaaagtgcacaacactatactaccactgagattgatctaaatgacattatgcaaaatatagaaccaacttaccctcatggattaagagttgtttatgaaagcttacccttttat---aaagcagaaaaaatagttaatcttatatcaggaacaaaatctataactaatatacttgaaaaaacatcagcgatagatacaactgatattaatagggctactgatatgatgaggaaaaatataaccttacttataaggatacttccactagattgtaacaaagacaaaagagagttattaagtttagaaaatcttagcataactgaattaagcaagtatgtaagagaaagatcttggtcattatccaatatagtaggagtaacatcacctagtattatgttcacaatggacattaaatatacaactagcactatagccagtggtataattatagaaaaatataatgttaatggtttaactcgtggtgaaagaggacctactaagccatgggtaggttcatccacacaggagaaaaaaacaatgccagtgtacaatagacaagttttaaccaaaaagcaaagagaccaaatagatttattagcaaaattagactgggtatatgcatccatagacaacaaagatgaattcatggaagaactgagtactggaacacttggactgtcatatgaaaaggccaaaaagttgtttccacaatatctaagtgtcaattatttacaccggttaacagtcagtagtagaccatgcgaatttcctgcctcaataccagcttatagaacaacaaattatcattttgacactagtcctatcaatcatgtattaacagaaaagtatggagatgaagatatcgacattgtgtttcaaaattgcataagttttggtcttagcttgatgtcagttgtggaacaattcacaaacatatgtcctaatagaattattctcataccgaagctgaatgagatacatttgatgaaacctcctatatttacaggagatgttgatatcatcaagttgaagcaagtgatacaaaaacagcatatgttcctaccagataaaataagtttaacccaatatgtagaattattcttaagtaacaaagcacttaaatctggatctcatatcaactctaatttaatattagcacataaaatgtctgattattttcataatgcatatattttaagtactaatttagctggacattggattctgattattcaacttatgaaagattcaaaaggtatttttgaaaaagattggggagaggggtatataactgatcatatgttcattaatttgaatgttttctttaatgcttataagacttatttgctatgttttcatagaggttatggtaaagcaaaattagaatgtgatatgaacacttcagatcttctttgtg---ttttggagttaatagacagtagctactggaaatctatgtctaaagttttcctagaacaaaaagtcataaaatacatagtcaatcaag------acacaagtttgcatagaataaaaggttgtcacagttttaagttgtggtttttaaaacgccttaataatgctaaatttaccgtatgcccttgggttgttaacatagattatcacccaacacacatgaaagctatattatcttacatagatttagttagaatggggttaataaatgtagataaattaaccattaaa---aataaaaacaaattcaatgatgaattttacacatcaaatctcttttacattagttacaacttttcagacaacactcatctgctaacaaaacaaataaggattgctaattcagaattagaagataattataacaaactatatcacccaaccccagaagctttagaaaatgtatcattaatccctgttaaaagtaataatagaaacaaacctaaattttgtataagtggaagtactgaatctatgatgacgtcaacattctctaataaaatgcatattaaatcttccactgttaccacaaaattcaattatagcagacaagacttgtacaatttatttccaattgttgtgatagacaggattatagatcattcaggtaatacagaaaaatctaaccaactttacaccaccacttcacatcagacatctttagtaaggaatagtgcatcactttattgcatgcttccttggcatcatgtcaatagatttaactttgtatttagttccacaggatgcaagatcagtatagaatatattttaaaagatcttaagattaaagatcccagttgtatagcattcataggtgaaggagctggtaacttattattacgtacggtagtagaacttcatcctgacataagatatatttacagaagtttaaaagattgcaatgatcatagtttacctattgaatttctaaggttatacaacgggcatataaacatagattatggtgagaatttaaccattcctgctacagatgcaactaataacatacattggtcttatttacatataaaatttgcagaacctattagtatctttgtctgtgatgctgaattacctgtcacagccaattggagtaaaatcataattgaatggagtaagcatgtaagaaagtgcaaatactgttcttctgtaaatagatgcattttaattgcaaaataccatgctcaagatgatattgatttcaaattagataacatcactatattaaaaacttatgtgtgcctaggtagcaagttaaaaggatctgaggtttacttagtccttacaataggccctgcaaatatacttcctg-tttttgatgttgtgcaaaatgctaaattgattctttcaagaactaaaaatttcattatgcctaaaaagattgacaaggaatctatcgatgcaaatattaaaagcttaatacctttcctttgttaccctataacaaaaaatggaattaagacttcattgtcaaaattgaagagtgtagttaatggagatatattatcatattctatagctggacgtaatgaagtattcagtaacaagcttataaaccacaagcatatgaatatcttaaaatggctggatcatgttttaaac---tttagatcagctgaacttaattacaatcatttatacatgatagagtccacatatccttacttgagtgaattattaaatagtttaacaaccaatgagctcaagaagctgattaaaataacaggtagtgtactatacaaccttcctaatgaacagtaa
>PP352483.1_USA-2022
atggggtgcaattcactgagcatgataaaggttagattacaaaatttgtttgataatgacgaagtagcattgttaaaaataacatgttatactgacaaattaattcttctgactaatgcattagccaaagcaacaatacatacaattaaattaaacggcatagtttttatacatgttataacaagcagtgaagtgtgccctgataacaatattgtagtgaaatctaactttacaacaatgccaatattacaaaatggaggatacatatgggaattgattgaattgacacactgctctcaattaaatggtctaatagatgataattgtgaaatcaaattttctaaaagactaagtgactcagtaatgactgattatatgaatcaaatatctgatttacttgggcttgatctccattcatgaattatgtttagtctaattcaatagacatgtgtttattaccattttagttaatat---------------aaaacctcatcaaagggaaatggggcaaataaactcacccaatcaatcaaaccatgagcactacaaacgacaacaccaccatgcaaagattgatgatcacagacatgagacccctgtcgatggattcaataataacatctctcaccaaagaaatcatcacacacaaattcatatacttgataaacaatgaatgtattgtaagaaaactcgatgaaagacaagctacatttacattcctagtcaattatgagatgaagctattgcacaaagtagggagtaccaaatacaagaaatacaccgaatataatacaaaatatggcacattccctatgcctatatttatcaatcatggcgggtttctagaatgtattggcattaagcctacaaaacatactcctataatatacaaatatgacctcaacccgtaacttcc-aac---aaaa-aa--accaactcatccaaaccaagccattctccaaacaacaatgctcaacagttaagaaggagctaatccattttagtaatt-------aaaaataagggtgaaaccagtaacataaattggggcaaatacaaagatg------gctcttagcaaagtcaagttgaatgatacattaaataaggatcagctgctgtcatccagcaaatacactattcaacgtagtacaggagataatattgacactcccaattatgatgtgcaaaaacacctaaacaaactatgtggtatgctattaatcactgaagatgcaaatcataaattcacaggattaataggtatgctatatgctatgtccagattaggaagggaagacactataaagatacttaaagatgctggatatcatgttaaagctaatggagtagatataacaacatatcgtcaagatataaatggaaaggaaatgaaattcgaagtattaacattatcaagcttgacatcagaaatacaagtcaatattgagatagaatctagaaagtcctacaaaaaaatgctaaaagagatgggagaagtggctccagaatataggcatgattctccagactgtgggatgataatactgtgtatagctgcccttgtaataaccaaattagcagcaggagatagatcaggtcttacagcagtaattaggagggcaaacaatgtctt-aaaaaacgaaataaaacgctacaagggcctaataccaaaagacatagccaacagtttttatgaagtgtttgaaaaataccctcatcttatagatgtttttgtgcactttggcatagcacaatcatccacaagagggggcagtagagttgaaggaatctttgcaggattgtttatgaatgcctatggttcaggacaagtaatgctaagatggggagttttagccaaatctgt-aaaaaatatcatgctaggacatgctagtgtccaagcagaaatggagcaagttgtggaagtctatgagtatgcacagaagttgggaggagaagctggtttctaccatatattgaacaatccaaaagcatcattgctgtcattaactcaatttcctaacttctcaagtgtggtcctaggcaatgcagcaggtctaggcataatgggagagtatagaggtacaccaagaaaccaagatctctatgatgcagccaaagcatatgcagagcaactcaaagaaaatggagtaataaactacagtgtattagacttaacaacagaagaattggaagccataaagcatcaactcaaccccaaagaagatgacgtagagctttaagttaac-------aaaaaa-tacggggcaaataagtcaacatggagaag-tttgcacctgaatttcatggagaagatgcaaataacaaagctaccaaattcctagaatcaataaaaggcaagtttgcatcatccaaagatcctaagaagaaagatagcataatatctgtcaactcaatagacatagaagtcactaaagagagcccgataacatctggcaccaacattatcaatccaacaagtgaagccgacagtaccccagaaactaaagccaactacccaagaaaacccctagtaagcttcaaagaagatctcaccccaagtgataaccctttctctaagttgtacaaagaaaccatagaaacatttgataacaatgaagaagaatctagctactcatatgaggagatcaatgaccaaacaaatgacaacattacagcaagactagatagaattgatgaaaaattaagtgaaatattaggaatgctccatacattagtagttgcaagtgcaggacctacttcggctcgtgacggaataagagatgctatggttggtctaagagaagaaatgatagaaaaaataagagcagaagcattaatgaccaatgataggttagaggccatggcaagacttaggaatgaggaaagcgaaaaaatggcaaaagacacctcagatgaagtgtctctcaatccaacctccaaaaaattgagtgacttgttggaagacaacgatagcgacaatgatctatcacttgatgatttttgatcagtgatcaactcactcagcaatcaacaacatcaataaaacagacaccaatccattgaatcaattgccagactgaaaaa--acaaacatccatcagcagaaccaccaaccaatcaatcaaccaattgatcaatcagcaccctgacaaaattaacaatatagtaac----a-------a------a----------a------a-------a--a-g-aac---aagatggggcaaatatggaaacatacgtgaacaagcttcacgaaggctccacatacacagcagctgtccagtacaatgttctagaaaaagatgatgatcccgcatcactaacaatatgggtgcctatgttccagtcatctgtgccagcagacttgctcataaaagaacttgcaagcatcaacatactagtaaagcagatctctacgcccaaaggaccttcactacgagtcacgatcaactcaagaagtgctgtgctggctcaaatgcctagtaatttcaccataagtgcaaatgtatcattagatgaaagaagcaaattagcatatgatgtaactacaccttgtgaaatcaaagcatgcagtttaacatgcttaaaagtaaaaagtatgttaactacagtcaaagatctaaccatgaagacattcaaccccactcatgagatcattgctctatgtgaatttgaaaatattatgacatcaaaaagagtaataataccaacctatctaagatcaatcagtgtcaaaaacaaagatctgaactcactggaaaatatagcaaccaccgaattcaaaaatgctatcaccaatgctaaaattattccctatgcaggattagtgttagttatcacggttactgataataaaggagcattcaagtatatcaagccacagagtcaatttatagtggatcttggtgcctacctagaaaaagagagcatatattatgtgactactaattggaagcatacagctacacgtttttcaatcaaaccactagaggattaaactcaattatcaacattgaatgacaggttcacatatatcctc-aactgcacactatatctaaacatcataaacatctacactacacac-ttcatcacacaaaccaatcccactcaaaatctaaaatcacttccagccattatctgccagacctagagtgcgaataggt-----aaataaaacaagaatatggggtaaatagatatcagttagagttcaaccaatctcaacaaccatctataccgccaatccaatacatacattgcaaatcttaaaatgggaaacacatccatcacaatagaattcacaagcaaattttggccctattttacactaatacatatgatcttaactctaatctctttactaaccataatcactattatgattgcaatactaaataagctaagtgaacataaaatattctgcaacaaaactcttgaacaaggacagatgtatcaaatcgacacatagtgttctcccattatgctgtatcaaattataatcttgtgtat----ataaat----aaacaaatccaatcttttcacagagtcatggcatcacaaaaccatgccaaccatcatggtagcatagagtagttatt-t----aaaaattaacataatgatgaattattagtatgggatc--aaaaaca-acattggggcaaatgcaacaatgtccaaaaacaagaatcaacgcactgccaggactctagaaaagacctgggatactcttaatcatctaattgtaatatcctcttgtttatacaaattaaatttaaaatctatagcacaaatagcactatcagttttggcaatgataatctcaacctctcttataattgcagccataatattcatcatctctgccaatcacaaagttacactaacaactgtcacagttcaaacaataaaaaaccacactgagaaaaacataaccacttaccttactcaagtctcaccagaaagggttggcccatccaaacaacccacagccactccaccaatccacacaaactcagccacaatatcacccaatacaaaatcagaaacacaccatacaacagcacaaaccaaaggcacaacctctactccaacacagaacaacaagccaagcacaaaaccacgtccaaaaaatccacc------aa------aaaaagatgattaccattttgaagtgttcaactttgttccctgtagtatatgtggcaacaatcaactctgcaaatccatttgcaaaacaataccaagcaataaaccaaag---aaaaaaccaactacaaaacccacaaacaaaccacctac-caaaaccacaaacaaaagagactct-aaaacactagccaaaacact------------g------------a------aa------------aaag---aaa------ccaccatnaacc---caacaaaaaaaccaacccccaagactacagaaagagacaccagcaccccacaatccactgtgctcgacacaaccacatcaaaccacacagaaagggacac-cagcacctcacaatccactgcgctcgacacaaccacaccaaaacatacaacccaa---cagcaatctct-ccactcaaccatccccgaaaacacacccaactctacacaaacacccacagcatccgagccctccacatcaaattctatctaaaaactccagtcatatgcttagttattt--aaaa-actacatcttagcagagaaccgtgatccctcaagcaagaacgaa---------------------------------attaaat-ctggggcaaataacca---------------------------tggagttgctgatccatagatc---aagtgcaatcttcctaactcttgctattaatgcattgtaccttacctcaagtcagaacataactgaggagttttaccaatcaacatgtagtgcagttagcagaggttacttgagtgctttaagaactggttggtataccagtgtcataacaatagaattaagtaatataaaagaaaccaaatgcaatggaactgacactaaagttaaacttataaaacaagaattagataagtataagaatgcagtaactgaattacagttacttatgcaaaacacaccagctgtcaacaaccgggccagaagagaagcaccacagtatatgaactatacaatcaataccactaaaaacctaaatgtatcaataagc---aagaagaggaaacgaagatttctgggcttcttgttaggtgtaggatctgcaatagcaagtggtatagctgtatccaaagttctacaccttgaaggagaagtgaacaagatc-aaaaatgctttgcag-ctaacgaac---aaagctgtagtcagtctatcaaatggggtcagtgttttaaccaacagagtgttagatctcaagaattatataaacaaccaattattacctatggtaaatcgacagaattgtcgcatatccaacattgagacagttatagaattccagcagaagaacagcagattgttggaaatcaccagagaatttagtgtcaatgcaggtgtaacgacacctttaagcacttacatgttaacaaacagtgagttactatcattaatcaatgatatgcctataacaaatgatcag-aaaaaattaatgtcaagcaatgttcagatagtaaggcagcaaagttattctatcatgtctataataaaggaagaagtccttgcatatgttgtacagctacctatctatggtgtaattgatacaccttgctggaaattacacacatcacctctttgcaccaccaacatcaaagagggatcaaatatttgtttaacaaggactgatagaggatggtattgtgataatgcaggatcagtatccttctttccacaagctgacacttgtaaagtacagtccaatcgagtattttgtgacactatgaacagtttgacattaccaagtgaagtcagcctttgtaacactgacatattcaatcccaagtatgactgcaaaattatgacatc-aaaaacagacataagcagctcagtaatcacttctctaggagctatagtgtcatgctatggtaagactaaatgtactgcatccaacaaaaatcgtggaattataaagacattttctaatggctgtgattatgtgtcaaacaaaggagtagatactgtatcagtgggcaacactttatattatgtcaacaagctggaaggcaaaaacctttatgtaaaaggggaacctataataaattactatgaccctctagtgtttccttctgatgagtttgatgcatcaatatctcaagtcaatgaaaaaattaatcaaagtttagcttttattcgtagatccgatgaattattacataatgtaaatactggaaaatctactacaaatattatgataactgcaattattatagtaatcattgtagtattgttatcattaatagctattggtttactgttgtattgcaaagccaaaaacacaccagttacattaagcaaagaccaactaagtggaatcaataatattgcattcagcaaatag-ac--aaaaaac-ca-cctgatcatgttccaacaac--aa--tctgctgaccatcaatcccaaatcaactt-acaa-cagatacatcaacatcacagcacaggctgaatcatctcctcgcatcatgctacccacacaactaagctagatccttaattcatagttacat----aaaagcctcaaatatcgcaatc-aacactaaatcaacacatcattcaaaaaactaacagctggggcaaatatgtcgcgaagaaatccctgcaaatttgagattagaggtcattgcttgaatggtagaagatgccactacagtcataattactttgaatggcctcctcatgcattgctagtgaggcaaaacttcatgttaaacaagatactcaagtcaatggacaagagcatagacactttgtctgaaataagtggagctgctgaacttgatagaacagaagaatatgctcttggtatagttggagtgctagagagctacataggatctataaacaacataacaaaacaatcagcatgtgttgctatgagtaaacttcttattgagatcaatagtgatgacattaaaaagctgagagacaatgaagaacccaattcacctaagataagagtgtacaatactgttatatcatacatcgagagcaatagaaaaaacagcaagcaaaccatccatctgcttaaacgattaccagcagacgtgctgaagaagacaataaagaacacattagatatccacaaaagcataaccataagcaacccaaaagagtcaaccataagtgatcaaaatgaccaaaccaaaaataatgatattaccggataaatatccttgtagtatatcatccatattgatctcaagtgaaagcacgattgctacattcaatcataaaaacatattacaatttaaccacaaccatttagataaccaccagtttttattaaatcatatatttgatgaaattcattggacacctaaaaacttattagatgccactcaacaatttctccaacatcttaacatccctgaagatatatatacagtatatatattagtgtcataatgcttgatcataacgattctatatcattcaaccacaaaactgtcttaataaagttatgggacaaaatggatcccattattaatggaagctctgctaatgtatatctaactgatagttatctaaaaggtgttatctctttttcagaatgtaatgctttagggagttacctttttaacggcccttatcttaaaaatgattataccaacttaattagtagacaaagcccactaatagagcatatgaatctaaaaaaactaactataacacagtcattaatatctagataccataaaggtgaactgaaattagaagaaccaacttatttccagtcattacttatgacatataaaagcatgtcctcgtctgaacaaattgctacaactaacttacttaaaaaaataatacgaagagctatagaaataagtgatgtaaaagtgtacgccatcttaaataaactaggactaaaggaaaaggacagagttaagcccaacaacaattcaggtgatgaaaactcagtacttacaaccataattaaagatgatatactctcagctgtggaaaacaatcaatcatatacaaattcagataaaaattactcagtaaatcaaaatatcaatatcaaaacaacactcttaaaaaagttgatgtgttcaatgcaacatcctccatcatggttaatacactggttcaatttatatacaaaattaaataacatattaacacaatatcgatcaaatgaggtaaaaagtcatgggtttatattaatagataatcaaactttgagtggttttcagtttattttaaatcaatatggttgcattgtttatcataaagggctcaaaaaaattacaactactacatacaatcaatttttgacatggaaagacatcagcctcagtagattgaatgtttgcttaattacttggataagtaattgtttaaatacattaaataaaagcttagggttgagatgcggattcaataatgttgtgctatcacaattattcctttacggagattgtatactgaaattatttcataatgaaggcttttacataataaaagaagtagaaggatttattatgtctttaattctaaacataacagaagaagatcaatttaggaaacgattttataatagcatgctaaacaacatcacagatgcagctattaaggctcaaaaggatctactatcaagagtatgtcacactttattagacaagacagtgtctgataatatcataaatggtaaatggataattctattaagtaaatttctcaaattgattaagcttgcaggtgataataatctcaataacttgagtgagctatattttctcttcagaatctttggacatccaatggttgatgaaagacaagcaatggatgctgtaagaattaactgcaatgaaactaagttctatttattaagtagcctaagtacgttgagaggtgctttcatttatagaatcataaaagggtttgtaaatacctacaacagatggcccactttaaggaatgctattgtcctacctctaagatggttaaactattataaacttaatacttatccatctctacttgaaatcacagaaaatgatttgattattttatcaggattgcggttctatcgtgagtttcatctgcctaaaaaagtggatcttgaaatgataataaatgacaaagctatttctcctccaaaagatctaatatggactagttttcctagaaattacatgccatcacatatacaaaattatatagaacatgaaaggttgaagttctctgaaagcgacagatcaagaagagtactagagtattacttgagagataataaattcaatgaatgtgacctatacaattgtgtagttaatcaaagctatctcaacaactctaatcatgtggtatcactaactggtaaagaaagagagctcagtgtgggtagaatgtttgctatgcaaccaggtatgtttaggcaaatccaaatcttagcagaaaaaatgatagccgaaaatattttacaattcttccctgagagtttgacaagatatggtgatctagagcttcaaaagatattagaattaaaagcaggaataagcaacaagtcaaatcgttataatgacaactacaacaattatatcagtaaatgttctataataacagatcttagcaaatttaatcaagcatttagatatgaaacatcatgtgtctgcagtgatgtattagacgaactgcatggggtacaatctctattctcttggttgcatttaacaatacctcttgtcacaataatatgtacatatagacatgcacctccttttataaaggatcatgttgtcaatcttaatgaagttgatgaacaaagtgggttatacagatatcatatgggtggtattgagggctggtgtcaaaaactgtggaccattgaagccatatcattattagatctaatatctcttaaaggtaaattctccatcacagctctgataaatggtgataatcagtcaattgatataagtaaaccagttagacttatagagggtcagacccatgctcaagcagattatttgttagcattaaatagccttaaattgctatataaagagtatgcaggcataggccataagcttaagggaactgagacctatatatctcgagatatgcagttcatgagcaaaacaatccagcacaatggagtgtactatccagccagtatc-aaaaaagtcctgagagtaggtccatggataaatacaatacttgatgattttaaagttagtttagaatctataggtagcttaacacaggagttagaatacagaggagaaagcttattatgcagtttaatatttaggaatatttggttatacaatcaaattgctctgcaactccgaaatcatgctttatgtaataataagctgtatttagatatattgaaagtattaaaacacttaaaaaccttttttaatcttgatagtatcgatacggcgttatcattgtatatgaacttgcctatgctgtttggtggtggtgatcctaatttgttatatcgaagcttttataggagaactccagacttccttacagaagctatagtacattcagtgtttgtgttgagctattatactggtcacgatctacaagataagctccaggatcttccagacgatagactgaacaaattcttgacttgtgtcatcacatttgataaaaatccaaatgccgagtttgtaacattgatgagggatccacaggctttagggtctgaaaggcaagctaaaattactagtgagattaatagattagcagtaacagaagtcttaagtatagcttcaaacaaaatattttctaaaagtgcacaacactatactaccactgagattgatctaaatgacattatgcaaaatatagaaccaacttaccctcatggattaagagttgtttatgaaagcttacccttttat---aaagcagaaaaaatagttaatcttatatcaggaacaaaatctataactaatatacttgaaaaaacatcagcgatagatacaactgatattaatagggctactgatatgatgaggaaaaatataaccttacttataaggatacttccactagattgtaacaaagacaaaagagagttattaagtttagaaaatcttagcataactgaattaagcaagtatgtaagagaaagatcttggtcattatccaatatagtaggagtaacatcacctagtattatgttcacaatggacattaaatatacaactagcactatagccagtggtataattatagaaaaatataatgttaatggtttaactcgtggtgaaagaggacctactaagccatgggtaggttcatccacacaggagaaaaaaacaatgccagtgtacaatagacaagttttaaccaaaaagcaaagagaccaaatagatttattagcaaaattagactgggtatatgcatccatagacaacaaagatgaattcatggaagaactgagtactggaacacttggactgtcatatgaaaaggccaaaaagttgtttccacaatatctaagtgtcaattatttacaccggttaacagtcagtagtagaccatgcgaatttcctgcctcaataccagcttatagaacaacaaattatcattttgacactagtcctatcaatcatgtattaacagaaaagtatggagatgaagatatcgacattgtgtttcaaaattgcataagttttggtcttagcttgatgtcagttgtggaacaattcacaaacatatgtcctaatagaattattctcataccgaagctgaatgagatacatttgatgaaacctcctatatttacaggagatgttgatatcatcaagttgaagcaagtgatacaaaaacagcatatgttcctaccagataaaataagtttaacccaatatgtagaattattcttaagtaacaaagcacttaaatctggatctcatatcaactctaatttaatattagcacataaaatgtctgattattttcataatgcatatattttaagtactaatttagctggacattggattctgattattcaacttatgaaagattcaaaaggtatttttgaaaaagattggggagaggggtatataactgatcatatgttcattaatttgaatgttttctttaatgcttataagacttatttgctatgttttcatagaggttatggtaaagcaaaattagaatgtgatatgaacacttcagatcttctttgtg---ttttggagttaatagacagtagctactggaaatctatgtctaaagttttcctagaacaaaaagtcataaaatacatagtcaatcaag------acacaagtttgcatagaataaaaggttgtcacagttttaagttgtggtttttaaaacgccttaataatgctaaatttaccgtatgcccttgggttgttaacatagattatcacccaacacacatgaaagctatattatcttacatagatttagttagaatggggttaataaatgtagataaattaaccattaaa---aataaaaacaaattcaatgatgaattttacacatcaaatctcttttacattagttacaacttttcagacaacactcatctgctaacaaaacaaataaggattgctaattcagaattagaagataattataacaaactatatcacccaaccccagaagctttagaaaatgtatcattaatccctgttaaaagtaataatagaaacaaacctaaattttgtataagtggaagtactgaatctatgatgacgtcaacattctctaataaaatgcatattaaatcttccactgttaccacaaaattcaattatagcagacaagacttgtacaatttatttccaattgttgtgatagacaggattatagatcattcaggtaatacagaaaaatctaaccaactttacaccaccacttcacatcagacatctttagtaaggaatagtgcatcactttattgcatgcttccttggcatcatgtcaatagatttaactttgtatttagttccacaggatgcaagatcagtatagaatatattttaaaagatcttaagattaaagatcccagttgtatagcattcataggtgaaggagctggtaacttattattacgtacggtagtagaacttcatcctgacataagatatatttacagaagtttaaaagattgcaatgatcatagtttacctattgaatttctaaggttatacaacgggcatataaacatagattatggtgagaatttaaccattcctgctacagatgcaactaacaacatacattggtcttatttacatataaaatttgcagaacctattagtatctttgtctgtgatgctgaattacctgtcacagccaattggagtaaaatcataattgaatggagtaagcatgtaagaaagtgcaaatactgttcttctgtaaatagatgcattttaattgcaaaataccatgctcaagatgatattgatttcaaattagataacatcactatattaaaaacttatgtgtgcctaggtagcaagttaaaaggatctgaagtttacttagtctttacaataggccctgcaaatatacttcctg-tttttgatgttgtgcaaaatgctaaattgattctttcaagaactaaaaatttcattatgcctaaaaagattgacaaggaatctatcgatgcaaatattaaaagcttaatacctttcctttgttaccctataacaaaaaatggaattaagacttcattgtcaaaattgaagagtgtagttaatggagatatattatcatattctatagctggacgtaatgaagtattcagtaataagcttataaaccacaagcatatgaatatcttaaaatggctggatcatgttttaaac---tttagatcagctgaacttaattacaatcatttatacatgatagagtccacatatccttacttgagtgaattattaaatagtttaacaaccaatgagctcaagaagctgattaaaataacaggtagtgtactatacaaccttcctaatgaacagtaa
>OR496325.1_France-2023
atggggtgcaattcactgagcatgataaaggttagattacaaaatttgtttgataatgacgaagtagcattgttaaaaataacatgttatactgacaaattaattcttctgactaatgcattagccaaagcaacaatacatacaattaaattaaacggcatagtttttatacatgttataacaagcagtgaagtgtgccctgataacaatattgtagtgaaatctaactttacaacaatgccaatattacaaaatggaggatacatatgggaattgattgaattgacacactgctctcaattaaatggtctaatagatgataattgtgaaatcaaattttctaaaagactaagtgactcagtaatgactgattatatgaatcaaatatctgatttacttgggcttgatctccattcatgaattatgtttagtctaattcaatagacatgtgtttattaccattttagttaatat---------------aaaacctcatcaaagggaaatggggcaaataaactcacccaatcaatcaaaccatgagcactacaaacgacaacaccaccatgcaaagattgatgatcacagacatgagacccctgtcgatggattcaataataacatctctcaccaaagaaatcatcacacacaaattcatatacttgataaacaatgaatgtattgtaagaaaactcgatgaaagacaagctacatttacattcctagtcaattatgagatgaagctattgcacaaagtagggagtaccaaatacaagaaatacaccgaatataatacaaaatatggcacattccctatgcctatatttatcaatcatggcgggtttctagaatgtattggcattaagcctacaaaacatactcctataatatacaaatatgacctcaacccgtaacttcc-aac---aaaa-aa--accaactcatccaaaccaagccattatccaaacaacaatgctcaacagttaagaaggagctaatccattttagtaatt-------aaaaataagggtgaaaccagtaacataaattggggcaaatacaaagatg------gctcttagcaaagtcaagttgaatgatacattaaataaggatcagctgctgtcatccagcaaatacactattcaacgtagtacaggagataatattgacactcccaattatgatgtgcaaaaacacctaaacaaactatgtggtatgctattaatcactgaagatgcaaatcataaattcacaggattaataggtatgctatatgctatgtccagattaggaagggaagacactataaagatacttaaagatgctggatatcatgttaaagctaatggagtagatataacaacatatcgtcaagatataaatggaaaggaaatgaaattcgaagtattaacattatcaagcttgacatcagaaatacaagtcaatattgagatagaatctagaaagtcctacaaaaaaatgctaaaagagatgggagaagtggctccagaatataggcatgattctccagactgtgggatgataatactgtgtatagctgcccttgtaataaccaaattagcagcaggagatagatcaggtcttacagcagtaattaggagggcaaacaatgtctt-aaaaaacgaaataaaacgctacaagggcctaataccaaaagacatagccaacagtttttatgaagtatttgaaaaataccctcatcttatagatgtttttgtgcactttggcatagcacaatcatccacaagagggggcagtagagttgaaggaatctttgcaggattgtttatgaatgcctatggttcaggacaagtaatgctaagatggggagttttagccaaatctgt-aaaaaatatcatgctaggacatgctagtgtccaagcagaaatggagcaagttgtggaagtctatgagtatgcacagaagttgggaggagaagctggtttctaccatatattgaacaatccaaaagcatcattgctgtcattaactcaatttcctaacttctcaagtgtggtcctaggtaatgcagcaggtctaggcataatgggagagtatagaggtacaccaagaaaccaagatctctatgatgcagccaaagcatatgcagagcaactcaaagaaaatggagtaataaactacagtgtattagacttaacaacagaagaattggaagccataaagcatcaactcaaccccaaagaagatgacgtagagctttaagttaac-------aaaaaa-tacggggcaaataagtcaacatggagaag-tttgcacctgaatttcatggagaagatgcaaataacaaagctaccaaattcctagaatcaataaaaggcaagtttgcatcatccaaagatcctaagaagaaagatagcataatatctgtcaactcaatagacatagaagtcactaaagagagcccgataacatctggcaccaacattatcaatccaacaagtgaagccgacagtaccccagaaactaaagccaactacccaagaaaacccttagtaagcttcaaagaagatctcaccccaagtgataaccctttctctaagttgtacaaagaaaccatagaaacatttgataacaatgaagaagaatctagctactcatatgaggagatcaatgaccaaacaaatgataacattacagcaagactagatagaattgatgaaaaattaagtgaaatattaggaatgctccatacattagtagttgcaagtgcaggacctacttcggctcgtgacggaataagagatgctatggttggtctaagagaagaaatgatagagaaaataagagcggaggcattaatgaccaatgataggttagaggccatggcaagacttaggaatgaggaaagcgaaaagatggcaaaagacacctcagatgaagtgtctctcaatccaacctccaaaaaattgagtgacttgttggaagacaacgatagcgacaatgatctatcacttgatgatttttgatcagtcatcaactcactcagcaatcaacagcatcaacaaaacagacaccaatccattgaatcaaccgccagactgaaaaa--acaaacatccatcagcagaaccaccaaccaatcaatcaaccaattgatcaatcagcactctgacaaaattaacaatatagtaac----a-------a------a----------a------a-------a--a-g-aac---aagatggggcaaatatggaaacatacgtgaacaagcttcacgaaggctccacatacacagcagctgtccagtacaatgttctagaaaaagatgatgatcccgcatcactaacaatatgggtgcctatgttccagtcatctgtgccagccgacttgctcataaaagaacttgcaagcatcaacatactagtaaagcagatctctacgcccaaaggaccttcactacgagtcacaatcaactcaagaagtgctgtgctggctcaaatgcctagtaatttcaccataagtgcaaatgtatcattagatgaaagaagcaaattagcatatgatgtaactacaccttgtgaaatcaaagcatgcagtttaacatgcttgaaagtaaaaagtatgttaactacagtcaaagatctaaccatgaagacattcaaccccactcatgagatcattgctctatgtgaatttgaaaatattatgacatcaaaaagagtaataataccaacctatctaagatcaatcagtgtcaaaaacaaggatctgaactcactggaaaatatagcaaccaccgaattcaaaaatgctatcaccaatgctaaaattattccctatgcaggattagtgttagttatcacggttactgataataaaggagcattcaagtatatcaagccacagagtcaatttatagtggatcttggtgcttacctagaaaaagagagcatatattatgtgactactaattggaagcatacagctacacgtttttcaatcaaaccactagaggattaaactcaattatcaacattaaatgacaggttcacatatatcctc-aactgcacactatatctaaacatcataaacatctacactacacac-ttcatcacacaaaccaatcccactcaaaatctaaaatcacttccagccattatctgccagacctagagtgcgaataggt-----aaataaaacaagaatatggggtaaatagatatcagttagagttcaaccaatctcaacaaccatctataccgccaatccaatacatacattgcaaatcttaaaatgggaaacacatccatcacaatagaattcacaagcaaattttggccctattttacactaatacatatgatcttaactctaatctctttactaattataatcactattatgattgcaatactaaataagctaagtgaacataaaatattctgcaacaaaactcttgaacaaggacagatgtatcaaatcgacacatagtgttctcccattatgctgtatcaaattataatcttgtgtat----ataaat----aaacaaatccaatcttctcacagagtcatggcatcacaaaaccatgccaaccatcatggtagcatagaggagttatt-a----aaaaattaacataatgatgaattattagtatgggatc--aaaaaca-acattggggcaaatgcaacaatgtccaaaaacaagaatcaacgcactgccaggactctagaaaagacctgggatactcttaatcatctaattgtaatatcctcttgtttatacaaattaaatttaaaatccatagcacaaatagcactatcagttctggcaatgataatctcaacctctcttataattgcagccataatattcatcatctctgccaatcacaaagttacactaacaactgtcacagttcaaacaataaaaaaccacactgagaaaaacataaccacttaccttactcaagtctcaccagaaagggttggcccatccaaacaacccacagccactccaccaatccacacaaactcagccacaatatcacccaatacaaaatcagaaacacaccatacaacagcacaaaccaaaggcacaacctctactccaacacagaacaacaagccaagcacaaaaccacgtccaaaaaatccacc------aa------aaaaagatgattaccattttgaagtgttcaactttgttccctgtagtatatgtggcaacaatcaactctgcaaatccatctgcaaaacaataccaagcaataaaccaaag---aaaaaaccaactacaaaacccacaaacaaaccacctac-caaaaccacaaacaaaagagactcc-aaaacactagccaaaacact------------g------------a------aa------------aaag---aaa------ccaccattaacc---caacaaaaaaaccaacccccaagaccacagaaagagacaccagcaccccacaatccactgtgctcgacacaaccacatcaaaccacacagaaagggacac-cagcacctcacaatccactgcgctcgacacaaccacaccaaaacatacaacccaa---cagcaatctct-ccactcaaccatccccgaaaacacacccaactccacacaaacacccacagcatccgagccctccacatcaaattctatctaaaaactccagtcatatgcttagttattt--aaaa-actacatcttagcagagaaccgtgatccctcaagcaagaacgaa---------------------------------attaaat-ctggggcaaataacca---------------------------tggagttgctgatccatagatc---aagtgcaatcttcctaactcttgctattaatgcattgtaccttacctcaagtcagaacataactgaggagttttaccaatcaacatgtagtgcagttagcagaggttacttgagtgctttaagaactggttggtataccagtgtcataacaatagaattaagtaatataaaagaaaccaaatgcaatggaactgacactaaagttaaacttataaaacaagaattagataagtataagaatgcagtaactgaattacagttacttatgcaaaacacaccagctgtcaacaaccgggccagaagagaagcaccacagtatatgaactatacaatcaataccactaaaaacctaaatgtatcaataagc---aagaagaggaaacgaagatttctgggcttcttgttaggtgtaggatctgcaatagcaagtggtatagctgtatccaaagttctacaccttgaaggagaagtgaacaagatc-aaaaatgctttgcag-ctaacgaac---aaagctgtagtcagtctatcaaatggggtcagtgttttaaccaacagagtgttagatctcaagaattatataaacaaccaattattacctatggtaaatcgacagaattgtcgcatatccaacattgagacagttatagaattccagcagaagaacagcagattgttggaaatcaccagagaatttagtgtcaatgcaggtgtaacgacacctttaagcacttacatgttaacaaacagtgagttactatcattaatcaatgatatgcctataacaaatgatcag-aaaaaattaatgtcaagcaatgttcagatagtaaggcaacaaagttattctatcatgtctataataaaggaagaagtccttgcatatgttgtacagctacctatctatggtgtaattgatacaccttgctggaaattacacacatcacctctttgcaccaccaacatcaaagaaggatcaaatatttgtttaacaaggactgatagaggatggtattgtgataatgcaggatcagtatccttctttccacaagctgacacttgtaaagtacagtccaatcgagtattttgtgacactatgaacagtttgacattaccaagtgaagtcagcctttgtaacactgacatattcaatcccaagtatgactgcaaaattatgacatc-aaaaacagacataagcagctcagtaatcacttctctaggagctatagtgtcatgctatggtaagactaaatgtactgcatccaacaaaaatcgtggaattataaagacattttctaatggctgtgattatgtgtcaaacaaaggagtagatactgtatcagtgggcaacactttatattatgtcaacaagctggaaggcaaaaacctttatgtaaaaggggaacctataataaattactatgaccctctagtgtttccttctgatgagtttgatgcatcaatatctcaagtcaatgaaaaaattaatcaaagtttagcttttattcgtagatccgatgaattattacataatgtaaatactggaaaatctactacaaatattatgataactgcaattattatagtaatcattgtagtattgttatcattaatagctattggcttactgttgtattgcaaagccaaaaacacaccagttacattaagcaaagaccaactaagtggaatcaataatattgcattcagcaaatag-ac--aaaaaac-ca-cctgatcatgttccaacaac--aa--tctgctgaccatcaatcccaaatcaactt-acaa-cagatacatcaacatcacagcacaggctgaatcatctcctcgcatcatgctacccacacaactaagctagatccttaattcatagttacat----aaaagcctcaaatatcgcaatc-aacactaaatcaacacatcattcacaaaactaacagctggggcaaatatgtcgcgaagaaatccctgcaaatttgagattagaggtcattgcttgaatggtagaagatgccactacagtcataattactttgaatggcctcctcatgcattgctagtgaggcaaaacttcatgttaaacaagatactcaagtcaatggacaagagcatagacactttgtctgaaataagtggagctgctgaacttgatagaacagaagaatatgctcttggtatagttggagtgctagagagctacataggatctataaacaacataacaaaacaatcagcatgtgttgctatgagtaaacttcttattgagatcaatagtgatgacattaaaaagctgagagataatgaagaacccaattcacctaagataagagtgtacaatactgttatatcatacatcgagagcaatagaaaaaacagcaagcaaaccatccatctgcttaaacgattaccagcagacgtgctgaagaagacaataaagaacacattagatatccacaaaagcataaccataagcaacccaaaagagtcaaccataagtgatcaaaatgaccaaaccaaaaataatgatattaccggataaatatccttgtagtatatcatccatattgatctcaagtgaaagcacgattgctacattcaatcataaaaacatattacaatttaaccacaaccatttagataaccaccagtttttattaaatcatatatttgatgaaattcattggacacctaaaaacttattagatgccactcaacaatttctccaacatcttaacatccctgaagatatatatacagtatatatattagtgtcataatgcttgatcataacgattctatatcatccaaccacaaaactgtcttaataaagttatgggacaaaatggatcccattattaatggaagctctgctaatgtatatctaactgatagttatctaaaaggtgttatctctttttcagaatgtaatgctttagggagttacctttttaacggcccttatcttaaaaatgattataccaacttaattagtagacaaagcccactaatagagcatatgaatctaaaaaaactaactataacacagtcattaatatctagataccataaaggtgaactgaaattagaagaaccaacttatttccagtcattacttatgacatataaaagcatgtcctcgtctgaacaaattgctacaactaacttacttaaaaaaataatacgaagagctatagaaataagtgatgtaaaagtgtatgccatcttaaataaactaggactaaaggaaaaggacagagttaagcccaacaacaattcaggtgatgaaaactcagtacttacaaccataattaaagatgatatactctcagctgtggaaaacaatcaatcatatacaaattcagataaaaattactcagtaaatcaaaatatcaatatcaaaacaacactcttaaaaaagttgatgtgttcaatgcaacatcctccatcatggttaatacactggttcaatttatatacaaaattaaataacatattaacacaatatcgatcaaatgaggtaaaaagtcatgggtttatattaatagataatcaaactttgagtggttttcagtttattttaaatcaatatggttgcattgtttatcataaagggctcaaaaaaattacaactactacatacaatcaatttttgacatggaaagacatcagcctcagtagattaaatgtttgcttaattacttggataagtaattgtttaaatacattaaataaaagcttagggttgagatgcggattcaataatgttgtgctatcacaattattcctttacggagattgtatactgaaattatttcataatgaaggcttttacataataaaagaagtagaaggatttattatgtctttaattctaaacataacagaagaagatcaatttaggaaacgattttataatagcatgctaaacaacatcacagatgcagctattaaggctcaaaaggatctactatcaagagtatgtcacactttattagacaagacagtgtctgataatatcataaatggtaaatggataattctattaagtaaatttcttaaattgattaagcttgcaggtgataataatctcaataacttgagtgagctatattttctcttcagaatctttggacatccaatggttgatgaaagacaagcaatggatgctgtaagaattaactgcaatgaaactaagttctatttattaagtagcctaagtacgttgagaggtgctttcatttatagaatcataaaagggtttgtaaatacctacaacagatggcccactttaaggaatgctattgtcctacctctaagatggttaaactattataaacttaatacttatccatctctacttgaaatcacagaaaatgatttgattattttatcaggattgcggttctatcgtgagtttcatctgcctaaaaaagtggatcttgaaatgataataaatgacaaagctatttctcctccaaaagatctaatatggacttgttttcctagaaattacatgccatcacatatacaaaattatatagaacatgaaaggttgaagttctcggaaagcgacagatcaagaagagtactagagtattacttgagagataataaattcaatgaatgtgacctatacaattgtgtagttaatcaaagctatctcaacaactctaatcatgtggtatcactaactggtaaagaaagagagctcagtgtgggtagaatgtttgctatgcaaccaggtatgtttaggcaaatccaaatcttagcagaaaaaatgatagccgaaaatattttacaattcttccctgagagtttgacaagatatggtgatctagagcttcaaaagatattagaattaaaagcaggaataagcaacaagtcaaatcgttataatgataactacaacaattatatcagtaaatgttctataataacagatcttagcaaatttaatcaagcatttagatatgaaacatcatgtgtctgcagtgatgtattagacgaactgcatggggtacaatctctattctcttggttgcatttaacaatacctcttgtcacaataatatgtacatatagacatgcacctccttttataaaggatcatgttgtcaatcttaatgaagttgatgaacaaagtgggttatacagatatcatatgggtggtattgagggctggtgtcaaaaactgtggaccattgaagccatatcattattagatctaatatctcttaaaggtaaattctccatcacagctctgataaatggtgataatcagtcaattgatataagtaaaccagttagacttatagagggtcagacccatgctcaagcagattatttgttagcgttaaatagccttaaattgctatataaagagtatgcaggcataggccataagcttaagggaactgagacctatatatctcgagatatgcagttcatgagcaaaacaatccagcacaatggagtgtactatccagccagtatc-aaaaaagtcctgagagtaggtccatggataaatacaatacttgatgattttaaagttagtttagaatctataggtagcttaacacaggagttagaatacagaggagaaagcttattatgcagtttaatatttaggaatatttggttatacaatcaaattgctctgcaactccgaaatcatgctttatgtaataataagctatatttagatatattgaaagtattaaaacacttaaaaaccttttttaatcttgatagtatcgatacggcgttatcattgtatatgaacttgcctatgctgtttggtggtggtgatcctaatttgttatatcgaagcttttataggagaactccagacttccttacagaagctatagtacattcagtgtttgtgttgagctattatactggtcacgatctacaagataagctccaggatcttccagacgatagactgaacaaattcttgacttgtgtcatcacatttgataaaaatccaaatgccgagtttgtaacattgatgagggatccacaggctttagggtctgaaaggcaagctaaaattactagtgagattaatagattagcagtaacagaagtcttaagtatagctccaaacaaaatattttctaaaagtgcacaacactatactaccactgagattgatctaaatgacattatgcaaaatatagaaccaacttaccctcatggattaagagttgtttatgaaagcttacccttttat---aaagcagaaaaaatagttaatcttatatcaggaacaaaatctataactaatatacttgaaaaaacatcagcgatagatacaactgatattaatagggctactgatatgatgaggaaaaatataaccttacttataaggatacttccactagattgtaacaaagacaaaagggagttattaagtttagaaaatcttagcataactgaattaagcaagtatgtaagagaaagatcttggtcattatccaatatagtaggagtaacatcacctagtattatgttcacaatggacattaaatatacaactagcactatagccagtggtataattatagaaaaatataatgttaatggtttaactcgtggtgaaagaggacctactaagccatgggtaggttcatccacacaggagaaaaaaacaatgccagtgtacaatagacaagttttaaccaaaaagcaaagagaccaaatagatttattagcaaaattagactgggtatatgcatccatagacaacaaagatgaattcatggaagaactgagtactggaacacttggactgtcatatgaaaaggccaaaaagttgtttccacaatatctaagtgtcaattatttacaccggttaacagtcagtagtagaccatgcgaatttcctgcctcaataccagcttatagaacaacaaattatcattttgacactagtcctatcaatcatgtattaacagaaaagtatggagatgaagatatcgacattgtgtttcaaaattgcataagttttggtcttagcttgatgtcagttgtggaacaattcacaaacatatgtcctaatagaattattctcataccgaagctgaatgagatacatttgatgaaacctcctatatttacaggagatgttgatatcatcaagttgaagcaagtgatacaaaaacagcatatgttcctaccagataaaataagtttaacccaatatgtagaattattcttaagtaacaaagcacttaaatctggatctcatatcaactctaatttaatattagcacataaaatgtctgattattttcataatgcatatattttaagtactaatttagctggacattggattctgattattcaacttatgaaagattcaaaaggtatttttgaaaaagattggggagaggggtatataactgatcatatgttcattaatttgaatgttttctttaatgcttataagacttatttgctatgttttcatagaggttatggtaaagcaaaattagaatgtgatatgaacacttcagatcttctttgtg---ttttggagttaatagacagtagctactggaaatctatgtctaaagttttcctagaacaaaaagtcataaaatacatagtcaatcaag------acacaagtttgcatagaataaaaggttgtcacagttttaagttgtggtttttaaaacgccttaataatgctaaatttaccgtatgcccttgggttgttaacatagattatcacccaacacacatgaaagctatattatcttacatagatttagttagaatggggttaataaatgtagataaattaaccattaaa---aataaaaacaaattcaatgatgaattttacacatcaaatctcttttacattagttacaacttttcagacaacactcatctgctaacaaaacaaataaggattgctaattcagaattagaagataattataacaaactatatcacccaaccccagaagctttagaaaatgtatcattaatccctgttaaaagtaataatagaaacaaacctaaattttgtataagtggaagtactgaatctatgatgacgtcaacattctctaataaaatgcatattaaatcttccactgttaccacaaaattcaattatagcagacaagacttgtacaatttatttccaattgttgtgatagacaggattatagatcattcaggtaatacagaaaaatctaaccaactttacaccaccacttcacatcagacatctttagtaaggaatagtgcatcactttattgcatgcttccttggcatcatgtcaatagatttaactttgtatttagttccacaggatgcaagatcagtatagaatatattttaaaagatcttaagattaaagatcccagttgtatagcattcataggtgaaggagctggtaacttattattacgtacggtagtagaacttcaccctgacataagatatatttacagaagtttaaaagattgcaatgatcatagtttacctattgaatttctaaggttatacaacgggcatataaacatagattatggtgagaatttaaccattcctgctacagatgcaactaacaacatacattggtcttatttacatataaaatttgcagaacctattagtatctttgtctgtgatgctgaattacctgtcacagccaattggagtaaaatcataattgaatggagcaagcatgtaagaaagtgcaaatactgttcttctgtaaatagatgcattttaattgcaaaataccatgctcaagatgatattgatttcaaattagataacatcactatattaaaaacttatgtgtgcctaggtagcaagttaaaaggatctgaagtttacttagtccttacaataggccctgcaaatatacttcctg-tttttgatgttgtgcaaaatgctaaattgattctttcaagaactaaaaatttcattatgcctaaaaagattgacaaggaatctatcgatgcaaatattaaaagcttaatacctttcctttgttaccctataacaaaaaatggaattaagacttcattgtcaaaattgaagagtgtagttaatggagatatattatcatattctatagctggacgtaatgaagtattcagtaacaagcttataaatcacaagcatatgaatatcttaaaatggctggatcatgttttaaac---tttagatcagctgaacttaattacaatcatttatacatgatagagtccacatatccttacttgagtgaattattaaatagtttaacaaccaatgagctcaagaagctgattaaaataacaggtagtgtactatacaaccttcctaatgaacagtaa
>OR496343.1_France-2023
atggggtgcaattcactgagcatgataaaggttagattacaaaatttgtttgataatgacgaagtagcattgttaaaaataacatgttatactgacaaattaattcttctgactaatgcattagccaaagcaacaatacatacaattaaattaaacggcatagtttttatacatgttataacaagcagtgaagtgtgccctgataacaatattgtagtgaaatctaactttacaacaatgccaatattacaaaatggaggatacatatgggaattgattgaattgacacactgctctcaattaaatggtctaatagatgataattgtgaaatcaaattttctaaaagactaagtgactcagtaatgactgattatatgaatcaaatatctgatttacttgggcttgatctccattcatgaattatgtttagtctaattcaatagacatgtgtttattaccattttagttaatat---------------aaaacctcatcaaagggaaatggggcaaataaactcacccaatcaatcaaaccatgagcactacaaacgacaacaccaccatgcaaagattgatgatcacagacatgagacccctgtcgatggattcaataataacatctctcaccaaagaaatcatcacacacaaattcatatacttgataaacaatgaatgtattgtaagaaaactcgatgaaagacaagctacatttacattcctagtcaattatgagatgaagctattgcacaaagtagggagtaccaaatacaagaaatacaccgaatataatacaaaatatggcacattccctatgcctatatttatcaatcatggcgggtttctagaatgtattggcattaagcctacaaaacatactcctataatatacaaatatgacctcaacccgtaacttcc-aac---aaaa-aa--accaactcatccaaaccaagccattatccaaacaacaatgctcaacagttaagaaggagctaatccattttagtaatt-------aaaaataagggtgaaaccagtaacataaattggggcaaatacaaagatg------gctcttagcaaagtcaagttgaatgatacattaaataaggatcagctgctgtcatccagcaaatacactattcaacgtagtacaggagataatattgacactcccaattatgatgtgcaaaaacacctaaacaaactatgtggtatgctattaatcactgaagatgcaaatcataaattcacaggattaataggtatgctatatgctatgtccagattaggaagggaagacactataaagatacttaaagatgctggatatcatgttaaagctaatggagtagatataacaacatatcgtcaagatataaatggaaaggaaatgaaattcgaagtattaacattatcaagcttgacatcagaaatacaagtcaatattgagatagaatctagaaagtcctacaaaaaaatgctaaaagagatgggagaagtggctccagaatataggcatgattctccagactgtgggatgataatactgtgtatagctgcccttgtaataaccaaattagcagcaggagatagatcaggtcttacagcagtaattaggagggcaaacaatgtctt-aaaaaacgaaataaaacgctacaagggcctaataccaaaagacatagccaacagtttttatgaagtatttgaaaaataccctcatcttatagatgtttttgtgcactttggcatagcacaatcatccacaagagggggcagtagagttgaaggaatctttgcaggattgtttatgaatgcctatggttcaggacaagtaatgctaagatggggagttttagccaaatctgt-aaaaaatatcatgctaggacatgctagtgtccaagcagaaatggagcaagttgtggaagtctatgagtatgcacagaagttgggaggagaagctggtttctaccatatattgaacaatccaaaagcatcattgctgtcattaactcaatttcctaacttctcaagtgtggtcctaggtaatgcagcaggtctaggcataatgggagagtatagaggtacaccaagaaaccaagatctctatgatgcagccaaagcatatgcagagcaactcaaagaaaatggagtaataaactacagtgtattagacttaacaacagaagaattggaagccataaagcatcaactcaaccccaaagaagatgacgtagagctttaagttaac-------aaaaaa-tacggggcaaataagtcaacatggagaag-tttgcacctgaatttcatggagaagatgcaaataacaaagctaccaaattcctagaatcaataaaaggcaagtttgcatcatccaaagatcctaagaagaaagatagcataatatctgtcaactcaatagacatagaagtcactaaagagagcccgataacatctggcaccaacattatcaatccaacaagtgaagccgacagtaccccagaaactaaagccaactacccaagaaaacccttagtaagcttcaaagaagatctcaccccaagtgataaccctttctctaagttgtacaaagaaaccatagaaacatttgataacaatgaagaagaatctagctactcatatgaggagatcaatgaccaaacaaatgataacattacagcaagactagatagaattgatgaaaaattaagtgaaatattaggaatgctccatacattagtagttgcaagtgcaggacctacttcggctcgtgacggaataagagatgctatggttggtctaagagaagaaatgatagagaaaataagagcggaggcattaatgaccaatgataggttagaggccatggcaagacttaggaatgaggaaagcgaaaagatggcaaaagacacctcagatgaagtgtctctcaatccaacctccaaaaaattgagtgacttgttggaagacaacgacagcgacaatgatctatcacttgatgatttttgatcagtcatcaactcactcagcaatcaacagcatcaacaaaacagacaccaatccattgaatcaaccgccagactgaaaaa--acaaacatccatcagcagaaccaccaaccaatcaatcaaccaattgatcaatcagcactctgacaaaattaacaatatagtaac----a-------a------a----------a------a-------a--a-g-aac---aagatggggcaaatatggaaacatacgtgaacaagcttcacgaaggctccacatacacagcagctgtccagtacaatgttctagaaaaagatgatgatcccgcatcactaacaatatgggtgcctatgttccagtcatctgtgccagccgacttgctcataaaagaacttgcaagcatcaacatactagtaaagcagatctctacgcccaaaggaccttcactacgagtcacaatcaactcaagaagtgctgtgctggctcaaatgcctagtaatttcaccataagtgcaaatgtatcattagatgaaagaagcaaattagcatatgatgtaactacaccttgtgaaatcaaagcatgcagtttaacatgcttgaaagtaaaaagtatgttaactacagtcaaagatctaaccatgaagacattcaaccccactcatgagatcattgctctatgtgaatttgaaaatattatgacatcaaaaagagtaataataccaacctatctaagatcaatcagtgtcaaaaacaaggatctgaactcactggaaaatatagcaaccaccgaattcaaaaatgctatcaccaatgctaaaattattccctatgcaggattagtgttagttatcacggttactgataataaaggagcattcaagtatatcaagccacagagtcaatttatagtggatcttggtgcttacctagaaaaagagagcatatattatgtgactactaattggaagcatacagctacacgtttttcaatcaaaccactagaggattaaactcaattatcaacattaaatgacaggttcacatatatcctc-aactgcacactatatctaaacatcataaacatctacactacacac-ttcatcacacaaaccaatcccactcaaaatctaaaatcacttccagccattatctgccagacctagagtgcgaataggt-----aaataaaacaagaatatggggtaaatagatatcagttagagttcaaccaatctcaacaaccatctataccgccaatccaatacatacattgcaaatcttaaaatgggaaacacatccatcacaatagaattcacaagcaaattttggccctattttacactaatacatatgatcttaactctaatctctttactaattataatcactattatgattgcaatactaaataagctaagtgaacataaaatattctgcaacaaaactcttgaacaaggacagatgtatcaaatcgacacatagtgttctcccattatgctgtatcaaattataatcttgtgtat----ataaat----aaacaaatccaatcttctcacagagtcatggcatcacaaaaccatgccaaccatcatggtagcatagagtagttatt-a----aaaaattaacataatgatgaattattagtatgggatc--aaaaaca-acattggggcaaatgcaacaatgtccaaaaacaagaatcaacgcactgccaggactctagaaaagacctgggatactcttaatcatctaattgtaatatcctcttgtttatacaaattaaatttaaaatccatagcacaaatagcactatcagttctggcaatgataatctcaacctctcttataattgcagccataatattcatcatctctgccaatcacaaagttacactaacaactgtcacagttcaaacaataaaaaaccacactgagaaaaacataaccacttaccttactcaagtctcaccagaaagggttggcccatccaaacaacccacagccactccaccaatccacacaaactcagccacaatatcacccaatacaaaatcagaaacacaccatacaacagcacaaaccaaaggcacaacctctactccaacacagaacaacaagccaagcacaaaaccacgtccaaaaaatccacc------aa------aaaaagatgattaccattttgaagtgttcaactttgttccctgtagtatatgtggcaacaatcaactctgcaaatccatctgcaaaacaataccaagcaacaaaccaaag---aaaaaaccaaccacaaaacccacaaacaaaccacctac-caaaaccacaaacaaaagagactcc-aaaacactagccaaaacact------------g------------a------aa------------aaag---aaa------ccaccattaacc---caacaaaaaaaccaacccccaagaccacagaaagagacaccagcaccccacaatccactgtgctcgacacaaccacatcaaaccacacagaaagggacac-cagcacctcacaatccactgcgctcgacacaaccacaccaaaacatacaacccaa---cagcaatctct-ccactcaaccatccccgaaaacacacccaactccacacaaacacccacagcatccgagccctccacatcaaattctatctaaaaactccagtcatacgcttagttattt--aaaa-actacatcttagcagagaaccgtgatccctcaagcaagaacgaa---------------------------------attaaat-ctggggcaaataacca---------------------------tggagttgctgatccatagatc---aagtgcaatcttcctaactcttgctattaatgcattgtaccttacctcaagtcagaacataactgaggagttttaccaatcaacatgtagtgcagttagcagaggttacttgagtgctttaagaactggttggtataccagtgtcataacaatagaattaagtaatataaaagaaaccaaatgcaatggaactgacactaaagttaaacttataaaacaagaattagataagtataagaatgcagtaactgaattacagttacttatgcaaaacacaccagctgtcaacaaccgggccagaagagaagcaccacagtatatgaactatacaatcaataccactaaaaacctaaatgtatcaataagc---aagaagaggaaacgaagatttctgggcttcttgttaggtgtaggatctgcaatagcaagtggtatagctgtatccaaagttctacaccttgaaggagaagtgaacaagatc-aaaaatgctttgcag-ctaacgaac---aaagctgtagtcagtctatcaaatggggtcagtgttttaaccaacagagtgttagatctcaagaattatataaacaaccaattattacctatggtaaatcgacagaattgtcgcatatccaacattgagacagttatagaattccagcagaagaacagcagattgttggaaatcaccagagaatttagtgtcaatgcaggtgtaacgacacctttaagcacttacatgttaacaaacagtgagttactatcattaatcaatgatatgcctataacaaatgatcag-aaaaaattaatgtcaagcaatgttcagatagtaaggcaacaaagttattctatcatgtctataataaaggaagaagtccttgcatatgttgtacagctacctatctatggtgtaattgatacaccttgctggaaattacacacatcacctctttgcaccaccaacatcaaagaaggatcaaatatttgtttaacaaggactgatagaggatggtattgtgataatgcaggatcagtatccttctttccacaagctgacacttgtaaagtacagtccaatcgagtattttgtgacactatgaacagtttgacattaccaagtgaagtcagcctttgtaacactgacatattcaatcccaagtatgactgcaaaattatgacatc-aaaaacagacataagcagctcagtaatcacttctctaggagctatagtgtcatgctatggtaagactaaatgtactgcatccaacaaaaatcgtggaattataaagacattttctaatggctgtgattatgtgtcaaacaaaggagtagatactgtatcagtgggcaacactttatattatgtcaacaagctggaaggcaaaaacctttatgtaaaaggggaacctataataaattactatgaccctctagtgtttccttctgatgagtttgatgcatcaatatctcaagtcaatgaaaaaattaatcaaagtttagcttttattcgtagatccgatgaattattacataatgtaaatactggaaaatctactacaaatattatgataactgcaattattatagtaatcattgtagtattgttatcattaatagctattggcttactgttgtattgcaaagccaaaaacacaccagttacattaagcaaagaccaactaagtggaatcaataatattgcattcagcaaatag-ac--aaaaaac-ca-cctgatcatgttccaacaac--aa--tctgctgaccatcaatcccaaatcaactt-acaa-cagatacatcaacatcacagcacaggctgaatcatctcctcgcatcatgctacccacacaactaagctagatccttaattcatagttacat----aaaagcctcaaatatcgcaatc-aacactaaatcaacacatcattcacaaaactaacagctggggcaaatatgtcgcgaagaaatccctgcaaatttgagattagaggtcattgcttgaatggtagaagatgccactacagtcataattactttgaatggcctcctcatgcattgctagtgaggcaaaacttcatgttaaacaagatactcaagtcaatggacaagagcatagacactttgtctgaaataagtggagctgctgaacttgatagaacagaagaatatgctcttggtatagttggagtgctagagagctacataggatctataaacaacataacaaaacaatcagcatgtgttgctatgagtaaacttcttattgagatcaatagtgatgacattaaaaagctgagagataatgaagaacccaattcacctaagataagagtgtacaatactgttatatcatacatcgagagcaatagaaaaaacagcaagcaaaccatccatctgcttaaacgattaccagcagacgtgctgaagaagacaataaagaacacattagatatccacaaaagcataaccataagcaacccaaaagagtcaaccataagtgatcaaaatgaccaaaccaaaaataatgatattaccggataaatatccttgtagtatatcatccatattgatctcaagtgaaagcacgattgctacattcaatcataaaaacatattacaatttaaccacaaccatttagataaccaccagtttttattaaatcatatatttgatgaaattcattggacacctaaaaacttattagatgccactcaacaatttctccaacatcttaacatccctgaagatatatatacagtatatatattagtgtcataatgcttgatcataacgattctatatcatccaaccacaaaactgtcttaataaagttatgggacaaaatggatcccattattaatggaagctctgctaatgtatatctaactgatagttatctaaaaggtgttatctctttttcagaatgtaatgctttagggagttacctttttaacggcccttatcttaaaaatgattataccaacttaattagtagacaaagcccactaatagagcatatgaatctaaaaaaactaactataacacagtcattaatatctagataccataaaggtgaactgaaattagaagaaccaacttatttccagtcattacttatgacatataaaagcatgtcctcgtctgaacaaattgctacaactaacttacttaaaaaaataatacgaagagctatagaaataagtgatgtaaaagtgtatgccatcttaaataaactaggactaaaggaaaaggacagagttaagcccaacaacaattcaggtgatgaaaactcagtacttacaaccataattaaagatgatatactctcagctgtggaaaacaatcaatcatatacaaattcagataaaaattactcagtaaatcaaaatatcaatatcaaaacaacactcttaaaaaagttgatgtgttcaatgcaacatcctccatcatggttaatacactggttcaatttatatacaaaattaaataacatattaacacaatatcgatcaaatgaggtaaaaagtcatgggtttatattaatagataatcaaactttgagtggttttcagtttattttaaatcaatatggttgcattgtttatcataaagggctcaaaaaaattacaactactacatacaatcaatttttgacatggaaagacatcagcctcagtagattaaatgtttgcttaattacttggataagtaattgtttaaatacattaaataaaagcttagggttgagatgcggattcaataatgttgtgctatcacaattattcctttacggagattgtatactgaaattatttcataatgaaggcttttacataataaaagaagtagaaggatttattatgtctttaattctaaacataacagaagaagatcaatttaggaaacgattttataatagcatgctaaacaacatcacagatgcagctattaaggctcaaaaggatctactgtcaagagtatgtcacactttattagacaagacagtgtctgataatatcataaatggtaaatggataattctattaagtaaatttcttaaattgattaagcttgcaggtgataataatctcaataacttgagtgagctatattttctcttcagaatctttggacatccaatggttgatgaaagacaagcaatggatgctgtaagaattaactgcaatgaaactaagttctatttattaagtagcctaagtacgttgagaggtgctttcatttatagaatcataaaagggtttgtaaatacctacaacagatggcccactttaaggaatgctattgtcctacctctaagatggttaaactattataaacttaatacttatccatctctacttgaaatcacagaaaatgatttgattattttatcaggattgcggttctatcgtgagtttcatctgcctaaaaaagtggatcttgaaatgataataaatgacaaagctatttctcctccaaaagatctaatatggactagttttcctagaaattacatgccatcacatatacaaaattatatagaacatgaaaggttgaagttctcggaaagcgacagatcaagaagagtactagagtattacttgagagataataaattcaatgaatgtgacctatacaattgtgtagttaatcaaagctatctcaacaactctaatcatgtggtatcactaactggtaaagaaagagagctcagtgtgggtagaatgtttgctatgcaaccaggtatgtttaggcaaatccaaatcttagcagaaaaaatgatagccgaaaatattttacaattcttccctgagagtttgacaagatatggtgatctagagcttcaaaagatattagaattaaaagcaggaataagcaacaagtcaaatcgttataatgataactacaacaattatatcagtaaatgttctataataacagatcttagcaaatttaatcaagcatttagatatgaaacatcatgtgtctgcagtgatgtattagacgaactgcatggggtacaatctctattctcttggttgcatttaacaatacctcttgtcacaataatatgtacatatagacatgcacctccttttataaaggatcatgttgtcaatcttaatgaagttgatgaacaaagtgggttatacagatatcatatgggtggtattgagggctggtgtcaaaaactgtggaccattgaagccatatcattattagatctaatatctcttaaaggtaaattctccatcacagctctgataaatggtgataatcagtcaattgatataagtaaaccagttagacttatagagggtcagacccatgctcaagcagattatttgttagcattaaatagccttaaattgctatataaagagtatgcaggcataggccataagcttaagggaactgagacctatatatctcgagatatgcagttcatgagcaaaacaatccagcacaatggagtgtactatccagccagtatc-aaaaaagtcctgagagtaggtccatggataaatacaatacttgatgattttaaagttagtttagaatctataggtagcttaacacaggagttagaatacagaggagaaagcttattatgcagtttaatatttaggaatatttggttatacaatcaaattgctctgcaactccgaaatcatgctttatgtaataataagctatatttagatatattgaaagtattaaaacacttaaaaaccttttttaatcttgatagtatcgatacggcgttatcattgtatatgaacttgcctatgctgtttggtggtggtgatcctaatttgttatatcgaagcttttataggagaactccagacttccttacagaagctatagtacattcagtgtttgtgttgagctattatactggtcacgatctacaagataagctccaggatcttccagacgatagactgaacaaattcttgacttgtgtcatcacatttgataaaaatccaaatgccgagtttgtaacattgatgagggatccacaggctttagggtctgaaaggcaagctaaaattactagtgagattaatagattagcagtaacagaagtcttaagtatagctccaaacaaaatattttctaaaagtgcacaacactatactaccactgagattgatctaaatgacattatgcaaaatatagaaccaacttaccctcatggattaagagttgtttatgaaagcttacccttttat---aaagcagaaaaaatagttaatcttatatcaggaacaaaatctataactaatatacttgaaaaaacatcagcgatagatacaactgatattaatagggctactgatatgatgaggaaaaatataaccttacttataaggatacttccactagattgtaacaaagacaaaagggagttattaagtttagaaaatcttagcataactgaattaagcaagtatgtaagagaaagatcttggtcattatccaatatagtaggagtaacatcacctagtattatgttcacaatggacattaaatatacaactagcactatagccagtggtataattatagaaaaatataatgttaatggtttaactcgtggtgaaagaggacctactaagccatgggtaggttcatccacacaggagaaaaaaacaatgccagtgtacaatagacaagttttaaccaaaaagcaaagagaccaaatagatttattagcaaaattagactgggtatatgcatccatagacaacaaagatgaattcatggaagaactgagtactggaacacttggactgtcatatgaaaaggccaaaaagttgtttccacaatatctaagtgtcaattatttacaccggttaacagtcagtagtagaccatgcgaatttcctgcctcaataccagcttatagaacaacaaattatcattttgacactagtcctatcaatcatgtattaacagaaaagtatggagatgaagatatcgacattgtgtttcaaaattgcataagttttggtcttagcttgatgtcagttgtggaacaattcacaaacatatgtcctaatagaattattctcataccgaagctgaatgagatacatttgatgaaacctcctatatttacaggagatgttgatatcatcaagttgaagcaagtgatacaaaaacagcatatgttcctaccagataaaataagtttaacccaatatgtagaattattcttaagtaacaaagcacttaaatctggatctcatatcaactctaatttaatattagcacataaaatgtctgattattttcataatgcatatattttaagtactaatttagctggacattggattctgattattcaacttatgaaagattcaaaaggtatttttgaaaaagattggggagaggggtatataactgatcatatgttcattaatttgaatgttttctttaatgcttataagacttatttgctatgttttcatagaggttatggtaaagcaaaattagaatgtgatatgaacacttcagatcttctttgtg---ttttggagttaatagacagtagctactggaaatctatgtctaaagttttcctagaacaaaaagtcataaaatacatagtcaatcaag------acacaagtttgcatagaataaaaggttgtcacagttttaagttgtggtttttaaaacgccttaataatgctaaatttaccgtatgcccttgggttgttaacatagattatcacccaacacacatgaaagctatattatcttacatagatttagttagaatggggttaataaatgtagataaattaaccattaaa---aataaaaacaaattcaatgatgaattttacacatcaaatctcttttacattagttacaacttttcagacaacactcatctgctaacaaaacaaataaggattgctaattcagaattagaagataattataacaaactatatcacccaaccccagaagctttagaaaatgtatcattaatccctgttaaaagtaataatagaaacaaacctaaattttgtataagtggaagtactgaatctatgatgacgtcaacattctctaataaaatgcatattaaatcttccactgttaccacaaaattcaattatagcagacaagacttgtacaatttatttccaattgttgtgatagacaggattatagatcattcaggtaatacagaaaaatctaaccaactttacaccaccacttcacatcagacatctttagtaaggaatagtgcatcactttattgcatgcttccttggcatcatgtcaatagatttaactttgtatttagttccacaggatgcaagatcagtatagaatatattttaaaagatcttaagattaaagatcccagttgtatagcattcataggtgaaggagctggtaacttattattacgtacggtagtagaacttcaccctgacataagatatatttacagaagtttaaaagattgcaatgatcatagtttacctattgaatttctaaggttatacaacgggcatataaacatagattatggtgagaatttaaccattcctgctacagatgcaactaacaacatacattggtcttatttacatataaaatttgcagaacctattagtatctttgtctgtgatgctgaattacctgtcacagccaattggagtaaaatcataattgaatggagcaagcatgtaagaaagtgcaaatactgttcttctgtaaatagatgcattttaattgcaaaataccatgctcaagatgatattgatttcaaattagataacatcactatattaaaaacttatgtgtgcctaggtagcaagttaaaaggatctgaagtttacttagtccttacaataggccctgcaaatatacttcctg-tttttgatgttgtgcaaaatgctaaattgattctttcaagaactaaaaatttcattatgcctaaaaagattgacaaggaatctatcgatgcaaatattaaaagcttaatacctttcctttgttaccctataacaaaaaatggaattaagacttcattgtcaaaattgaagagtgtagttaatggagatatattatcatattctatagctggacgtaatgaagtattcagtaacaagcttataaatcacaagcatatgaatatcttaaaatggctggatcatgttttaaac---tttagatcagctgaacttaattacaatcatttatacatgatagagtccacatatccttacttgagtgaattattaaatagtttaacaaccaatgagctcaagaagctgattaaaataacaggtagtgtactatacaaccttcctaatgaacagtaa
>OR496386.1_France-2023
atggggtgcaattcactgagcatgataaaggttagattacaaaatttgtttgataatgacgaagtagcattgttaaaaataacatgttatactgacaaattaattcttctgactaatgcattagccaaagcaacaatacatacaattaaattaaacggcatagtttttatacatgttataacaagcagtgaagtgtgccctgataacaatattgtagtgaaatctaactttacaacaatgccaatattacaaaatggaggatacatatgggaattgattgaattgacacactgctctcaattaaatggtctaatagatgataattgtgaaatcaaattttctaaaagactaagtgactcagtaatgactgattatatgaatcaaatatctgatttacttgggcttgatctccattcatgaattatgtttagtttaattcaatagacatgtgtttattaccattttagttaatat---------------aaaacctcatcaaagggaaatggggcaaataaactcacccaatcaatcaaaccatgagcactacaaacgacaacaccaccatgcaaagattgatgatcacagacatgagacccctgtcgatggattcaataataacatctctcaccaaagaaatcatcacacacaaattcatatacttgataaacaatgaatgtattgtaagaaaactcgatgaaagacaagctacatttacattcctagtcaattatgagatgaagctattgcacaaagtagggagtaccaaatacaagaaatacaccgaatataatacaaaatatggcacattccctatgcctatatttatcaatcatggcgggtttctagaatgtattggcattaagcctacaaaacatactcctataatatacaaatatgacctcaacccgtaacttcc-aac---aaaa-aa--accaactcatccaaaccaagccattatccaaacaacaatgctcaacagttaagaaggagctaatccattttagtaatt-------aaaaataagggtgaaaccagtaacataaattggggcaaatacaaagatg------gctcttagcaaagtcaagttgaatgatacattaaataaggatcagctgctgtcatccagcaaatacactattcaacgtagtacaggagataatattgacactcccaattatgatgtgcaaaaacacctaaacaaactatgtggtatgctattaatcactgaagatgcaaatcataaattcacaggattaataggtatgctatatgctatgtccagattaggaagggaagacactataaagatacttaaagatgctggatatcatgttaaagctaatggagtagatataacaacatatcgtcaagatataaatggaaaggaaatgaaattcgaagtattaacattatcaagcttgacatcagaaatacaagtcaatattgagatagaatctagaaagtcctacaaaaaaatgctaaaagagatgggagaagtggctccagaatataggcatgattctccagactgtgggatgataatactgtgtatagctgcccttgtaataaccaaattagcagcaggagatagatcaggtcttacagcagtaattaggagggcaaacaatgtctt-aaaaaacgaaataaaacgctacaagggcctaataccaaaagacatagccaacagtttttatgaagtatttgaaaaataccctcatcttatagatgtttttgtgcactttggcatagcacaatcatccacaagagggggcagtagagttgaaggaatctttgcaggattgtttatgaatgcctatggttcaggacaagtaatgctaagatggggagttttagccaaatctgt-aaaaaatatcatgctaggacatgctagtgtccaagcagaaatggagcaagttgtggaagtctatgagtatgcacagaagttgggaggagaagctggtttctaccatatattgaacaacccaaaagcatcattgctgtcattaactcaatttcctaacttctcaagtgtggtcctaggtaatgcagcaggtctaggcataatgggagagtatagaggtacaccaagaaaccaagatctctatgatgcagccaaagcatatgcagagcaactcaaagaaaatggagtaataaactacagtgtattagacttaacaacagaagaattggaagccataaagcatcaactcaaccccaaagaagatgacgtagagctttaagttaac-------aaaaaa-tacggggcaaataagtcaacatggagaag-tttgcacctgaatttcatggagaagatgcaaataacaaagctaccaaattcctagaatcaataaaaggcaagtttgcatcatccaaagatcctaagaagaaagatagcataatatctgtcaactcaatagacatagaagtcactaaagagagcccgataacatctggcaccaacattatcaatccaacaagtgaagccgacagtaccccagaaactaaagccaactacccaagaaaacccttagtaagcttcaaagaagatctcaccccaagtgataaccctttctctaagttgtacaaagaaaccatagaaacatttgataacaatgaagaagaatctagctactcatatgaggagatcaatgaccaaacaaatgataacattacagcaagactagatagaattgatgaaaaattaagtgaaatattaggaatgctccatacattagtagttgcaagtgcaggacctacttcggctcgtgacggaataagagatgctatggttggtctaagagaagaaatgatagagaaaataagagcggaggcattaatgaccaatgataggttagaggccatggcaagacttaggaatgaggaaagcgaaaagatggcaaaagacacctcagatgaagtgtctctcaatccaacctccaaaaaattgagtgacttgttggaagacaacgatagcgacaatgatctatcacttgatgatttttgatcagtcatcaactcactcagcaatcaacagcatcaacaaaacagacaccaatccattgaatcaaccgccagactgaaaaa--acaaacatccatcagcagaaccaccaaccaatcaatcaaccaattgatcaatcagcactctgacaaaattaacaatatagtaac----a-------a------a----------a------a-------a--a-g-aac---aagatggggcaaatatggaaacatacgtgaacaagcttcacgaaggctccacatacacagcagctgtccagtacaatgttctagaaaaagatgatgatcccgcatcactaacaatatgggtgcctatgttccagtcatctgtgccagccgacttgctcataaaagaacttgcaagcatcaacatactagtaaagcagatctctacgcccaaaggaccttcactacgagtcacaatcaactcaagaagtgctgtgctggctcaaatgcctagtaatttcaccataagtgcaaatgtatcattagatgaaagaagcaaattagcatatgatgtaactacaccttgtgaaatcaaagcatgcagtttaacatgcttgaaagtaaaaagtatgttaactacagtcaaagatctaaccatgaagacattcaaccccactcatgagatcattgctctatgtgaatttgaaaatattatgacatcaaaaagagtaataataccaacctatctaagatcaatcagtgtcaaaaacaaggatctgaactcactggaaaatatagcaaccaccgaattcaaaaatgctatcaccaatgctaaaattattccctatgcaggattagtgttagttatcacggttactgataataaaggagcattcaagtatatcaagccacagagtcaatttatagtggatcttggtgcttacctagaaaaagagagcatatattatgtgactactaattggaagcatacagctacacgtttttcaatcaaaccactagaggattaaactcaattatcaacattaaatgacaggttcacatatatcctc-aactgcacactatatctaaacatcataaacatctacactacacac-ttcatcacacaaaccaatcccactcaaaatctaaaatcacttccagccattatctgccagacctagagtgcgaataggt-----aaataaaacaagaatatggggtaaatagatatcagctagagttcaaccaatctcaacaaccatctataccgccaatccaatacatacattgcaaatcttaaaatgggaaacacatccatcacaatagaattcacaagcaaattttggccctattttacactaatacatatgatcttaactctaatctctttactaattataatcactattatgattgcaatactaaataagctaagtgaacataaaatattctgcaacaaaactcttgaacaaggacagatgtatcaaatcgacacatagtgttctcccattatgctgtatcaaattataatcttgtgtat----ataaat----aaacaaatccaatcttctcacagagtcatggcatcacaaaaccatgccaaccatcatggtagcatagagtagttatt-a----aaaaattaacataatgatgaattattagtatgggatc--aaaaaca-acattggggcaaatgcaacaatgtccaaaaacaagaatcaacgcactgccaggactctagaaaagacctgggatactcttaatcatctaattgtaatatcctcttgtttatacaaattaaatttaaaatccatagcacaaatagcactatcagttctggcaatgataatctcaacctctcttataattgcagccataatattcatcatctctgccaatcacaaagttacactaacaactgtcacagttcaaacaataaaaaaccacactgagaaaaacataaccacttaccttactcaagtctcaccagaaagggttggcccatccaaacaacccacagccactccaccaatccacacaaactcagccacaatatcacccaacacaaaatcagaaacacaccatacaacagcacaaaccaaaggcacaacctctactccaacacagaacaacaagccaagcacaaaaccacgtccaaaaaatccacc------aa------aaaaagatgattaccattttgaagtgttcaactttgttccctgtagtatatgtggcaacaatcaactctgcaaatccatctgcaaaacaataccaagcaataaaccaaag---aaaaaaccaactacaaaacccacaaacaaaccacctac-caaaaccacaaacaaaagagactcc-aaaacactagccaaaacact------------g------------a------aa------------aaag---aaa------ccaccattaacc---caacaaaaaaaccaacccccaagaccacagaaagagacaccagcaccccacaatccactgtgctcgacacaaccacatcaaaccacacagaaagggacac-cagcacctcacaatccactgcgctcgacacaaccacaccaaaacatacaacccaa---cagcaatctct-ccactcaaccatccccgaaaacacacccaactccacacaaacacccacagcatccgagccctccacatcaaattctatctaaaaactccagtcatatgcttagttattt--aaaa-actacatcttagcagagaaccgtgatccctcaagcaagaacgaa---------------------------------attaaat-ctggggcaaataacca---------------------------tggagttgctgatccatagatc---aagtgcaatcttcctaactcttgctattaatgcattgtaccttacctcaagtcagaacataactgaggagttttaccaatcaacatgtagtgcagttagcagaggttacttgagtgctttaagaactggttggtataccagtgtcataacaatagaattaagtaatataaaagaaaccaaatgcaatggaactgacactaaagttaaacttataaaacaagaattagataagtataagaatgcagtaactgaattacagttacttatgcaaaacacaccagctgtcaacaaccgggccagaagagaagcaccacagtatatgaactatacaatcaataccactaaaaacctaaatgtatcaataagc---aagaagaggaaacgaagatttctgggcttcttgttaggtgtaggatctgcaatagcaagtggtatagctgtatccaaagttctacaccttgaaggagaagtgaacaagatc-aaaaatgctttgcag-ctaacgaac---aaagctgtagtcagtctatcaaatggggtcagtgttttaaccaacagagtgttagatctcaagaattatataaacaaccaattattacctatggtaaatcgacagaattgtcgcatatccaacattgagacagttatagaattccagcagaagaacagcagattgttggaaatcaccagagaatttagtgtcaatgcaggtgtaacgacacctttaagcacttacatgttaacaaacagtgagttactatcattaatcaatgatatgcctataacaaatgatcag-aaaaaattaatgtcaagcaatgttcagatagtaaggcaacaaagttattctatcatgtctataataaaggaagaagtccttgcatatgttgtacagctacctatctatggtgtaattgatacaccttgctggaaattacacacatcacctctttgcaccaccaacatcaaagaaggatcaaatatttgtttaacaaggactgatagaggatggtattgtgataatgcaggatcagtatccttctttccacaagctgacacttgtaaagtacagtccaatcgagtattttgtgacactatgaacagtttgacattaccaagtgaagtcagcctttgtaacactgacatattcaatcccaagtatgactgcaaaattatgacatc-aaaaacagacataagcagctcagtaatcacttctctaggagctatagtgtcatgctatggtaagactaaatgtactgcatccaacaaaaatcgtggaattataaagacattttctaatggctgtgattatgtgtcaaacaaaggagtagatactgtatcagtgggcaacactttatattatgtcaacaagctggaaggcaaaaacctttatgtaaaaggggaacctataataaattactatgaccctctagtgtttccttctgatgagtttgatgcatcaatatctcaagtcaatgaaaaaattaatcaaagtttagcttttattcgtagatccgatgaattattacataatgtaaatactggaaaatctactacaaatattatgataactgcaattattatagtaatcattgtagtattgttatcattaatagctattggcttactgttgtattgcaaagccaaaaacacaccagttacattaagcaaagaccaactaagtggaatcaataatattgcattcagcaaatag-ac--aaaaaac-ca-cctgatcatgttccaacaac--aa--tctgctgaccatcaatcccaaatcaactt-acaa-cagatacatcaacatcacagcacaggctgaatcatctcctcgcatcatgctacccacacaactaagctagatccttaattcatagttacat----aaaagcctcaaatatcgcaatc-aacactaaatcaacacatcattcacaaaactaacagctggggcaaatatgtcgcgaagaaatccctgcaaatttgagattagaggtcattgcttgaatggtagaagatgccactacagtcataattactttgaatggcctcctcatgcattgctagtgaggcaaaacttcatgttaaacaagatactcaagtcaatggacaagagcatagacactttgtctgaaataagtggagctgctgaacttgatagaacagaagaatatgctcttggtatagttggagtgctagagagctacataggatctataaacaacataacaaaacaatcagcatgtgttgctatgagtaaacttcttattgagatcaatagtgatgacattaaaaagctgagagataatgaagaacccaattcacctaagataagagtgtacaatactgttatatcatacatcgagagcaatagaaaaaacagcaagcaaaccatccatctgcttaaacgattaccagcagacgtgctgaagaagacaataaagaacacattagatatccacaaaagcataaccataagcaacccaaaagagtcaaccataagtgatcaaaatgaccaaaccaaaaataatgatattaccggataaatatccttgtagtatatcatccatattgatctcaagtgaaagcacgattgctacattcaatcataaaaacatattacaatttaaccacaaccatttagataaccaccagtttttattaaatcatatatttgatgaaattcattggacacctaaaaacttattagatgccactcaacaatttctccaacatcttaacatccctgaagatatatatacagtatatatattagtgtcataatgcttgatcataacgattctatatcatccaaccacaaaactgtcttaataaagttatgggacaaaatggatcccattattaatggaagctctgctaatgtatatctaactgatagttatctaaaaggtgttatctctttttcagaatgtaatgctttagggagttacctttttaacggcccttatcttaaaaatgattataccaacttaattagtagacaaagcccactaatagagcatatgaatctaaaaaaactaactataacacagtcattaatatctagataccataaaggtgaactgaaattagaagaaccaacttatttccagtcattacttatgacatataaaagcatgtcctcgtctgaacaaattgctacaactaacttacttaaaaaaataatacgaagagctatagaaataagtgatgtaaaagtgtatgccatcttaaataaactaggactaaaggaaaaggacagagttaagcccaacaacaattcaggtgatgaaaactcagtacttacaaccataattaaagatgatatactctcagctgtggaaaacaatcaatcatatacaaattcagataaaaattactcagtaaatcaaaatatcaatatcaaaacaacactcttaaaaaagttgatgtgttcaatgcaacatcctccatcatggttaatacactggttcaatttatatacaaaattaaataacatattaacacaatatcgatcaaatgaggtaaaaagtcatgggtttatattaatagataatcaaactttgagtggttttcagtttattttaaatcaatatggttgcattgtttatcataaagggctcaaaaaaattacaactactacatacaatcaatttttgacatggaaagacatcagcctcagtagattaaatgtttgcttaattacttggataagtaattgtttaaatacattaaataaaagcttagggttgagatgcggattcaataatgttgtgctatcacaattattcctttacggagattgtatactgaaattatttcataatgaaggcttttacataataaaagaagtagaaggattcattatgtctttaattctaaacataacagaagaagatcaatttaggaaacgattttataatagcatgctaaacaacatcacagatgcagctattaaggctcaaaaggatctactatcaagagtatgtcacactttattagacaagacagtgtctgataatatcataaatggtaaatggataattctattaagtaaatttcttaaattgattaagcttgcaggtgataataatctcaataacttgagtgagctatattttctcttcagaatctttggacatccaatggttgatgaaagacaagcaatggatgctgtaagaattaactgcaatgaaactaagttctatttattaagtagcctaagtacgttgagaggtgctttcatttatagaatcataaaagggtttgtaaatacctacaacagatggcccactttaaggaatgctattgtcctacctctaagatggttaaactattataaacttaatacttatccatctctacttgaaatcacagaaaatgatttgattattttatcaggattgcggttctatcgtgagtttcatctgcctaaaaaagtggatcttgaaatgataataaatgacaaagctatttctcctccaaaagatctaatatggactagttttcctagaaattacatgccatcacatatacaaaattatatagaacatgaaaggttgaagttctctgaaagcgacagatcaagaagagtactagagtattacttgagagataataaattcaatgaatgtgacctatacaattgtgtagttaatcaaagctatctcaacaactctaatcatgtggtatcactaactggtaaagaaagagagctcagtgtgggtagaatgtttgctatgcaaccaggtatgtttaggcaaatccaaatcttagcagaaaaaatgatagccgaaaatattttacaattcttccctgagagtttgacaagatatggtgatctagagcttcaaaagatattagaattaaaagcaggaataagcaacaagtcaaatcgttataatgataactacaacaattatatcagtaaatgttctataataacagatcttagcaaatttaatcaagcatttagatatgaaacatcatgtgtctgcagtgatgtattagacgaactgcatggggtacaatctctattctcttggttgcatttaacaatacctcttgtcacaataatatgtacatatagacatgcacctccttttataaaggatcatgttgtcaatcttaatgaagttgatgaacaaagtgggttatacagatatcatatgggtggtattgagggctggtgtcaaaaactgtggaccattgaagccatatcattattagatctaatatctcttaaaggtaaattctccatcacagctctgataaatggtgataatcagtcaattgatataagtaaaccagttagacttatagagggtcagacccatgctcaagcagattatttgttagcattaaatagccttaaattgctatataaagagtatgcaggcataggccataagcttaagggaactgagacctatatatctcgagatatgcagttcatgagcaaaacaatccagcacaatggagtgtactatccagccagtatc-aaaaaagtcctgagagtaggtccatggataaatacaatacttgatgattttaaagttagtttagaatctataggtagcttaacacaggagttagaatacagaggagaaagcttattatgcagtttaatatttaggaatatttggttatacaatcaaattgctctgcaactccgaaatcatgctttatgtaataataagctatatttagatatattgaaagtattaaaacacttaaaaaccttttttaatcttgatagtatcgatacggcgttatcattgtatatgaacttgcctatgctgtttggtggtggtgatcctaatttgttatatcgaagcttttataggagaactccagacttccttacagaagctatagtacattcagtgtttgtgttgagctattatactggtcacgatctacaagataagctccaggatcttccagacgatagactgaacaaattcttgacttgtgtcatcacatttgataaaaatccaaatgccgagtttgtaacattgatgagggatccacaggctttagggtctgaaaggcaagctaaaattactagtgagattaatagattagcagtaacagaagtcttaagtatagctccaaacaaaatattttctaaaagtgcacaacactatactaccactgagattgatctaaatgacattatgcaaaatatagaaccaacttaccctcatggattaagagttgtttatgaaagcttacccttttat---aaagcagaaaaaatagttaatcttatatcaggaacaaaatctataactaatatacttgaaaaaacatcagcgatagatacaactgatattaatagggctactgatatgatgaggaaaaatataaccttacttataaggatacttccactagattgtaacaaagacaaaagggagttattaagtttagaaaatcttagcataactgaattaagcaagtatgtaagagaaagatcttggtcattatccaatatagtaggagtaacatcacctagtattatgttcacaatggacattaaatatacaactagcactatagccagtggtataattatagaaaaatataatgttaatggtttaactcgtggtgaaagaggacctactaagccatgggtaggttcatccacacaggagaaaaaaacaatgccagtgtacaatagacaagttttaaccaaaaagcaaagagaccaaatagatttattagcaaaattagactgggtatatgcatccatagacaacaaagatgaattcatggaagaactgagtactggaacacttggactgtcatatgaaaaggccaaaaagttgtttccacaatatctaagtgtcaattatttacaccggttaacagtcagtagtagaccatgcgaatttcctgcctcaataccagcttatagaacaacaaattatcattttgacactagtcctatcaatcatgtattaacagaaaagtatggagatgaagatatcgacattgtgtttcaaaattgcataagttttggtcttagcttgatgtcagttgtggaacaattcacaaacatatgtcctaatagaattattctcataccgaagctgaatgagatacatttgatgaaacctcctatatttacaggagatgttgatatcatcaagttgaagcaagtgatacaaaaacagcatatgttcctaccagataaaataagtttaacccaatatgtagaattattcttaagtaacaaagcacttaaatctggatctcatatcaactctaatttaatattagcacataaaatgtctgattattttcataatgcatatattttaagtactaatttagctggacattggattctgattattcaacttatgaaagattcaaaaggtatttttgaaaaagattggggagaggggtatataactgatcatatgttcattaatttgaatgttttctttaatgcttataagacttatttgctatgttttcatagaggttatggtaaagcaaaattagaatgtgatatgaacacttcagatcttctttgtg---ttttggagttaatagacagtagctactggaaatctatgtctaaagttttcctagaacaaaaagtcataaaatacatagtcaatcaag------acacaagtttgcatagaataaaaggttgtcacagttttaagttgtggtttttaaaacgccttaataatgctaaatttaccgtatgcccttgggttgttaacatagattatcacccaacacacatgaaagctatattatcttacatagatttagttagaatggggttaataaatgtagataaattaaccattaaa---aataaaaacaaattcaatgatgaattttacacatcaaatctcttttacattagttacaacttttcagacaacactcatctgctaacaaaacaaataaggattgctaattcagaattagaagataattataacaaactatatcacccaaccccagaagctttagaaaatgtatcattaatccctgttaaaagtaataatagaaacaaacctaaattttgtataagtggaagtactgaatctatgatgacgtcaacattctctaataaaatgcatattaaatcttccactgttaccacaaaattcaattatagcagacaagacttgtacaatttatttccaattgttgtgatagacaggattatagatcattcaggtaatacagaaaaatctaaccaactttacaccaccacttcacatcagacatctttagtaaggaatagtgcatcactttattgcatgcttccttggcatcatgtcaatagatttaactttgtatttagttccacaggatgcaagatcagtatagaatatattttaaaagatcttaagattaaagatcccagttgtatagcattcataggtgaaggagctggtaacttattattacgtacggtagtagaacttcaccctgacataagatatatttacagaagtttaaaagattgcaatgatcatagtttacctattgaatttctaaggttatacaacgggcatataaacatagattatggtgagaatttaaccattcctgctacagatgcaactaacaacatacattggtcttatttacatataaaatttgcagaacctattagtatctttgtctgtgatgctgaattacctgtcacagccaattggagtaaaatcataattgaatggagtaagcatgtaagaaagtgcaaatactgttcttctgtaaatagatgcattttaattgcaaaataccatgctcaagatgatattgatttcaaattagataacatcactatattaaaaacttatgtgtgcctaggtagcaagttaaaaggatctgaagtttacttagtccttacaataggccctgcaaatatacttcctg-tttttgatgttgtgcaaaatgctaaattgattctttcaagaactaaaaatttcattatgcctaaaaagattgacaaggaatctatcgatgcaaatattaaaagcttaatacctttcctttgttaccctataacaaaaaatggaattaagacttcattgtcaaaattgaagagtgtagttaatggagatatattatcatattctatagctggacgtaatgaagtattcagtaacaagcttataaatcacaagcatatgaatatcttaaaatggctggatcatgttttaaac---tttagatcagctgaacttaattacaatcatttatacatgatagagtccacatatccttacttgagtgaattattaaatagtttaacaaccaatgagctcaagaagctgattaaaataacaggtagtgtactatacaaccttcctaatgaacagtaa
>OR496389.1_France-2023
atggggtgcaattcactgagcatgataaaggttagattacaaaatttgtttgataatgacgaagtagcattgttaaaaataacatgttatactgacaaattaattcttctgactaatgcattagccaaagcaacaatacatacaattaaattaaacggcatagtttttatacatgttataacaagcagtgaagtgtgccctgataacaatattgtagtgaaatctaactttacaacaatgccaatattacaaaatggaggatacatatgggaattgattgaattgacacactgctctcaattaaatggtctaatagatgataattgtgaaatcaaattttctaaaagactaagtgactcagtaatgactgattatatgaatcaaatatctgatttacttgggcttgatctccattcatgaattatgtttagtctaattcaatagacatgtgtttattaccattttagttaatat---------------aaaacctcatcaaagggaaatggggcaaataaactcacccaatcaatcaaaccatgagcactacaaacgacaacaccaccatgcaaagattgatgatcacagacatgagacccctgtcgatggattcaataataacatctctcaccaaagaaatcatcacacacaaattcatatacttgataaacaatgaatgtattgtaagaaaactcgatgaaagacaagctacatttacattcctagtcaattatgagatgaagctattgcacaaagtagggagtaccaaatacaagaaatacaccgaatataatacaaaatatggcacattccctatgcctatatttatcaatcatggcgggtttctagaatgtattggcattaagcctacaaaacatactcctataatatacaaatatgacctcaacccgtaacttcc-aac---aaaa-aa--accaactcatccaaaccaagccattatccaaacaacaatgctcaacagttaagaaggagctaatccattttagtaatt-------aaaaataagggtgaaaccagtaacataaattggggcaaatacaaagatg------gctcttagcaaagtcaagttgaatgatacattaaataaggatcagctgctgtcatccagcaaatacactattcaacgtagtacaggagataatattgacactcccaattatgatgtgcaaaaacacctaaacaaactatgtggtatgctattaatcactgaagatgcaaatcataaattcacaggattaataggtatgctatatgctatgtccagattaggaagggaagacactataaagatacttaaagatgctggatatcatgttaaagctaatggagtagatataacaacatatcgtcaagatataaatggaaaggaaatgaaattcgaagtattaacattatcaagcttgacatcagaaatacaagtcaatattgagatagaatctagaaagtcctacaaaaaaatgctaaaagagatgggagaagtggctccagaatataggcatgattctccagactgtgggatgataatactgtgtatagctgcccttgtaataaccaaattagcagcaggagatagatcaggtcttacagcagtaattaggagggcaaacaatgtctt-aaaaaacgaaataaaacgctacaagggcctaataccaaaagacatagccaacagtttttatgaagtatttgaaaaataccctcatcttatagatgtttttgtgcactttggcatagcacaatcatccacaagagggggcagtagagttgaaggaatctttgcaggattgtttatgaatgcctatggttcaggacaagtaatgctaagatggggagttttagccaaatctgt-aaaaaatatcatgctaggacatgctagtgtccaagcagaaatggagcaagttgtggaagtctatgagtatgcacagaagttgggaggagaagctggtttctaccatatattgaacaatccaaaagcatcattgctgtcattaactcaatttcctaacttctcaagtgtggtcctaggtaatgcagcaggtctaggcataatgggagagtatagaggtacaccaagaaaccaagatctctatgatgcagccaaagcatatgcagagcaactcaaagaaaatggagtaataaactacagtgtattagacttaacaacagaagaattggaagccataaagcatcaactcaaccccaaagaagatgacgtagagctttaagttaac-------aaaaaa-tacggggcaaataagtcaacatggagaag-tttgcacctgaatttcatggagaagatgcaaataacaaagctaccaaattcctagaatcaataaaaggcaagtttgcatcatccaaagatcctaagaagaaagatagcataatatctgtcaactcaatagacatagaagtcactaaagagagcccgataacatctggcaccaacattatcaatccaacaagtgaagccgacagtaccccagaaactaaagccaactacccaagaaaacccttagtaagcttcaaagaagatctcaccccaagtgataaccctttctctaagttgtacaaagaaaccatagaaacatttgataacaatgaagaagaatctagctactcatatgaggagatcaatgaccaaacaaatgataacattacagcaagactagatagaattgatgaaaaattaagtgaaatattaggaatgctccatacattagtagttgcaagtgcaggacctacttcggctcgtgacggaataagagatgctatggttggtctaagagaagaaatgatagagaaaataagagcggaggcattaatgaccaatgataggttagaggccatggcaagacttaggaatgaggaaagcgaaaagatggcaaaagacacctcagatgaagtgtctctcaatccaacctccaaaaaattgagtgacttgttggaagacaacgatagcgacaatgatctatcacttgatgatttttgatcagtcatcaactcactcagcaatcaacagcatcaacaaaacagacaccaatccattgaatcaaccgccagactgaaaaa--acaaacatccatcagcagaaccaccaaccaatcaatcaaccaattgatcaatcagcactctgacaaaattaacaatatagtaac----a-------a------a----------a------a-------a--a-g-aac---aagatggggcaaatatggaaacatacgtgaacaagcttcacgaaggctccacatacacagcagctgtccagtacaatgttctagaaaaagatgatgatcccgcatcactaacaatatgggtgcctatgttccagtcatctgtgccagccgacttgctcataaaagaacttgcaagcatcaacatactagtaaagcagatctctacgcccaaaggaccttcactacgagtcacaatcaactcaagaagtgctgtgctggctcaaatgcctagtaatttcaccataagtgcaaatgtatcattagatgaaagaagcaaattagcatatgatgtaactacaccttgtgaaatcaaagcatgcagtttaacatgcttgaaagtaaaaagtatgttaactacagtcaaagatctaaccatgaagacattcaaccccactcatgagatcattgctctatgtgaatttgaaaatattatgacatcaaaaagagtaataataccaacctatctaagatcaatcagtgtcaaaaacaaggatctgaactcactggaaaatatagcaaccaccgaattcaaaaatgctatcaccaatgctaaaattattccctatgcaggattagtgttagttatcacggttactgataataaaggagcattcaagtatatcaagccacagagtcaatttatagtggatcttggtgcttacctagaaaaagagagcatatattatgtgactactaattggaagcatacagctacacgtttttcaatcaaaccactagaggattaaactcaattatcaacattaaatgacaggttcacatatatcctc-aactgcacactatatctaaacatcataaacatctacactacacac-ttcatcacacaaaccaatcccactcaaaatctaaaatcacttccagccattatctgccagacctagagtgcgaataggt-----aaataaaacaagaatatggggtaaatagatatcagttagagttcaaccaatctcaacaaccatctataccgccaatccaatacatacattgcaaatcttaaaatgggaaacacatccatcacaatagaattcacaagcaaattttggccctattttacactaatacatatgatcttaactctaatctctttactaattataatcactattatgattgcaatactaaataagctaagtgaacataaaatattctgcaacaaaactcttgaacaaggacagatgtatcaaatcgacacatagtgttctcccattatgctgtatcaaattataatcttgtgtat----ataaat----aaacaaatccaatcttctcacagagtcatggcatcacaaaaccatgccaaccatcatggtagcatagagtagttatt-a----aaaaattaacataatgatgaattattagtatgggatc--aaaaaca-acattggggcaaatgcaacaatgtccaaaaacaagaatcaacgcactgccaggactctagaaaagacctgggatactcttaatcatctaattgtaatatcctcttgtttatacaaattaaatttaaaatccatagcacaaatagcactatcagttctggcaatgataatctcaacctctcttataattgcagccataatattcatcatctctgccaatcacaaagttacactaacaactgtcacagttcaaacaataaaaaaccacactgagaaaaacataaccacttaccttactcaagtctcaccagaaagggttggcccatccaaacaacccacagccactccaccaatccacacaaactcagccacaatatcacccaatacaaaatcagaaacacaccatacaacagcacaaaccaaaggcacaacctctactccaacacagaacaacaagccaagcacaaaaccacgtccaaaaaatccacc------aa------aaaaagatgattaccattttgaagtgttcaactttgttccctgtagtatatgtggcaacaatcaactctgcaaatccatctgcaaaacaataccaagcaataaaccaaag---aaaaaaccaactacaaaacccacaaacaaaccacctac-caaaaccacaaacaaaagagactcc-aaaacactagccaaaacact------------g------------a------aa------------aaag---aaa------ccaccattaacc---caacaaaaaaaccaacccccaagaccacagaaagagacaccagcaccccacaatccactgtgctcgacacaaccacatcaaaccacacagaaagggacac-cagcacctcacaatccactgcgctcgacacaaccacaccaaaacatacaacccaa---cagcaatctct-ccactcaaccatccccgaaaacacacccaactccacacaaacacccacagcatccgagccctccacatcaaattctatctaaaaactccagtcatatgcttagttattt--aaaa-actacatcttagcagagaaccgtgatccctcaagcaagaacgaa---------------------------------attaaat-ctggggcaaataacca---------------------------tggagttgctgatccatagatc---gagtgcaatcttcctaactcttgctattaatgcattgtaccttacctcaagtcagaacataactgaggagttttaccaatcaacatgtagtgcagttagcagaggttacttgagtgccttaagaactggttggtataccagtgtcataacaatagaattaagtaatataaaagaaaccaaatgcaatggaactgacactaaagttaaacttataaaacaagaattagataagtataagaatgcagtaactgagttacagttacttatgcaaaacacaccagctgtcaacaaccgggccagaagagaagcaccacagtatatgaactatacaatcaataccactaaaaacctaaatgtatcaataagc---aagaagaggaaacgaagatttctgggcttcttgttaggtgtaggatctgcaatagcaagtggtatagctgtatccaaagttctacaccttgaaggagaagtgaacaagatc-aaaaatgctttgcag-ctaacgaac---aaagctgtagtcagtctatcaaatggggtcagtgttttaaccaacagagtgttagatctcaagaattatataaacaaccaattattacctatggtaaatcgacagaattgtcgcatatccaacattgagacagttatagaattccagcagaagaacagcagattgttggaaatcaccagagaatttagtgtcaatgcaggtgtaacgacacctttaagcacttacatgttaacaaacagtgagttactatcattaatcaatgatatgcctataacaaatgatcag-aaaaaattaatgtcaagcaatgttcagatagtaaggcaacaaagttattctatcatgtctataataaaggaagaagtccttgcatatgttgtacagctacctatctatggtgtaattgatacaccttgctggaaattacacacatcacctctttgcaccaccaacatcaaagaaggatcaaatatttgtttaacaaggactgatagaggatggtattgtgataatgcaggatcagtatccttctttccacaagctgacacttgtaaagtacagtccaatcgagtattttgtgacactatgaacagtttgacattaccaagtgaagtcagcctttgtaacactgacatattcaatcccaagtatgactgcaaaattatgacatc-aaaaacagacataagcagctcagtaatcacttctctaggagctatagtgtcatgctatggtaagactaaatgtactgcatccaacaaaaatcgtggaattataaagacattttctaatggctgtgattatgtgtcaaacaaaggagtagatactgtatcagtgggcaacactttatattatgtcaacaagctggaaggcaaaaacctttatgtaaaaggggaacctataataaattactatgaccctctagtgtttccttctgatgagtttgatgcatcaatatctcaagtcaatgaaaaaattaatcaaagtttagcttttattcgtagatccgatgaattattacataatgtaaatactggaaaatctactacaaatattatgataactgcaattattatagtaatcattgtagtattgttatcattaatagctattggtttactgttgtattgcaaagccaaaaacacaccagttacattaagcaaagaccaactaagtggaatcaataatattgcattcagcaaatag-ac--aaaaaac-ca-cctgatcatgttccaacaac--aa--tctgctgaccatcaatcccaaatcaactt-acaa-cagatacatcaacatcacagcacaggctgaatcatctcctcgcatcatgctacccacacaactaagctagatccttaattcatagttacat----aaaagcctcaaatatcgcaatc-aacactaaatcaacacatcatccacaaaactaacagctggggcaaatatgtcgcgaagaaatccctgcaaatttgagattagaggtcattgcttgaatggtagaagatgccactacagtcataattactttgaatggcctcctcatgcattgctagtgaggcaaaacttcatgttaaacaagatactcaagtcaatggacaagagcatagacactttgtctgaaataagtggagctgctgaacttgatagaacagaagaatatgctcttggtatagttggagtgctagagagctacataggatctataaacaacataacaaaacaatcagcatgtgttgctatgagtaaacttcttattgagatcaatagtgatgacattaaaaagctgagagataatgaagaacccaattcacctaagataagagtgtacaatactgttatatcatacatcgagagcaatagaaaaaacagcaagcaaaccatccatctgcttaaacgattaccagcagacgtgctgaagaagacaataaagaacacattagatatccacaaaagcataaccataagcaacccaaaagagtcaaccataagtgatcaaaatgaccaaaccaaaaataatgatattaccggataaatatccttgtagtatatcatccatattgatctcaagtgaaagcacgattgctacattcaatcataaaaacatattacaatttaaccacaaccatttagataaccaccagtttttattaaatcatatatttgatgaaattcattggacacctaaaaacttattagatgccactcaacaatttctccaacatcttaacatccctgaagatatatatacagtatatatattagtgtcataatgcttgatcataacgattctatatcatccaaccacaaaactgtcttaataaagttatgggacaaaatggatcccattattaatggaagctctgctaatgtatatctaactgatagttatctaaaaggtgttatctctttttcagaatgtaatgctttagggagttacctttttaacggcccttatcttaaaaatgattataccaacttaattagtagacaaagcccactaatagagcatatgaatctaaaaaaactaactataacacagtcattaatatctagataccataaaggtgaactgaaattagaagaaccaacttatttccagtcattacttatgacatataaaagcatgtcctcgtctgaacaaattgctacaactaacttacttaaaaaaataatacgaagagctatagaaataagtgatgtaaaagtgtacgctatcttaaataaactaggactaaaggaaaaggacagagttaagcccaataacaattcaggtgatgaaaactcagtacttacaaccataattaaagatgatatactctcagctgtggaaaacaatcaatcatatacaaattcagataaaaattactcagtaaatcaaaatatcaatatcaaaacaacactcttaaaaaagttgatgtgttcaatgcaacatcctccatcatggttaatacactggttcaatttatatacaaaattaaataacatattaacacaatatcgatcaaatgaggtaaaaagtcatgggtttatattaatagataatcaaactttgagtggttttcagtttattttaaatcaatatggttgcattgtttatcataaagggctcaaaaaaattacaactactacatacaatcaatttttgacatggaaagacatcagcctcagtagattaaatgtttgcttaattacttggataagtaattgtttaaatacattaaataaaagcttagggttgagatgcggattcaataatgttgtgctatcacaattattcctttacggagattgtatactgaaattatttcataatgaaggcttttacataataaaagaagtagaaggatttattatgtctttaattctaaacataacagaagaagatcaatttaggaaacgattttataatagcatgctaaacaacatcacagatgcagctattaaggctcaaaaggatctactatcaagagtatgtcacactttattagacaagacagtgtctgataatatcataaatggtaaatggataattctattaagtaaatttcttaaattgattaagcttgcaggtgataataatctcaataacttgagtgagctatattttctcttcagaatctttggacatccaatggttgatgaaagacaagcaatggatgctgtaagaattaactgcaatgaaactaagttctatttattaagtagcctaagtacgttgagaggtgctttcatttatagaatcataaaagggtttgtaaatacctacaacagatggcccactttaaggaatgctattgtcctacctctaagatggttaaactattataaacttaatacttatccatctctacttgaaatcacagaaaatgatttgattattttatcaggattgcggttctatcgtgagtttcatctgcctaaaaaagtggatcttgaaatgataataaatgacaaagctatttctcctccaaaagatctaatatggactagttttcctagaaattacatgccatcacatatacaaaattatatagaacatgaaaggttgaagttctctgaaagcgacagatcaagaagagtactagagtattacttgagagataataaattcaatgaatgtgacctatacaattgtgtagttaatcaaagctatctcaacaactctaatcatgtggtatcactaactggtaaagaaagagagctcagtgtgggtagaatgtttgctatgcaaccaggtatgtttaggcaaatccaaatcttagcagaaaaaatgatagccgaaaatattttacaattcttccctgagagtttgacaagatatggtgatctagagcttcaaaagatattagaattaaaagcaggaataagcaacaagtcaaatcgttataatgataactacaacaattatatcagtaaatgttctataataacagatcttagcaaatttaatcaagcatttagatatgaaacatcatgtgtctgcagtgatgtattagacgaactgcatggggtacaatctctattctcttggttgcatttaacaatacctcttgtcacaataatatgtacatatagacatgcacctccttttataaaggatcatgttgtcaatcttaatgaagttgatgaacaaagtgggttatacagatatcatatgggtggtattgagggctggtgtcaaaaactgtggaccattgaagccatatcattattagatctaatatctcttaaaggtaaattctccatcacagctctgataaatggtgataatcagtcaattgatataagtaaaccagttagacttatagagggtcagacccatgctcaagcagattatttgttagcattaaatagccttaaattgctatataaagagtatgcaggcataggccataagcttaagggaactgagacctatatatctcgagatatgcagttcatgagcaaaacaatccagcacaatggagtgtactatccagccagtatc-aaaaaagtcctgagagtaggtccatggataaatacaatacttgatgattttaaagttagtttagaatctataggtagcttaacacaggagttagaatacagaggagaaagcttattatgcagtttaatatttaggaatatttggttatacaatcaaattgctctgcaactccgaaatcatgctttatgtaataataagctatatttagatatattgaaagtattaaaacacttaaaaaccttttttaatcttgatagtatcgatacggcgttatcattgtatatgaacttgcctatgctgtttggtggtggtgatcctaatttgttatatcgaagcttttataggagaactccagacttccttacagaagctatagtacattcagtgtttgtgttgagctattatactggtcacgatctacaagataagcttcaggatcttccagacgatagactgaacaaattcttgacttgtgtcatcacatttgataaaaatccaaatgccgagtttgtaacattgatgagggatccacaggctttagggtctgaaaggcaagctaaaattactagtgagattaatagattagcagtaacagaagtcttaagtatagctccaaacaaaatattttctaaaagtgcacaacactatactaccactgagattgatctaaatgacattatgcaaaatatagaaccaacttaccctcatggattaagagttgtttatgaaagcttacccttttat---aaagcagaaaaaatagttaatcttatatcaggaacaaaatctataactaatatacttgaaaaaacatcagcgatagatacaactgatattaatagggctactgatatgatgaggaaaaatataaccttacttataaggatacttccactagattgtaacaaagacaaaagggagttattaagtttagaaaatcttagcataactgaattaagcaagtatgtaagagaaagatcttggtcattatccaatatagtaggagtaacatcacctagtattatgttcacaatggacattaaatatacaactagcactatagccagtggtataattatcgaaaaatataatgttaatggtttaactcgcggtgaaagaggacctactaagccatgggtaggttcatccacacaggagaaaaaaacaatgccagtgtacaatagacaagttttaaccaaaaagcaaagagaccaaatagatttattagcaaaattagactgggtatatgcatccatagacaacaaagatgaattcatggaagaactgagtactggaacacttggactgtcatatgaaaaggccaaaaagttgtttccacaatatctaagtgtcaattatttacaccggttaacagtcagtagtagaccatgcgaatttcctgcctcaataccagcttatagaacaacaaattatcattttgacactagtcctatcaatcatgtattaacagaaaagtatggagatgaagatatcgacattgtgtttcaaaattgcataagttttggtcttagcttgatgtcagttgtggaacaattcacaaacatatgtcctaatagaattattctcataccgaagctgaatgagatacatttgatgaaacctcctatatttacaggagatgttgatatcatcaagttgaagcaagtgatacaaaaacagcatatgttcctaccagataaaataagtttaacccaatatgtagaattattcttaagtaacaaagcacttaaatctggatctcatatcaactctaatttaatattagcacataaaatgtctgattattttcataatgcatatattttaagtactaatttagctggacattggattctgattattcaacttatgaaagattcaaaaggtatttttgaaaaagattggggagaggggtatataactgatcatatgttcattaatttgaatgttttctttaatgcttataagacttatttgctatgttttcatagaggttatggtaaagcaaaattagaatgtgatatgaacacttcagatcttctttgtg---ttttggagttaatagacagtagctactggaaatctatgtctaaagttttcctagaacaaaaagtcataaaatacatagtcaatcaag------acacaagtttgcatagaataaaaggttgtcacagttttaagttgtggtttttaaaacgccttaataatgctaaatttaccgtatgcccttgggttgttaacatagattatcacccaacacacatgaaagctatattatcttacatagatttagttagaatggggttaataaatgtagataaattaaccattaaa---aataaaaacaaattcaatgatgaattttacacatcaaatctcttttacattagttacaacttttcagacaacactcatctgctaacaaaacaaataaggattgctaattcagaattagaagataattataacaaactatatcacccaaccccagaagctttagaaaatgtatcattaatccctgttaaaagtaataatagaaacaaacctaaattttgtataagtggaagtactgaatctatgatgacgtcaacattctctaataaaatgcatattaaatcttccactgttaccacaaaattcaattatagcagacaagacttgtacaatttatttccaattgttgtgatagacaggattatagatcattcaggtaatacagaaaaatctaaccaactttacaccaccacttcacatcagacatctttagtaaggaatagtgcatcactttattgcatgcttccttggcatcatgtcaatagatttaactttgtatttagttccacaggatgcaagatcagtatagaatatattttaaaagatcttaagattaaagatcccagttgtatagcattcataggtgaaggagctggtaacttattattacgtacggtagtagaacttcaccctgacataagatatatttacagaagtttaaaagattgcaatgatcatagtttacctattgaatttctaaggttatacaacgggcatataaacatagattatggtgagaatttaaccattcctgctacagatgcaactaacaacatacattggtcttatttacatataaaatttgcagaacctattagtatctttgtctgtgatgctgaattacctgtcacagccaattggagtaaaatcataattgaatggagtaagcatgtaagaaagtgcaaatactgttcttctgtaaatagatgcattttaattgcaaaataccatgctcaagatgatattgatttcaaattagataacatcactatattaaaaacttatgtgtgcctaggtagcaagttaaaaggatctgaagtttacttagtccttacaataggccctgcaaatatacttcctg-tttttgatgttgtgcaaaatgctaaattgattctttcaagaactaaaaatttcattatgcctaaaaagattgacaaggaatctatcgatgcaaatattaaaagcttaatacctttcctttgttaccctataacaaaaaatggaattaagacttcattgtcaaaattgaagagtgtagttaatggagatatattatcatattctatagctggacgtaatgaagtattcagtaacaagcttataaatcacaagcatatgaatatcttaaaatggctggatcatgttttaaac---tttagatcagctgaacttaattacaatcatttatacatgatagagtccacatatccttacttgagtgaattattaaatagtttaacaaccaatgagctcaagaagctgattaaaataacaggtagtgtactatacaaccttcctaatgaacagtaa
>OR496383.1_France-2023
atggggtgcaattcactgagcatgataaaggttagattacaaaatttgtttgataatgacgaagtagcattgttaaaaataacatgttatactgacaaattaattcttctgactaatgcattagccaaagcaacaatacatacaattaaattaaatggcatagtttttatacatgttataacaagcagtgaagtgtgccctgataacaatattgtggtgaaatctaactttacaacaatgccaatattacaaaatggaggatacatatgggaattgattgaattgacacactgctctcaattaaatggtctaatagatgataattgtgaaatcaaattttctaaaagactaagtgactcagtaatgactgattatatgaatcaaatatctgatttacttgggcttgatctccattcatgaattatgtttagtctaattcaatagacatgtgtttattaccattttagttaatat---------------aaaacctcatcaaagggaaatggggcaaataaactcacccaatcaatcaaaccatgagcactacaaacgacaacaccaccatgcaaagattgatgatcacagacatgagacccctgtcgatggattcaataataacatctctcaccaaagaaatcatcacacacaaattcatatacttgataaacaatgaatgtattgtaagaaaactcgatgaaagacaagctacatttacattcctagtcaattatgagatgaagctattgcacaaagtagggagtaccaaatacaagaaatacaccgaatataatacaaaatatggcacattccctatgcctatatttatcaatcatggcgggtttctagaatgtattggcattaagcctacaaaacatactcctataatatacaaatatgacctcaacccgtaacttcc-aac---aaaa-aa--accaactcatccaaaccaagccattatccaaacaacaatgctcaacagttaagaaggagctaatccattttagtaatt-------aaaaataagggtgaaaccagtaacataaattggggcaaatacaaagatg------gctcttagcaaagtcaagttgaatgatacattaaataaggatcagctgctgtcatccagcaaatacactattcaacgtagtacaggagataatattgacactcccaattatgatgtgcaaaaacacctaaacaaactatgtggtatgctattaatcactgaagatgcaaatcataaattcacaggattaataggtatgctatatgctatgtccagattaggaagggaagacactataaagatacttaaagatgctggatatcatgttaaagctaatggagtagatataacaacatatcgtcaagatataaatggaaaggaaatgaaattcgaagtattaacattatcaagcttgacatcagaaatacaagtcaatattgagatagaatctagaaagtcctacaaaaaaatgctaaaagagatgggagaagtggctccagaatataggcatgattctccagactgtgggatgataatactgtgtatagctgcccttgtaataaccaaattagcagcaggagatagatcaggtcttacagcagtaattaggagggcaaacaatgtctt-aaaaaacgaaataaaacgctacaagggcctaataccaaaagacatagccaacagtttttatgaagtatttgaaaaataccctcatcttatagatgtttttgtgcactttggcatagcacaatcatccacaagagggggcagtagagttgaaggaatctttgcaggattgtttatgaatgcctatggttcaggacaagtaatgctaagatggggagttttagccaaatctgt-aaaaaatatcatgctaggacatgctagtgtccaagcagaaatggagcaagttgtggaagtctatgagtatgcacagaagttgggaggagaagctggtttctaccatatattgaacaatccaaaagcatcattgctgtcattaactcaatttcctaacttctcaagtgtggtcctaggtaatgcagcaggtctaggcataatgggagagtatagaggtacaccaagaaaccaagatctctatgatgcagccaaagcatatgcagagcaactcaaagaaaatggagtaataaactacagtgtattagacttaacaacagaagaattggaagccataaagcatcaactcaaccccaaagaagatgacgtagagctttaagttaac-------aaaaaa-tacggggcaaataagtcaacatggagaag-tttgcacctgaatttcatggagaagatgcaaataacaaagctaccaaattcctagaatcaataaaaggcaagtttgcatcatccaaagatcctaagaagaaagatagcataatatctgtcaactcaatagacatagaagtcactaaagagagcccgataacatctggcaccaacattatcaatccaacaagtgaagccgacagtaccccagaaactaaagccaactacccaagaaaacccttagtaagcttcaaagaagatctcaccccaagtgataaccctttctctaagttgtacaaagaaaccatagaaacatttgataacaatgaagaagaatctagctactcatatgaggagatcaatgaccaaacaaatgataacattacagcaagactagatagaattgatgaaaaattaagtgaaatattaggaatgctccatacattagtagttgcaagtgcaggacctacttcggctcgtgacggaataagagatgctatggttggtctaagagaagaaatgatagagaaaataagagcggaggcattaatgaccaatgataggttagaggccatggcaagacttaggaatgaggaaagcgaaaagatggcaaaagacacctcagatgaagtgtctctcaatccaacctccaaaaaattgagtgacttgttggaagacaacgatagcgacaatgatctatcacttgatgatttttgatcagtcatcaactcactcagcaatcaacagcatcaacaaaacagacaccaatccattgaatcaaccgccagactgaaaaa--acaaacatccatcagcagaaccaccaaccaatcaatcaaccaattgatcaatcagcactctgacaaaattaacaatatagtaac----a-------a------a----------a------a-------a--a-g-aac---aagatggggcaaatatggaaacatacgtgaacaagcttcacgaaggctccacatacacagcagctgtccagtacaatgttctagaaaaagatgatgatcccgcatcactaacaatatgggtgcctatgttccagtcatctgtgccagccgacttgctcataaaagaacttgcaagcatcaacatactagtaaagcagatctctacgcccaaaggaccttcactacgagtcacaatcaactcaagaagtgctgtgctggctcaaatgcctagtaatttcaccataagtgcaaatgtatcattagatgaaagaagcaaattagcatatgatgtaactacaccttgtgaaatcaaagcatgcagtttaacatgcttgaaagtaaaaagtatgttaactacagtcaaagatctaaccatgaagacattcaaccccactcatgagatcattgctctatgtgaatttgaaaatattatgacatcaaaaagagtaataataccaacctatctaagatcaatcagtgtcaaaaacaaggatctgaactcactggaaaatatagcaaccaccgaattcaaaaatgctatcaccaatgctaaaattattccctatgcaggattagtgttagttatcacggttactgataataaaggagcattcaagtatatcaagccacagagtcaatttatagtggatcttggtgcttacctagaaaaagagagcatatattatgtgactactaattggaagcatacagctacacgtttttcaatcaaaccactagaggattaaactcaattatcaacattaaatgacaggttcacatatatcctc-aactgcacactatatctaaacatcataaacatctacactacacac-ttcatcacacaaaccaatcccactcaaaatctaaaatcacttccagccattatctgccagacctagagtgcgaataggt-----aaataaaacaagaatatggggtaaatagatatcagttagagttcaaccaatctcaacaaccatctataccgccaatccaatacatacattgcaaatcttaaaatgggaaacacatccatcacaatagaattcacaagcaaattttggccctattttacactaatacatatgatcttaactctaatctctttactaattataatcactattatgattgcaatactaaataagctaagtgaacataaaatattctgcaacaaaactcttgaacaaggacagatgtatcaaatcgacacatagtgttctcccattatgctgtatcaaattataatcttgtgtat----ataaat----aaacaaatccaatcttctcacagagtcatggcatcacaaaaccatgccaaccatcatggtagcatagagtagttatt-a----aaaaattaacataatgatgaattattagtatgggatc--aaaaaca-acattggggcaaatgcaacaatgtccaaaaacaagaatcaacgcactgccaggactctagaaaagacctgggatactcttaatcatctaattgtaatatcctcttgtttatacaaattaaatttaaaatccatagcacaaatagcactatcagttctggcaatgataatctcaacctctcttataattgcagccataatattcatcatctctgccaatcacaaagttacactaacaactgtcacagttcaaacaataaaaaaccacactgagaaaaacataaccacttaccttactcaagtctcaccagaaagggttggcccatccaaacaacccacagccactccaccaatccacacaaactcagccacaatatcacccaatacaaaatcagaaacacaccatacaacagcacaaaccaaaggcacaacctctactccaacacagaacaacaagccaagcacaaaaccacgtccaaaaaatccacc------aa------aaaaagatgattaccattttgaagtgttcaactttgttccctgtagtatatgtggcaacaatcaactctgcaaatccatctgcaaaacaataccaagcaataaaccaaag---aaaaaaccaactacaaaacccacaaacaaaccacctac-caaaaccacaaacaaaagagactcc-aaaacactagccaaaacact------------g------------a------aa------------aaag---aaa------ccaccattaacc---caacaaaaaaaccaacccccaagaccacagaaagagacaccagcaccccacaatccactgtgctcgacacaaccacatcaaaccacacagaaagggacac-cagcacctcacaatccactgcgctcgacacaaccacaccaaaacatacaacccaa---cagcaatctct-ccactcaaccatccccgaaaacacacccaactccacacaaacacccacagcatccgagccctccacatcaaattctatctaaaaactccagtcatatgcttagttattt--aaaa-actacatcttagcagagaaccgtgatccctcaagcaagaacgaa---------------------------------attaaat-ctggggcaaataacca---------------------------tggagttgctgatccatagatc---aagtgcaatcttcctaactcttgctattaatgcattgtaccttacctcaagtcagaacataactgaggagttttaccaatcaacatgtagtgcagttagcagaggttacttgagtgctttaagaactggttggtataccagtgtcataacaatagaattaagtaatataaaagaaaccaaatgcaatggaactgacactaaagttaaacttataaaacaagaattagataagtataagaatgcagtaactgagttacagttacttatgcaaaacacaccagctgtcaacaaccgggccagaagagaagcaccacagtatatgaactatacaatcaataccactaaaaacctaaatgtatcaataagc---aagaagaggaaacgaagatttctgggcttcttgttaggtgtaggatctgcaatagcaagtggtatagctgtatccaaagttctacaccttgaaggagaagtgaacaagatc-aaaaatgctttgcag-ctaacgaac---aaagctgtagtcagtctatcaaatggggtcagtgttttaaccaacagagtgttagatctcaagaattatataaacaaccaattattacctatggtaaatcgacagaattgtcgcatatccaacattgagacagttatagaattccagcagaagaacagcagattgttggaaatcaccagagaatttagtgtcaatgcaggtgtaacgacacctttaagcacttacatgttaacaaacagtgagttactatcattaatcaatgatatgcctataacaaatgatcag-aaaaaattaatgtcaagcaatgttcagatagtaaggcaacaaagttattctatcatgtctataataaaggaagaagtccttgcatatgttgtacagctacctatctatggtgtaattgatacaccttgctggaaattacacacatcacctctttgcaccaccaacatcaaagaaggatcaaatatttgtttaacaaggactgatagaggatggtattgtgataatgcaggatcagtatccttctttccacaagctgacacttgtaaagtacagtccaatcgagtattttgtgacactatgaacagtttgacattaccaagtgaagtcagcctttgtaacactgacatattcaatcccaagtatgactgcaaaattatgacatc-aaaaacagacataagcagctcagtaatcacttctctaggagctatagtgtcatgctatggtaagactaaatgtactgcatccaacaaaaatcgtggaattataaagacattttctaatggctgtgattatgtgtcaaacaaaggagtagatactgtatcagtgggcaacactttatattatgtcaacaagctggaaggcaaaaacctttatgtaaaaggggaacctataataaattactatgaccctctagtgtttccttctgatgagtttgatgcatcaatatctcaagtcaatgaaaaaattaatcaaagtttagcttttattcgtagatccgatgaattattacataatgtaaatactggaaaatctactacaaatattatgataactgcaattattatagtaatcattgtagtattgttatcattaatagctattggtttactgttgtattgcaaagccaaaaacacaccagttacattaagcaaagaccaactaagtggaatcaataatattgcattcagcaaatag-ac--aaaaaac-ca-cctgatcatgttccaacaac--aa--tctgctgaccatcaatcccaaatcaactt-acaa-cagatacatcaacatcacagcacaggctgaatcatctcctcgcatcatgctacccacacaactaagctagatccttaattcatagttacat----aaaagcctcaaatatcgcaatc-aacactaaatcaacacatcattcacaaaactaacagctggggcaaatatgtcgcgaagaaatccctgcaaatttgagattagaggtcattgcttgaatggtagaagatgccactacagtcataattactttgaatggcctcctcatgcattgctagtgaggcaaaacttcatgttaaacaagatactcaagtcaatggacaagagcatagacactttgtctgaaataagtggagctgctgaacttgatagaacagaagaatatgctcttggtatagttggagtgctagagagctacataggatctataaacaacataacaaaacaatcagcatgtgttgctatgagtaaacttcttattgagatcaatagtgatgacattaaaaagctgagagataatgaagaacccaattcacctaagataagagtgtacaatactgttatatcatacatcgagagcaatagaaaaaacagcaagcaaaccatccatctgcttaaacgattaccagcagacgtgctgaagaagacaataaagaacacattagatatccacaaaagcataaccataagcaacccaaaagagtcaaccataagtgatcaaaatgaccaaaccaaaaataatgatattaccggataaatatccttgtagtatatcatccatattgatctcaagtgaaagcacgattgctacattcaatcataaaaacatattacaatttaaccacaaccatttagataaccaccagtttttattaaatcatatatttgatgaaattcattggacacctaaaaacttattagatgccactcaacaatttctccaacatcttaacatccctgaagatatatatacagtatatatattagtgtcataatgcttgatcataacgattctatatcatccaaccacaaaactgtcttaataaagttatgggacaaaatggatcccattattaatggaagctctgctaatgtatatctaactgatagttatctaaaaggtgttatctctttttcagaatgtaatgctttagggagttacctttttaacggcccttatcttaaaaatgattataccaacttaattagtagacaaagcccactaatagagcatatgaatctaaaaaaactaactataacacagtcattaatatctagataccataaaggtgaactgaaattagaagaaccaacttatttccagtcattacttatgacatataaaagcatgtcctcgtctgaacaaattgctacaactaacttacttaaaaaaataatacgaagagctatagaaataagtgatgtaaaagtgtacgccatcttaaataaactaggactaaaggaaaaggacagagttaagcccaacaacaattcaggtgatgaaaactcagtacttacaaccataattaaagatgatatactctcagctgtggaaaacaatcaatcatatacaaattcagataaaaattactcagtaaatcaaaatatcaatatcaaaacaacactcttaaaaaagttgatgtgttcaatgcaacatcctccatcatggttaatacactggttcaatttatatacaaaattaaataacatattaacacaatatcgatcaaatgaggtaaaaagtcatgggtttatattaatagataatcaaactttgagtggttttcagtttattttaaatcaatatggttgcattgtttatcataaagggctcaaaaaaattacaactactacatacaatcaatttttgacatggaaagacatcagcctcagtagattaaatgtttgcttaattacttggataagtaattgtttaaatacattaaataaaagcttagggttgagatgcggattcaataatgttgtgctatcacaattattcctttacggagattgtatactgaaattatttcataatgaaggcttttacataataaaagaagtagaaggatttattatgtctttaattctaaacataacagaagaagatcaatttaggaaacgattttataatagcatgctaaacaacatcacagatgcagctattaaggctcaaaaggatctactatcaagagtatgtcacactttattagacaagacagtgtctgataatatcataaatggtaaatggataattctattaagtaaatttcttaaattgattaagcttgcaggtgataataatctcaataacttgagtgagctatattttctcttcagaatctttggacatccaatggttgatgaaagacaagcaatggatgctgtaagaattaactgcaatgaaactaagttctatttattaagtagcctaagtacgttgagaggtgctttcatttatagaatcataaaagggtttgtaaatacctacaacagatggcccactttaaggaatgctattgtcctacctctaagatggttaaactattataaacttaatacttatccatctctacttgaaatcacagaaaatgatttgattattttatcaggattgcggttctatcgtgagtttcatctgcctaaaaaagtggatcttgaaatgataataaatgacaaagctatttctcctccaaaagatctaatatggactagttttcctagaaattacatgccatcacatatacaaaattatatagaacatgaaaggttgaagttctctgaaagcgacagatcaagaagagtactagagtattacttgagagataataaattcaatgaatgtgacctatacaattgtgtagttaatcaaagctatctcaacaactctaatcatgtggtatcactaactggtaaagaaagagagctcagtgtgggtagaatgtttgctatgcaaccaggtatgtttaggcaaatccaaatcttagcagaaaaaatgatagccgaaaatattttacaattcttccctgagagtttgacaagatatggtgatctagagcttcaaaagatattagaattaaaagcaggaataagcaacaagtcaaatcgttataatgataactacaacaattatatcagtaaatgttctataataacagatcttagcaaatttaatcaagcatttagatatgaaacatcatgtgtctgcagtgatgtattagacgaactgcatggggtacaatctctattctcttggttgcatttaacaatacctcttgtcacaataatatgtacatatagacatgcacctccttttataaaggatcatgttgtcaatcttaatgaagttgatgaacaaagtgggttatacagatatcatatgggtggtattgagggctggtgtcaaaaactatggaccattgaagccatatcattattagatctaatatctcttaaaggtaaattctccatcacagctctgataaatggtgataatcagtcaattgatataagtaaaccagttagacttatagagggtcagacccatgctcaagcagattatttgttagcattaaatagccttaaattgctatataaagagtatgcaggcataggccataagcttaagggtactgagacctatatatctcgagatatgcagttcatgagcaaaacaatccagcacaatggagtgtactatccagccagtatc-aaaaaagtcctgagagtaggtccatggataaatacaatacttgatgattttaaagttagtttagaatctataggtagcttaacacaagagttagaatacagaggagaaagcttattatgcagtttaatatttaggaatatttggttatacaatcaaattgctctgcaactccgaaatcatgctttatgtaataataagctatatttagatatattgaaagtattaaaacacttaaaaaccttttttaatcttgatagtatcgatacggcgttatcattgtatatgaacttgcctatgctgtttggtggtggtgatcctaatttgttatatcgaagcttttataggagaactccagacttccttacagaagctatagtacattcagtgtttgtgttgagctattatactggtcacgatctacaagataagctccaggatcttccagacgatagactgaacaaattcttgacttgtgtcatcacatttgataaaaatccaaatgccgagtttgtaacattgatgagggatccacaggctttagggtctgaaaggcaagctaaaattactagtgagattaatagattagcagtaacagaagtcttaagtatagctccaaacaaaatattttctaaaagtgcacaacactatactaccactgagattgatctaaatgacattatgcaaaatatagaaccaacttaccctcatggattaagagttgtttatgaaagcttacccttttat---aaagcagaaaaaatagttaatcttatatcaggaacaaaatctataactaatatacttgaaaaaacatcagcgatagatacaactgatattaatagggctactgatatgatgaggaaaaatataaccttacttataaggatacttccactagattgtaacaaagacaaaagggagttattaagtttagaaaatcttagcataactgaattaagcaagtatgtaagagaaagatcttggtcattatccaatatagtaggagtaacatcacctagtattatgttcacaatggatattaaatatacaactagcactatagccagtggtataattatagaaaaatataatgttaatggtttaactcgtggtgaaagaggacctactaagccatgggtaggttcatccacacaggagaaaaaaacaatgccagtgtacaatagacaagttttaaccaaaaagcaaagagaccaaatagatttattagcaaaattagactgggtatatgcatccatagacaacaaagatgaattcatggaagaactgagtactggaacacttggactgtcatatgaaaaggccaaaaagttgtttccacaatatctaagtgtcaattatttacaccggttaacagtcagtagtagaccatgcgaatttcctgcctcaataccagcttatagaacaacaaattatcattttgacactagtcctatcaatcatgtattaacagaaaagtatggagatgaagatatcgacattgtgtttcaaaattgcataagttttggtcttagcttgatgtcagttgtggaacaattcacaaacatatgtcctaatagaattattctcataccgaagctgaatgagatacatttgatgaaacctcctatatttacaggagatgttgatatcatcaagttgaagcaagtgatacaaaaacagcatatgttcctaccagataaaataagtttaacccaatatgtagaattattcttaagtaacaaagcacttaaatctggatctcatatcaactctaatttaatattagcacataaaatgtctgattattttcataatgcatatattttaagtactaatttagctggacattggattctgattattcaacttatgaaagattcaaaaggtatttttgaaaaagattggggagaggggtatataactgatcatatgttcattaatttgaatgttttctttaatgcttataagacttatttgctatgttttcatagaggttatggtaaagcaaaattagaatgtgatatgaacacttcagatcttctttgtg---ttttggagttaatagacagtagctactggaaatctatgtctaaagttttcctagaacaaaaagtcataaaatacatagtcaatcaag------acacaagtttgcatagaataaaaggttgtcacagttttaagttgtggtttttaaaacgccttaataatgctaaatttaccgtatgcccttgggttgttaacatagattatcacccaacacacatgaaagctatattatcttacatagatttagttagaatggggttaataaatgtagataaattaaccattaaa---aataaaaacaaattcaatgatgaattttacacatcaaatctcttttacattagttacaacttttcagacaacactcatctgctaacaaaacaaataaggattgctaattcagaattagaagataattataacaaactatatcacccaaccccagaagctttagaaaatgtatcattaatccctgttaaaagtaataataggaacaaacctaaattttgtataagtggaagtactgaatctatgatgacgtcaacattctctaataaaatgcatattaaatcttccactgttaccacaaaattcaattatagcagacaagacttgtacaatttatttccaattgttgtgatagacaggattatagatcattcaggtaatacagaaaaatttaaccaactttacaccaccacttcacatcagacatctttagtaaggaatagtgcatcactttattgcatgcttccttggcatcatgtcaatagatttaactttgtatttagttccacaggatgcaagatcagtatagaatatattttaaaagatcttaagattaaagatcccagttgtatagcattcataggtgaaggagctggtaacttattattacgtacggtagtagaacttcaccctgacataagatatatttacagaagtttaaaagattgcaatgatcatagtttacctattgaatttctaaggttatacaacgagcatataaacatagattatggtgagaatttaaccattcctgctacagatgcaactaacaacatacattggtcttatttacatataaaatttgcagaacctattagtatctttgtctgtgatgctgaattacctgtcacagccaattggagtaaaatcataattgaatggagtaagcatgtaagaaagtgcaaatactgttcttctgtaaatagatgcattttaattgcaaaataccatgctcaagatgatattgatttcaaattagataacatcactatattaaaaacttatgtgtgcctaggtagcaagttaaaaggatctgaagtttacttagtccttacaataggccctgcaaatatacttcctg-tttttgatgttgtgcaaaatgctaaattgattctttcaagaactaaaaatttcattatgcctaaaaagattgacaaggaatctatcgatgcaaatattaaaagcttaatacctttcctttgttaccctataacaaaaaatggaattaagacttcattgtcaaaattgaagagtgtagttaatggagatatattatcatattctatagctggacgtaatgaagtattcagtaacaagcttataaatcacaagcatatgaatatcttaaaatggctggatcatgttttaaac---tttagatcagctgaacttaattacaatcatttatacatgatagagtccacatatccttacttgagtgaattattaaatagtttaacaaccaatgagctcaagaagctgattaaaataacaggtagtgtactatacaaccttcctaatgaacagtaa
>OR496338.1_France-2023
atggggtgcaattcactgagcatgataaaggttagattacaaaatttgtttgataatgacgaagtagcattgttaaaaataacatgttatactgacaaattaattcttctgactaatgcattagccaaagcaacaatacatacaattaaattaaacggcatagtttttatacatgttataacaagcagtgaagtgtgccctgataacaatattgtagtgaaatctaactttacaacaatgccaatattacaaaatggaggatacatatgggaattgattgaattgacacactgctctcaattaaatggtctaatagatgataattgtgaaatcaaattttctaaaagactaagtgactcagtaatgactgattatatgaatcaaatatctgatttacttgggcttgatctccattcatgaattatgtttagtctaattcaatagacatgtgtttattaccattttagttaatat---------------aaaacctcatcaaagggaaatggggcaaataaactcacccaatcaatcaaaccatgagcactacaaacgacaacaccaccatgcaaagattgatgatcacagacatgagacccctgtcgatggattcaataataacatctctcaccaaagaaatcatcacacacaaattcatatacttgataaacaatgaatgtattgtaagaaaactcgatgaaagacaagctacatttacattcctagtcaattatgagatgaagctattgcacaaagtagggagtaccaaatacaagaaatacaccgaatataatacaaaatatggcacattccctatgcctatatttatcaatcatggcgggtttctagaatgtattggcattaagcctacaaaacatactcctataatatacaaatatgacctcaacccgtaacttcc-aac---aaaa-aa--accaactcatccaaaccaagccattatccaaacaacaatgctcaacagttaagaaggagctaatccattttagtaatt-------aaaaataagggtgaaaccagtaacataaattggggcaaatacaaagatg------gctcttagcaaagtcaagttgaatgatacattaaataaggatcagctgctgtcatccagcaaatacactattcaacgtagtacaggagataatattgacactcccaattatgatgtgcaaaaacacctaaacaaactatgtggtatgctattaatcactgaagatgcaaatcataaattcacaggattaataggtatgctatatgctatgtccagattaggaagggaagacactataaagatacttaaagatgctggatatcatgttaaagctaatggagtagatataacaacatatcgtcaagatataaatggaaaggaaatgaaattcgaagtattaacattatcaagcttgacatcagaaatacaagtcaatattgagatagaatctagaaagtcctacaaaaaaatgctaaaagagatgggagaagtggctccagaatataggcatgattctccagactgtgggatgataatactgtgtatagctgcccttgtaataaccaaattagcagcaggagatagatcaggtcttacagcagtaattaggagggcaaacaatgtctt-aaaaaacgaaataaaacgctacaagggcctaataccaaaagacatagccaacagtttttatgaagtatttgaaaaataccctcatcttatagatgtttttgtgcactttggcatagcacaatcatccacaagagggggcagtagagttgaaggaatctttgcaggattgtttatgaatgcctatggttcaggacaagtaatgctaagatggggagttttagccaaatctgt-aaaaaatatcatgctaggacatgctagtgtccaagcagaaatggagcaagttgtggaagtctatgagtatgcacagaagttgggaggagaagctggtttctaccatatattgaacaatccaaaagcatcattgctgtcattaactcaatttcctaacttctcaagtgtggtcctaggtaatgcagcaggtctaggcataatgggagagtatagaggtacaccaagaaaccaagatctctatgatgcagccaaagcatatgcagagcaactcaaagaaaatggagtaataaactacagtgtattagacttaacaacagaagaattggaagccataaagcatcaactcaaccccaaagaagatgacgtagagctttaagttaac-------aaaaaa-tacggggcaaataagtcaacatggagaag-tttgcacctgaatttcatggagaagatgcaaacaacaaagctaccaaattcctagaatcaataaaaggcaagtttgcatcatccaaagatcctaagaagaaagatagtataatatctgtcaactcaatagacatagaagtcactaaagagagcccgataacatctggcaccaacattatcaatccaacaagtgaagccgacagtaccccagaaactaaagccaactacccaagaaaacccttagtaagcttcaaagaagatctcaccccaagtgataaccctttctctaagttgtacaaagaaaccatagaaacatttgataacaatgaagaagaatctagctactcatatgaggagatcaatgaccaaacaaatgataacattacagcaagactagatagaattgatgaaaaattaagtgaaatattaggaatgctccatacattagtagttgcaagtgcaggacctacttcggctcgtgacggaataagagatgctatggttggtctaagagaagaaatgatagagaaaataagagcggaggcattaatgaccaatgataggttagaggccatggcaagacttaggaatgaggaaagcgaaaagatggcaaaagacacctcagatgaagtgtctctcaatccaacctccaaaaaattgagtgacttgttggaagacaacgatagcgacaatgatctatcacttgatgatttttgatcagtcatcaactcactcagcaatcaacagcatcaacaaaacagacaccaatccattgaatcaaccgccagactgaaaaa--acaaacatccatcagcagaaccaccaaccaatcaatcaaccaattgatcaatcagcactctgacaaaattaacaatatagtaac----a-------a------a----------a------a-------a--a-g-aac---aagatggggcaaatatggaaacatacgtgaacaagcttcacgaaggctccacatacacagcagctgtccagtacaatgttctagaaaaagatgatgatcccgcatcactaacaatatgggtgcctatgttccagtcatctgtgccagccgacttgctcataaaagaacttgcaagcatcaacatactagtaaagcagatctctacgcccaaaggaccttcactacgagtcacaatcaactcaagaagtgctgtgctggctcaaatgcctagtaatttcaccataagtgcaaatgtatcattagatgaaagaagcaaattagcatatgatgtaactacaccttgtgaaatcaaagcatgcagtttaacatgcttgaaagtaaaaagtatgttaactacagtcaaagatctaaccatgaagacattcaaccccactcatgagatcattgctctatgtgaatttgaaaatattatgacatcaaaaagagtaataataccaacctatctaagatcaatcagtgtcaaaaacaaggatctgaactcactggaaaatatagcaaccaccgaattcaaaaatgctatcaccaatgctaaaattattccctatgcaggattagtgttagttatcacggttactgataataaaggagcattcaagtatatcaagccacagagtcaatttatagtggatcttggtgcttacctagaaaaagagagcatatattatgtgactactaattggaagcatacagctacacgtttttcaatcaaaccactagaggattaaactcaattatcaacattaaatgacaggttcacatatatcctc-aactgcacactatatctaaacatcataaacatctacactacacac-ttcatcacacaaaccaatcccactcaaaatctaaaatcacttccagccattatctgccagacctagagtgcgaataggt-----aaataaaacaagaatatggggtaaatagatatcagttagagttcaaccaatctcaacaaccatctataccgccaatccaatacatacattgcaaatcttaaaatgggaaacacatccatcacaatagaattcacaagcaaattttggccctattttacactaatacatatgatcttaactctaatctctttactaattataatcactattatgattgcaatactaaataagctaagtgaacataaaatattctgcaacaaaactcttgaacaaggacagatgtatcaaatcgacacatagtgttctcccattatgctgtatcaaattataatcttgtgtat----ataaat----aaacaaatccaatcttctcacagagtcatggcatcacaaaaccatgccaaccatcatggtagcatagagtagttatt-a----aaaaattaacataatgatgaattattagtatgggatc--aaaaaca-acattggggcaaatgcaacaatgtccaaaaacaagaatcaacgcactgccaggactctagaaaagacctgggatactcttaatcatctaattgtaatatcctcttgtttatacaaattaaatttaaaatccatagcacaaatagcactatcagttctggcaatgataatctcaacctctcttataattgcagccataatattcatcatctctgccaatcacaaagttacactaacaactgtcacagttcaaacaataaaaaaccacactgagaaaaacataaccacttaccttactcaagtctcaccagaaagggttggcccatccaaacaacccacagccactccaccaatccacacaaactcagccacaatatcacccaatacaaaatcagaaacacaccatacaacagcacaaaccaaaggcacaacctctactccaacacagaacaacaagccaagcacaaaaccacgtccaaaaaatccacc------aa------aaaaagatgattaccattttgaagtgttcaactttgttccctgtagtatatgtggcaacaatcaactctgcaaatccatctgcaaaacaataccaagcaataaaccaaag---aaaaaaccaactacaaaacccacaaacaaaccacctac-caaaaccacaaacaaaagagactcc-aaaacactagccaaaacact------------g------------a------aa------------aaag---aaa------ccaccattaacc---caacaaaaaaaccaacccccaagaccacagaaagagacaccagcaccccacaatccactgtgctcgacacaaccacatcaaaccacacagaaagggacac-cagcacctcacaatccactgcgctcgacacaaccacaccaaaacacacaacccaa---cagcaatctct-ccactcaaccatccccgaaaacacacccaactccacacaaacacccacagcatccgagccctccacatcaaattccatccaaaaactccagtcatatgcttagttattt--aaaa-actacatcttagcagagaaccgtgatccctcaagcaagaacgaa---------------------------------attaaat-ctggggcaaataacca---------------------------tggagttgcttatccatagatc---aagtgcaatcttcctaactcttgctattaatgcattgtaccttacctcaagtcagaacataactgaggagttttaccaatcaacatgtagtgcagttagcagaggttacttgagtgctttaagaactggttggtataccagtgtcataacaatagaattaagtaatataaaagaaaccaaatgcaatggaactgacactaaagttaaacttataaaacaagaattagataagtataagaatgcagtaactgaattacagttacttatgcaaaacacaccagctgtcaacaaccgggccagaagagaagcaccacagtatatgaactatacaatcaatactactaaaaacctaaatgtatcaataagc---aagaagaggaaacgaagatttctgggcttcttgttaggtgtaggatctgcaatagcaagtggtatagctgtatccaaagttctacaccttgaaggagaagtgaacaagatc-aaaaatgctttgcag-ctaacgaac---aaagctgtagtcagtctatcaaatggggtcagtgttttaaccaacagagtgttagatctcaagaattatataaacaaccaattattacctatggtaaatcgacagaattgtcgcatatccaacattgagacagttatagaattccagcagaagaacagcagattgttggaaatcaccagagaatttagtgtcaatgcaggtgtaacgacacctttaagcacttacatgttaacaaacagtgagttactatcattaatcaatgatatgcctataacaaatgatcag-aaaaaattaatgtcaagcaatgttcagatagtaaggcaacaaagttattctatcatgtctataataaaggaagaagtccttgcatatgttgtacagctacctatctatggtgtaattgatacaccttgctggaaattacacacatcacctctttgcaccaccaacatcaaagaaggatcaaatatttgtttaacaaggactgatagaggatggtattgtgataatgcaggatcagtatccttctttccacaagctgacacttgtaaagtacagtccaatcgagtattttgtgacactatgaacagtttgacattaccaagtgaagtcagcctttgtaacactgacatattcaatcccaagtatgactgcaaaattatgacatc-aaaaacagacataagcagctcagtaatcacttctctaggagctatagtgtcatgctatggtaagactaaatgtactgcatccaacaaaaatcgtggaattataaagacattttctaatggctgtgattatgtgtcaaacaaaggagtagatactgtatcagtgggcaacactttatattatgtcaacaagctggaaggcaaaaacctttatgtaaaaggggaacctataataaattactatgaccctctagtgtttccttctgatgagtttgatgcatcaatatctcaagtcaatgaaaaaattaatcaaagtttagcttttattcgtagatccgatgaattattacataatgtaaatactggaaaatctactacaaatattatgataactgcaattattatagtaatcattgtagtattgttatcattaatagctattggtttactgttgtattgcaaagccaaaaacacaccagttacattaagcaaagaccaactaagtggaatcaataatattgcattcagcaaatag-ac--aaaaaac-ca-cctgatcatgttccaacaac--aa--tctgctgaccatcaatcccaaatcaactt-aaaa-cagatacatcaacatcacagcacaggctgaatcatctcctcgcatcatgctacccacacaactaagctagatccttaattcatagttacat----aaaagcctcaaatatcgcaatc-aacactaaatcaacacatcattcacaaaactaacagctggggcaaatatgtcgcgaagaaatccctgcaaatttgagattagaggtcattgcttgaatggtagaagatgccactacagtcataattactttgaatggcctcctcatgcattgctagtgaggcaaaacttcatgttaaacaagatactcaagtcaatggacaagagcatagacactttgtctgaaataagtggagctgctgaacttgatagaacagaagaatatgctcttggtatagttggagtgctagagagctacataggatctataaacaacataacaaaacaatcagcatgtgttgctatgagtaaacttcttattgagatcaatagtgatgacattaaaaagctgagagataatgaagaacccaattcacctaagataagagtgtacaatactgttatatcatacatcgagagcaatagaaaaaacagcaagcaaaccatccatctgcttaaacgattaccagcagacgtgctgaagaagacaataaagaacacattagatatccacaaaagcataaccataagcaacccaaaagagtcaaccataagtgatcaaaatgaccaaaccaaaaataatgatattaccggataaatatccttgtagtatatcatccatattgatctcaagtgaaagcacgattgctacattcaatcataaaaacatattacaatttaaccacaaccatttagataaccaccagtttttattaaatcatatatttgatgaaattcattggacacctaaaaacttattagatgccactcaacaatttctccaacatcttaacatccctgaagatatatatacagtatatatattagtgtcataatgcttgatcataacgattctatatcatccaaccacaaaactgtcttaataaagttatgggacaaaatggatcccataattaatggaagctctgctaatgtatatctgactgatagttatctaaaaggtgttatctctttttcagaatgtaatgctttagggagttacctttttaacggcccttatcttaaaaatgattataccaacttaattagtagacaaagcccactaatagagcatatgaatctaaaaaaactaactataacacagtcattaatatctagataccataaaggtgaactgaaattagaagaaccaacttatttccagtcattacttatgacatataaaagcatgtcctcgtctgaacaaattgctacaactaacttacttaaaaaaataatacgaagagctatagaaataagtgatgtaaaagtgtacgccatcttaaataaactaggactaaaggaaaaggacagagttaagcccaacaacaattcaggtgatgaaaactcagtacttacaaccataattaaagatgatatactctcagctgtggaaaacaatcaatcatatacaaattcagataaaaattactcagtaaatcaaaatatcaatatcaaaacaacactcttaaaaaagttgatgtgttcaatgcaacatcctccatcatggttaatacactggttcaatttatatacaaaattaaataacatattaacacaatatcgatcaaatgaggtaaaaagtcatgggtttatattaatagataatcaaactttgagtggttttcagtttattttaaatcaatatggttgcattgtttatcataaagggctcaaaaaaattacaactactacatacaatcaatttttgacatggaaagacatcagcctcagtagattaaatgtttgcttaattacttggataagtaattgtttaaatacattaaataaaagcttagggttgagatgcggattcaataatgttgtgctatcacaattattcctttacggagattgtatactgaaattatttcataatgaaggcttttacataataaaagaagtagaaggatttattatgtctttaattctaaacataacagaagaagatcaatttaggaaacgattttataatagcatgctaaacaacatcacagatgcagctattaaggctcaaaaggatctactatcaagagtatgtcacactttattagacaagacagtgtctgataatatcataaatggtaaatggataattctattaagtaaatttcttaaattgattaagcttgcaggtgataataatctcaataacttgagtgagctatattttctcttcagaatctttggacatccaatggttgatgaaagacaagcaatggatgctgtaagaattaactgcaatgaaactaagttctatttattaagtagcctaagtacgttgagaggtgctttcatttatagaatcataaaagggtttgtaaatacctacaacagatggcccactttaaggaatgctattgtcctacctctaagatggttaaactattataaacttaatacttatccatctctacttgaaatcacagaaaatgatttgattattttatcaggattgcggttctatcgtgagtttcatctgcctaaaaaagtggatcttgaaatgataataaatgacaaagctatttctcctccaaaagatctaatatggactagttttcctagaaattacatgccatcacatatacaaaattatatagaacatgaaaggttgaagttctctgaaagcgacagatcaagaagagtactagagtattacttgagagataataaattcaatgaatgtgacctatacaattgtgtagttaatcaaagctatctcaacaactctaatcatgtggtatcactaactggtaaagaaagagagctcagtgtgggtagaatgtttgctatgcaaccaggtatgtttaggcaaatccaaatcttagcagaaaaaatgatagccgaaaatattttacaattcttccctgagagtttgacaagatatggtgatctagagcttcaaaagatattagaattaaaagcaggtataagcaacaagtcaaatcgttataatgataactacaacaattatatcagtaaatgttctataataacagatcttagcaaatttaatcaagcatttagatatgaaacatcatgtgtctgcagtgatgtattagacgaactgcatggggtacaatctctattctcttggttgcatttaacaatacctcttgtcacaataatatgtacatatagacatgcacctccttttataaaggatcatgttgtcaatcttaatgaagttgatgaacaaagtgggttatacagatatcatatgggtggtattgagggctggtgtcaaaaactgtggaccattgaagccatatcattattagatctaatatctcttaaaggtaaattctccatcacagctctgataaatggtgataatcagtcaattgatataagtaaaccagttagacttatagagggtcagacccatgctcaagcagattatttgttagcattaaatagccttaaattgctatataaagagtatgcaggcataggccataagcttaagggaactgagacctatatatctcgagatatgcagttcatgagcaaaacaatccagcacaatggagtgtactatccagccagtatc-aaaaaagtcctgagagtaggtccatggataaatacaatacttgatgattttaaagttagtttagaatctataggtagcttaacacaggagttagaatacagaggagaaagcttattatgcagtttaatatttaggaatatttggttatacaatcaaattgctctgcaactccgaaatcatgctttatgtaataataagctatatttagatatattgaaagtattaaaacacttaaaaaccttttttaatcttgatagtatcgatacggcgttatcattgtatatgaacttgcctatgctgtttggtggtggtgatcctaatttgttatatcgaagcttttataggagaactccagacttccttacagaagctatagtacattcagtgtttgtgttgagctattatactggtcacgatctacaagataagctccaggatcttccagacgatagactgaacaaattcttgacttgtgtcatcacatttgataaaaatccaaatgccgagtttgtaacattgatgagggatccacaggctttagggtctgaaaggcaagctaaaattactagtgagattaatagattagcagtaacagaagtcttaagtatagctccaaacaaaatattttctaaaagtgcacaacactatactaccactgagattgatctaaatgacattatgcaaaatatagaaccaacttaccctcatggattaagagttgtttatgaaagcttacccttttat---aaagcagaaaaaatagttaatcttatatcaggaacaaaatctataactaatatacttgaaaaaacatcagcgatagatacaactgatattaatagggctactgatatgatgaggaaaaatataaccttacttataaggatacttccactagattgtaacaaagacaaaagggagttattaagtttagaaaatcttagcataactgaattaagcaagtatgtaagagaaagatcttggtcattatccaatatagtaggagtaacatcacctagtattatgttcacaatggacattaaatatacaactagcactatagccagtggtataattatagaaaaatataatgttaatggtttaactcgtggtgaaagaggacctactaagccatgggtaggttcatccacacaggagaaaaaaacaatgccagtgtacaatagacaagttttaaccaaaaagcaaagagaccaaatagatttattagcaaaattagactgggtatatgcatccatagacaacaaagatgaattcatggaagaactgagtactggaacacttggactgtcatatgaaaaggccaaaaagttgtttccacaatatctaagtgtcaattatttacaccggttaacagtcagtagtagaccatgcgaatttcctgcctcaataccagcttatagaacaacaaattatcattttgacactagtcctatcaatcatgtattaacagaaaagtatggagatgaagatatcgacattgtgtttcaaaattgcataagttttggtcttagcttgatgtcagttgtggaacaattcacaaacatatgtcctaatagaattattctcataccgaagctgaatgagatacatttgatgaaacctcctatatttacaggagatgttgatatcatcaagttgaagcaagtgatacaaaaacagcatatgttcctaccagataaaataagtttaacccaatatgtagaattattcttaagtaacaaagcacttaaatctggatctcatatcaactctaatttaatattagcacataaaatgtctgattattttcataatgcatatattttaagtactaatttagctggacattggattctgattattcaacttatgaaagattcaaaaggtatttttgaaaaagattggggagaggggtatataactgatcatatgttcattaatttgaatgttttctttaatgcttataagacttatttgctatgttttcatagaggttatggtaaagcaaaattagaatgtgatatgaacacttcagatcttctttgtg---ttttggagttaatagacagtagctactggaaatctatgtctaaagttttcctagaacaaaaagtcataaaatacatagtcaatcaag------acacaagtttgcatagaataaaaggttgtcacagttttaagttgtggtttttaaaacgccttaataatgctaaatttaccgtatgcccttgggttgttaacatagattatcacccaacacacatgaaagctatattatcttacatagatttagttagaatggggttaataaatgtagataaattaaccattaaa---aataaaaacaaattcaatgatgaattttacacatcaaatctcttttacattagttacaacttttcagacaacactcatctgctaacaaaacaaataaggattgctaattcagaattggaagataattataacaaactatatcacccaaccccagaagctttagaaaatgtatcattaatccctgttaaaagtaataatagaaacaaacctaaattttgtataagtggaagtactgaatctatgatgacgtcaacattctctaataaaatgcatattaaatcttccactgttaccacaaaattcaattatagcagacaagacttgtacaatttatttccaattgttgtgatagacaggattatagatcattcaggtaatacagaaaaatctaaccaactttacaccaccacttcacatcagacatctttagtaaggaatagtgcatcactttattgcatgcttccttggcatcatgtcaatagatttaactttgtatttagttccacaggatgcaagatcagtatagaatatattttaaaagatcttaagattaaagatcccagttgtatagcattcataggtgaaggagctggtaacttattattacgtacggtagtagaacttcaccctgacataagatatatttacagaagtttaaaagattgcaatgatcatagtttacctattgaatttctaaggttatacaacgggcatataaacatagattatggtgagaatttaaccattcctgctacagatgcaactaacaacatacattggtcttatttacatataaaatttgcagaacctattagtatctttgtctgtgatgctgaattacctgtcacagccaattggagtaaaatcataattgaatggagtaagcatgtaagaaagtgcaaatactgttcttctgtaaatagatgcattttaattgcaaaataccatgctcaagatgatattgatttcaaattagataacatcactatattaaaaacttatgtgtgcctaggtagcaagttaaaaggatctgaagtttacttagtccttacaataggccctgcaaatatacttcctg-tttttgatgttgtgcaaaatgctaaattgattctttcaagaactaaaaatttcattatgcctaaaaagattgacaaggaatctatcgatgcaaatattaaaagcttaatacctttcctttgttaccctataacaaaaaatggaattaagacttcattgtcaaaattgaagagtgtagttaatggagatatattatcatattctatagctggacgtaatgaagtattcagtaacaagcttataaatcacaagcatatgaatatcttaaaatggctggatcatgttttaaac---tttagatcagctgaacttaattacaatcatttatacatgatagagtccacatatccttacttgagtgaattattaaatagtttaacaaccaatgagctcaagaagctgattaaaataacaggtagtgtactatacaaccttcctaatgaacagtaa
>OR496327.1_France-2023
atggggtgcaattcactgagcatgataaaggttagattacaaaatttgtttgataatgacgaagtagcattgttaaaaataacatgttatactgacaaattaattcttctgactaatgcattagccaaagcaacaatacatacaattaaattaaacggcatagtttttatacatgttataacaagcagtgaagtgtgccctgataacaatattgtagtgaaatctaactttacaacaatgccaatattacaaaatggaggatacatatgggaattgattgaattgacacactgctctcaattaaatggtctaatagatgataattgtgaaatcaaattttctaaaagactaagtgactcagtaatgactgattatatgaatcaaatatctgatttacttgggcttgatctccattcatgaattatgtttagtctaattcaatagacatgtgtttattaccattttagttaatat---------------aaaacctcatcaaagggaaatggggcaaataaactcacccaatcaatcaaaccatgagcactacaaacgacaacaccaccatgcaaagattgatgatcacagacatgagacccctgtcgatggattcaataataacatctctcaccaaagaaatcatcacacacaaattcatatacttgataaacaatgaatgtattgtaagaaaactcgatgaaagacaagctacatttacattcctagtcaattatgagatgaagctattgcacaaagtagggagtaccaaatacaagaaatacaccgaatataatacaaaatatggcacattccctatgcctatatttatcaatcatggcgggtttctagaatgtattggcattaagcctacaaaacatactcctataatatacaaatatgacctcaacccgtaacttcc-aac---aaaa-aa--accaactcatccaaaccaagccattatccaaacaacaatgctcaacagttaagaaggagctaatccattttagtaatt-------aaaaataagggtgaaaccagtaacataaattggggcaaatacaaagatg------gctcttagcaaagtcaagttgaatgatacattaaataaggatcagctgctgtcatccagcaaatacactattcaacgtagtacaggagataatattgacactcccaattatgatgtgcaaaaacacctaaacaaactatgtggtatgctattaatcactgaagatgcaaatcataaattcacaggattaataggtatgctatatgctatgtccagattaggaagggaagacactataaagatacttaaagatgctggatatcatgttaaagctaatggagtagatataacaacatatcgtcaagatataaatggaaaggaaatgaaattcgaagtattaacattatcaagcttgacatcagaaatacaagtcaatattgagatagaatctagaaagtcctacaaaaaaatgctaaaagagatgggagaagtggctccagaatataggcatgattctccagactgtgggatgataatactgtgtatagctgcccttgtaataaccaaattagcagcaggagatagatcaggtcttacagcagtaattaggagggcaaacaatgtctt-aaaaaacgaaataaaacgctacaagggcctaataccaaaagacatagccaacagtttttatgaagtatttgaaaaataccctcatcttatagatgtttttgtgcactttggcatagcacaatcatccacaagagggggcagtagagttgaaggaatctttgcaggattgtttatgaatgcctatggttcaggacaagtaatgctaagatggggagttttagccaaatctgt-aaaaaatatcatgctaggacatgctagtgtccaagcagaaatggagcaagttgtggaagtctatgagtatgcacagaagttgggaggagaagctggtttctaccatatattgaacaatccaaaagcatcattgctgtcattaactcaatttcctaacttctcaagtgtggtcctaggtaatgcagcaggtctaggcataatgggagagtatagaggtacaccaagaaaccaagatctctatgatgcagccaaagcatatgcagagcaactcaaagaaaatggagtaataaactacagtgtattagacttaacaacagaagaattggaagccataaagcatcaactcaaccccaaagaagatgacgtagagctttaagttaac-------aaaaaa-tacggggcaaataagtcaacatggagaag-tttgcacctgaatttcatggagaagatgcaaataacaaagctaccaaattcctagaatcaataaaaggcaagtttgcatcatccaaagatcctaagaagaaagatagcataatatctgtcaactcaatagacatagaagtcactaaagagagcccgataacatctggcaccaacattatcaatccaacaagtgaagccgacagtaccccagaaactaaagccaactacccaagaaagcccttagtaagcttcaaagaagatctcaccccaagtgataaccctttctctaagttgtacaaagaaaccatagaaacatttgataacaatgaagaagaatctagctactcatatgaggagatcaatgaccaaacaaatgataacattacagcaagactagatagaattgatgaaaaattaagtgaaatattaggaatgctccatacattagtagttgcaagtgcaggacctacttcggctcgtgacggaataagagatgctatggttggtctaagagaagaaatgatagagaaaataagagcggaggcattaatgaccaatgataggttagaggccatggcaagacttaggaatgaggaaagcgaaaagatggcaaaagacacctcagatgaagtttctctcaatccaacctccaaaaaattgagtgacttgttggaagacaacgatagcgacaatgatctatcacttgatgatttttgatcagtcatcaactcactcagcaatcaacagcatcaacaaaacagacaccaatccattgaatcaaccgccagactgaaaaa--acaaacatccatcagcagaaccaccaaccaatcaatcaacaaattgatcaatcagcactctgacaaaattaacaatatagtaac----a-------a------a----------a------a-------a--a-g-aac---aagatggggcaaatatggaaacatacgtgaacaagcttcacgaaggctccacatacacagcagctgtccagtacaatgttctagaaaaagatgatgatcccgcatcactaacaatatgggtgcctatgttccagtcatctgtgccagccgacttgctcataaaagaacttgcaagcatcaacatactagtaaagcagatctctacgcccaaaggaccttcactacgagtcacaatcaactcaagaagtgctgtgctggctcaaatgcctagtaatttcaccataagtgcaaatgtatcattagatgaaagaagcaaattagcatatgacgtaactacaccttgtgaaatcaaagcatgcagtttaacatgcttgaaagtaaaaagtatgttaactacagtcaaagatctaaccatgaagacattcaaccccactcatgagatcattgctctatgtgaatttgaaaatattatgacatcaaaaagagtaataataccaacctatctaagatcaatcagtgtcaaaaacaaggatctgaactcactggaaaatatagcaaccaccgaattcaaaaatgctatcaccaatgctaaaattattccctatgcaggattagtgttagttatcacggttactgataataaaggagcattcaagtatatcaagccacagagtcaatttatagtggatcttggtgcttacctagaaaaagagagcatatattatgtgactactaattggaagcatacagctacacgtttttcaatcaaaccactagaggattaaactcaattatcaacattaaatgacaggttcacatatatcctc-aactgcacactatatctaaacatcataaacatctacactacacac-ttcatcacacaaaccaatcccactcaaaatctaaaatcacttccagccattatctgccagacctagagtgcgaataggt-----aaataaaacaagaatatggggtaaatagatatcagttagagttcaaccaatctcaacaaccatctataccgccaatccaatacatacattgcaaatcttaaaatgggaaacacatccatcacaatagaattcacaagcaaattttggccctattttacactaatacatatgatcttaactctaatctctttactaattataatcactattatgattgcaatactaaataagctaagtgaacataaaatattctgcaacaaaactcttgaacaaggacagatgtatcaaatcgacacatagtgttctcccattatgctgtatcaaattataatcttgtgtat----ataaat----aaacaaatccaatcttctcacagagtcatggcatcacaaaaccatgccaaccatcatggtagcatagagtagttatt-a----aaaaattaacataatgatgaattattagtatgggatc--aaaaaca-acattggggcaaatgcaacaatgtccaaaaacaagaatcaacgcactgccaggactctagaaaagacctgggatactcttaatcatctaattgtaatatcctcttgtttatacaaattaaatttaaaatccatagcacaaatagcactatcagttctggcaatgataatctcaacctctcttataattgcagccataatattcatcatctctgccaatcacaaagttacactaacaactgtcacagttcaaacaataaaaaaccacactgagaaaaacataaccacttaccttactcaagtctcaccagaaagggttggcccatccaaacaacccacagccactccaccaatccacacaaactcagccacaatatcacccaatacaaaatcagaaacacaccatacaacagcacaaaccaaaggcacaacctctactccaacacagaacaacaagccaagcacaaaaccacgtccaaaaaatccacc------aa------aaaaagatgattaccattttgaagtgttcaactttgttccctgtagtatatgtggcaacaatcaactctgcaaatccatctgcaaaacaataccaagcaataaaccaaag---aaaaaaccaactacaaaacccacaaacaaaccacctac-caaaaccacaaacaaaagagactcc-aaaacactagccaaaacact------------g------------a------aa------------aaag---aaa------cccccattaacc---caacaaaaaaaccaacccccaagaccacagaaagagacaccagcaccccacaatccactgtgctcgacacaaccacatcaaaccacacagaaagggacac-cagcacctcacaatccactgcgctcgacacaaccacaccaaaacatacaacccaa---cagcaatctct-ccactcaaccatccccgaaaacacacccaacttcacacaaacacccacagcatccgagccctccacatcaaattctatctaaaaactccagtcatatgcttagttattt--aaaa-actacatcttagcagagaaccgtgatccctcaagcaagaacgaa---------------------------------attaaat-ctggggcaaataacca---------------------------tggagttgctgatccatagatc---aagtgcaatcttcctaactcttgctattaatgcattgtaccttacctcaagtcagaacataactgaggagttttaccaatcaacatgtagtgcagttagcagaggttacttgagtgctttaagaactggttggtataccagtgtcataacaatagaattaagtaatataaaagaaaccaaatgcaatggaactgacactaaagttaaacttataaaacaagaattagataagtataagaatgcagtaactgaattacagttacttatgcaaaacacaccagctgtcaacaaccgggccagaagagaagcaccacagtatatgaactatacaatcaataccactaaaaacctaaatgtatcaataagc---aagaagaggaaacgaagatttctgggcttcttgttaggtgtaggatctgcaatagcaagtggtatagctgtatccaaagttctacaccttgaaggagaagtgaacaagatc-aaaaatgctttgcag-ctaacgaac---aaagctgtagtcagtctatcaaatggggtcagtgttttaaccaacagagtgttagatctcaagaattatataaacaaccaattattacctatggtaaatcgacagaattgtcgcatatccaacattgagacagttatagaattccagcagaagaacagcagattgttggaaatcaccagagaatttagtgtcaatgcaggtgtaacgacacctttaagcacttacatgttaacaaacagtgagttactatcattaatcaatgatatgcctataacaaatgatcag-aaaaaattaatgtcaagcaatgttcagatagtaaggcaacaaagttattctatcatgtctataataaaggaagaagtccttgcatatgttgtacagctacctatctatggtgtaattgatacaccttgctggaaattacacacatcacctctttgcaccaccaacatcaaagaaggatcaaatatttgtttaacaaggactgatagaggatggtattgtgataatgcaggatcagtatccttctttccacaagctgacacttgtaaagtacagtccaatcgagtattttgtgacactatgaacagtttgacattaccaagtgaagtcagcctttgtaacactgacatattcaatcccaagtatgactgcaaaattatgacatc-aaaaacagacataagcagctcagtaatcacttctctaggagctatagtgtcatgctatggtaagactaaatgtactgcatccaacaaaaatcgtggaattataaagacattttctaatggctgtgattatgtgtcaaacaaaggagtagatactgtatcagtgggcaacactttatattatgtcaacaagctggaaggcaaaaacctttatgtaaaaggggaacctataataaattactatgaccctctagtgtttccttctgatgagtttgatgcatcaatatctcaagtcaatgaaaaaattaatcaaagtttagcttttattcgtagatccgatgaattattacataatgtaaatactggaaaatctactacaaatattatgataactgcaattattatagtaatcattgtagtattgttatcattaatagctattggtttactgttgtattgcaaagccaaaaacacaccagttacattaagcaaagaccaactaagtggaatcaataatattgcattcagcaaatag-ac--aaaaaac-ca-cctgatcatgttccaacaac--aa--tccgctgaccatcaatcccaaatcaaccc-acaa-cagatacatcaacatcacagcacaggctgaatcatctcctcgcatcatgctacccacacaactaagctagatccctaattcatagttacat----aaaagcctcaaatatcgcaatc-aacactaaatcaacacatcattcacaaaactaacagctggggcaaatatgtcgcgaagaaatccctgcaaatttgagattagaggtcattgcttgaatggtagaagatgccactacagtcataattactttgaatggcctcctcatgcattgctagtgaggcaaaacttcatgttaaacaagatactcaagtcaatggacaagagcatagacactttgtctgaaataagtggagctgctgaacttgatagaacagaagaatatgctcttggcatagttggagtgctagagagctacataggatctataaacaacataacaaaacaatcagcatgtgttgctatgagtaaacttcttattgagatcaatagtgatgacattaaaaagctgagagataatgaagaacccaattcacctaagataagagtgtacaatactgttatatcatacatcgagagcaatagaaaaaacagcaagcaaaccatccatctgcttaaacgattaccagcagacgtgctgaagaagacaataaagaacacattagatatccacaaaagcataaccataagcaacccaaaagagtcaaccataagtgatcaaaatgaccaaaccaaaaataatgatattaccggataaatatccttgtagtatatcatccatattgatctcaagtgaaagcacgattgctacattcaatcataaaaacatattacaatttaaccacaaccatttagataaccaccagtttttattaaatcatatatttgatgaaattcattggacacctaaaaacttattagatgccactcaacaatttctccaacatcttaacatccctgaagatatatatacagtatatatattagtgtcataatgcttgatcataacgattctatatcatccaaccacaaaactgtcttaataaagttatgggacaaaatggatcccattattaatggaagctctgctaatgtatatctaactgatagttatctaaaaggtgttatctctttttcagaatgtaatgctttagggagttacctttttaacggcccttatcttaaaaatgattataccaacttaattagtagacaaagcccactaatagagcatatgaatctaaaaaaactaactataacacagtcattaatatctagataccataaaggtgaactgaaattagaagaaccaacttatttccaatcattacttatgacatataaaagcatgtcctcgtctgaacaaattgctacaactaacttacttaaaaaaataatacgaagagctatagaaataagtgatgtaaaagtgtacgccatcttaaataaactaggactaaaggaaaaggacagagttaagcccaacaacaattcaggtgatgaaaactcagtacttacaaccataattaaagatgatatactctcagctgtggaaaacaatcaatcatatacaaattcagataaaaattactcagtaaatcaaaatatcaatatcaaaacaacactcttaaaaaagttgatgtgttcaatgcaacatcctccatcatggttaatacactggttcaatttatatacaaaattaaataacatattaacacaatatcgatcaaatgaggtaaaaagtcatgggtttatattaatagataatcaaactttgagtggttttcagtttattttaaatcaatatggttgcattgtttatcataaagggctcaaaaaaattacaactactacatacaatcaatttttgacatggaaagacatcagcctcagtagattaaatgtttgcttaattacttggataagtaattgtttaaatacattaaataaaagcttagggttgagatgcggattcaataatgttgtgctatcacaattattcctttacggagattgtatactgaaattatttcataatgaaggcttttacataataaaagaagtagaaggatttattatgtctttaattctaaacataacagaagaagatcaatttaggaaacgattttataatagcatgctaaacaacatcacagatgcagctattaaggctcaaaaggatctactatcaagagtatgtcacactttattagacaagacagtgtctgataatatcataaatggtaaatggataattctattaagtaaatttcttaaattgattaagcttgcaggtgataataatctcaataacttgagtgagctatattttctcttcagaatctttggacatccaatggttgatgaaagacaagcaatggatgctgtaagaattaactgcaatgaaactaagttctatttattaagtagcctaagtacgttgagaggtgctttcatttatagaatcataaaagggtttgtaaatacctacaacagatggcccactttaaggaatgctattgtcctacctctaagatggttaaactattataaacttaatacttatccatctctacttgaaatcacagaaaatgatttgattattttatcaggattgcggttctatcgtgagtttcatctgcctaaaaaagtggatcttgaaatgataataaatgacaaagctatttctcctccaaaagatctaatatggactagttttcctagaaattacatgccatcacatatacaaaattatatagaacatgaaaggttgaagttctctgaaagcgacagatcaagaagagtactagagtattacttgagagataataaattcaatgaatgtgacctatacaattgtgtagttaatcaaagctatctcaacaactctaatcatgtggtatcactaactggtaaagaaagagagctcagtgtgggtagaatgtttgctatgcaaccaggtatgtttaggcaaatccaaatcttagcagaaaaaatgatagccgaaaatattttacaattcttccctgagagtttgacaagatatggtgatctagagcttcaaaagatattagaattaaaagcaggaataagcaacaagtcaaatcgttataatgataactacaacaattatatcagtaaatgttctataataacagatcttagcaaatttaatcaagcatttagatatgaaacatcatgtgtctgcagtgatgtattagacgaactgcatggggtacaatctctattctcttggttgcatttaacaatacctcttgtcacaataatatgtacatatagacatgcacctccttttataaaggatcatgttgtcaatcttaatgaagttgatgaacaaagtgggttatacagatatcatatgggtggtattgagggctggtgtcaaaaactgtggaccattgaagccatatcattattagatctaatatctcttaaaggtaaattctccatcacagctctgataaatggtgataatcagtcaattgatataagtaaaccagttagactcatagagggtcagacccatgctcaagcagattatttgttagcattaaatagccttaaattgctatataaagagtatgcaggcataggccataagcttaagggaactgagacctatatatctcgagatatgcagttcatgagcaaaacaatccagcacaatggagtgtactatccagccagtatc-aaaaaagtcctgagagtaggtccatggataaatacaatacttgatgattttaaagttagtttagaatctataggtagcttaacacaggagttagaatacagaggagaaagcttattatgcagtttaatatttaggaatatttggttatacaatcaaattgctctgcaactccgaaatcatgctttatgtaataataagctatatttagatatattgaaagtattaaaacacttaaaaaccttttttaatcttgatagtatcgatacggcgttatcattgtatatgaacttgcctatgctgtttggtggtggtgatcctaatttgttatatcgaagcttttataggagaactccagacttccttacagaagctatagtacattcagtgtttgtgttgagctattatactggtcacgatctacaagataagctccaggatcttccagacgatagactgaacaaattcttgacttgtgtcatcacatttgataaaaatccaaatgccgagtttgtaacattgatgagggatccacaggctttagggtctgaaaggcaagctaaaattactagtgagattaatagattagcagtaacagaagtcttaagtatagctccaaacaaaatattttctaaaagtgcacaacactatactaccactgagattgatctaaatgacattatgcaaaatatagaaccaacttaccctcatggattaagagttgtttatgaaagcttacccttttat---aaagcagaaaaaatagttaatcttatatcaggaacaaaatctataactaatatacttgaaaaaacatcagcgatagatacaactgatattaatagggctactgatatgatgaggaaaaatataaccttacttataaggatacttccactagattgtaacaaagacaaaagggagttattaagtttagaaaatcttagcataactgaattaagcaagtatgtaagagaaagatcttggtcattatccaatatagtaggagtaacatcacctagtattatgttcacaatggacattaaatatacaactagcactatagccagtggtataattatagaaaaatataatgttaatggtttaactcgtggtgaaagaggacctactaagccatgggtaggttcatccacacaggagaaaaaaacaatgccagtgtacaatagacaagttttaaccaaaaagcaaagagaccaaatagatttattagcaaaattagactgggtatatgcatccatagacaacaaagatgaattcatggaagaactgagtactggaacacttggactgtcatatgaaaaggccaaaaagttgtttccacaatatctaagtgtcaattatttacaccggttaacagtcagtagtagaccatgcgaatttcctgcctcaataccagcttatagaacaacaaattatcattttgacactagtcctatcaatcatgtattaacagaaaagtatggagatgaagatatcgacattgtgtttcaaaattgcataagttttggtcttagcttgatgtcagttgtggaacaattcacaaacatatgtcctaatagaattattctcataccgaagctgaatgagatacatttgatgaaacctcctatatttacaggagatgttgatatcatcaagttgaagcaagtgatacaaaaacagcatatgttcctaccagataaaataagtttaacccaatatgtagaattattcttaagtaacaaagcacttaaatctggatctcatatcaactctaatttaatattagcacataaaatgtctgattattttcataatgcatatattttaagtactaatttagctggacattggattctgattattcaacttatgaaagattcaaaaggtatttttgaaaaagattggggagaggggtatataactgatcatatgttcattaatttgaatgttttctttaatgcttataagacttatttgctatgttttcatagaggttatggtaaagcaaaattagaatgtgatatgaacacttcagatcttctttgtg---ttttggagttaatagacagtagctactggaaatctatgtctaaagttttcctagaacaaaaagtcataaaatacatagtcaatcaag------acacaagtttgcatagaataaaaggttgtcacagttttaagttgtggtttttaaaacgccttaataatgctaaatttaccgtatgcccttgggttgttaacatagattatcacccaacacacatgaaagctatattatcttacatagatttagttagaatggggttaataaatgtagataaattaaccattaaa---aataaaaacaaattcaatgatgaattttacacatcaaatctcttttacattagttacaacttttcagacaacactcatctgctaacaaaacaaataaggattgctaattcagaattagaagataattataacaaactatatcacccaaccccagaagctttagaaaatgtatcattaatccctgttaaaagtaataatagaaacaaacctaaattttgtataagtggaagtactgaatctatgatgacgtcaacattctctaataaaatgcatattaaatcttccactgttaccacaaaattcaattatagcagacaagacttgtacaatttatttccaattgttgtgatagacaggattatagatcattcaggtaatacagaaaaatctaaccaactttacaccaccacttcacatcagacatctttagtaaggaatagtgcatcactttattgcatgcttccttggcatcatgtcaatagatttaactttgtatttagttccacaggatgcaagatcagtatagaatatattttaaaagatcttaagattaaagatcccagttgtatagcattcataggtgaaggagctggtaacttattattacgtacggtagtagaacttcaccctgacataagatatatttacagaagtttaaaagattgcaatgatcatagtttacctattgaatttctaaggttatacaacgggcatataaacatagattatggtgagaatttaaccattcctgctacagatgcaactaacaacatacattggtcttatttacatataaaatttgcagaacctattagtatctttgtctgtgatgctgaattacctgtcacagccaactggagtaaaatcataattgaatggagtaagcatgtaagaaagtgcaaatactgttcttctgtaaatagatgcattttaattgcaaaataccatgctcaagatgatattgatttcaaattagataacatcactatattaaaaacttatgtgtgcctaggtagcaagttaaaaggatctgaagtttacttagtccttacaataggccctgcaaatatacttcctg-tttttgatgttgtgcaaaatgctaaattgattctttcaagaactaaaaatttcattatgcctaaaaagattgacaaggaatctatcgatgcaaatattaaaagcttaatacctttcctttgttaccctataacaaaaaatggaattaagacttcattgtcaaaattgaagagtgtagttaatggagatatattatcatattctatagctggacgtaatgaagtattcagtaacaagctcataaatcacaagcatatgaatatcttaaaatggctggatcatgttttaaac---tttagatcagctgaacttaattacaatcatttatacatgatagagtccacatatccttacttgagtgaattattaaatagtttaacaaccaatgagctcaagaagctgattaaaataacaggtagtgtactatacaaccttcctaatgaacagtaa
>OR496329.1_France-2023
atggggtgcaattcactgagcatgataaaggttagattacaaaatttgtttgataatgacgaagtagcattgttaaaaataacatgttatactgacaaattaattcttctgactaatgcattagccaaagcaacaatacatacaattaaattaaacggcatagtttttatacatgttataacaagcagtgaagtgtgccctgataacaatattgtagtgaaatctaactttacaacaatgccaatattacaaaatggaggatacatatgggaattgattgaattgacacactgctctcaattaaatggtctaatagatgataattgtgaaatcaaattttctaaaagactaagtgactcagtaatgactgattatatgaatcaaatatctgatttacttgggcttgatctccattcatgaattatgtttagtctaattcaatagacatgtgtttattaccattttagttaatat---------------aaaacctcatcaaagggaaatggggcaaataaactcacccaatcaatcaaaccatgagcactacaaacgacaacaccaccatgcaaagattgatgatcacagacatgagacccctgtcgatggattcaataataacatctctcaccaaagaaatcatcacacacaaattcatatacttgataaacaatgaatgtattgtaagaaaactcgatgaaagacaagctacatttacattcctagtcaattatgagatgaagctattgcacaaagtagggagtaccaaatacaagaaatacaccgaatataatacaaaatatggcacattccctatgcctatatttatcaatcatggcgggtttctagaatgtattggcattaagcctacaaaacatactcctataatatacaaatatgacctcaacccgtaacttcc-aac---aaaa-aa--accaactcatccaaaccaagccattatccaaacaacaatgctcaacagttaagaaggagctaatccattttagtaatt-------aaaaataagggtgaaaccagtaacataaattggggcaaatacaaagatg------gctcttagcaaagtcaagttgaatgatacattaaataaggatcagctgctgtcatccagcaaatacactattcaacgtagtacaggagataatattgacactcccaattatgatgtgcaaaaacacctaaacaaactatgtggtatgctattaatcactgaagatgcaaatcataaattcacaggattaataggtatgctatatgctatgtccagattaggaagggaagacactataaagatacttaaagatgctggatatcatgttaaagctaatggagtagatataacaacatatcgtcaagatataaatggaaaggaaatgaaattcgaagtattaacattatcaagcttgacatcagaaatacaagtcaatattgagatagaatctagaaagtcctacaaaaaaatgctaaaagagatgggagaagtggctccagaatataggcatgattctccagactgtgggatgataatactgtgtatagctgcccttgtaataaccaaattagcagcaggagatagatcaggtcttacagcagtaattaggagggcaaacaatgtctt-aaaaaacgaaataaaacgctacaagggcctaataccaaaagacatagccaacagtttttatgaagtatttgaaaaataccctcatcttatagatgtttttgtgcactttggcatagcacaatcatccacaagagggggcagtagagttgaaggaatctttgcaggattgtttatgaatgcctatggttcaggacaagtaatgctaagatggggagttttagccaaatctgt-aaaaaatatcatgctaggacatgctagtgtccaagcagaaatggagcaagttgtggaagtctatgagtatgcacagaagttgggaggagaagctggtttctaccatatattgaacaatccaaaagcatcattgctgtcattaactcaatttcctaacttctcaagtgtggtcctaggtaatgcagcaggtctaggcataatgggagagtatagaggtacaccaagaaaccaagatctctatgatgcagccaaagcatatgcagagcaactcaaagaaaatggagtaataaactacagtgtattagacttaacaacagaagaattggaagccataaagcatcaactcaaccccaaagaagatgacgtagagctttaagttaac-------aaaaaa-tacggggcaaataagtcaacatggagaag-tttgcacctgaatttcatggagaagatgcaaataacaaagctaccaaattcctagaatcaataaaaggcaagtttgcatcatccaaagatcctaagaagaaagatagcataatatctgtcaactcaatagacatagaagtcactaaagagagcccgataacatctggcaccaacattatcaatccaacaagtgaagccgacagtaccccagaaactaaagccaactacccaagaaagcccttagtaagcttcaaagaagatctcaccccaagtgataaccctttctctaagttgtacaaagaaaccatagaaacatttgataacaatgaagaagaatctagctactcatatgaggagatcaatgaccaaacaaatgataacattacagcaagactagatagaattgatgaaaaattaagtgaaatattaggaatgctccatacattagtagttgcaagtgcaggacctacttcggctcgtgacggaataagagatgctatggttggtctaagagaagaaatgatagagaaaataagagcggaggcattaatgaccaatgataggttagaggccatggcaagacttaggaatgaggaaagcgaaaagatggcaaaagacacctcagatgaagtttctctcaatccaacctccaaaaaattgagtgacttgttggaagacaacgatagcgacaatgatctatcacttgatgatttttgatcagtcatcaactcactcagcaatcaacagcatcaacaaaacagacaccaatccattgaatcaaccgccagactgaaaaa--acaaacatccatcagcagaaccaccaaccaatcaatcaacaaattgatcaatcagcactctgacaaaattaacaatatagtaac----a-------a------a----------a------a-------a--a-g-aac---aagatggggcaaatatggaaacatacgtgaacaagcttcacgaaggctccacatacacagcagctgtccagtacaatgttctagaaaaagatgatgatcccgcatcactaacaatatgggtgcctatgttccagtcatctgtgccagccgacttgctcataaaagaacttgcaagcatcaacatactagtaaagcagatctctacgcccaaaggaccttcactacgagtcacaatcaactcaagaagtgctgtgctggctcaaatgcctagtaatttcaccataagtgcaaatgtatcattagatgaaagaagcaaattagcatatgacgtaactacaccttgtgaaatcaaagcatgcagtttaacatgcttgaaagtaaaaagtatgttaactacagtcaaagatctaaccatgaagacattcaaccccactcatgagatcattgctctatgtgaatttgaaaatattatgacatcaaaaagagtaataataccaacctatctaagatcaatcagtgtcaaaaacaaggatctgaactcactggaaaatatagcaaccaccgaattcaaaaatgctatcaccaatgctaaaattattccctatgcaggattagtgttagttatcacggttactgataataaaggagcattcaagtatatcaagccacagagtcaatttatagtggatcttggtgcttacctagaaaaagagagcatatattatgtgactactaattggaagcatacagctacacgtttttcaatcaaaccactagaggattaaactcaattatcaacattaaatgacaggttcacatatatcctc-aactgcacactatatctaaacatcataaacatctacactacacac-ttcatcacacaaaccaatcccactcaaaatctaaaatcacttccagccattatctgccagacctagagtgcgaataggt-----aaataaaacaagaatatggggtaaatagatatcagttagagttcaaccaatctcaacaaccatctataccgccaatccaatacatacattgcaaatcttaaaatgggaaacacatccatcacaatagaattcacaagcaaattttggccctattttacactaatacatatgatcttaactctaatctctttactaattataatcactattatgattgcaatactaaataagctaagtgaacataaaatattctgcaacaaaactcttgaacaaggacagatgtatcaaatcgacacatagtgttctcccattatgctgtatcaaattataatcttgtgtat----ataaat----aaacaaatccaatcttctcacagagtcatggcatcacaaaaccatgccaaccatcatggtagcatagagtagttatt-a----aaaaattaacataatgatgaattattagtatgggatc--aaaaaca-acattggggcaaatgcaacaatgtccaaaaacaagaatcaacgcactgccaggactctagaaaagacctgggatactcttaatcatctaattgtaatatcctcttgtttatacaaattaaatttaaaatccatagcacaaatagcactatcagttctggcaatgataatctcaacctctcttataattgcagccataatattcatcatctctgccaatcacaaagttacactaacaactgtcacagttcaaacaataaaaaaccacactgagaaaaacataaccacttaccttactcaagtctcaccagaaagggttggcccatccaaacaacccacagccactccaccaatccacacaaactcagccacaatatcacccaatacaaaatcagaaacacaccatacaacagcacaaaccaaaggcacaacctctactccaacacagaacaacaagccaagcacaaaaccacatccaaaaaatccacc------aa------aaaaagatgattaccattttgaagtgttcaactttgttccctgtagtatatgtggcaacaatcaactctgcaaatccatctgcaaaacaataccaagcaataaaccaaag---aaaaaaccaactacaaaacccacaaacaaaccacctac-caaaaccacaaacaaaagagactcc-aaaacactagccaaaacact------------g------------a------aa------------aaag---aaa------ccaccattaacc---caacaaaaaaaccaacccccaagaccacagaaagagacaccagcaccccacaatccactgtgctcgacacaaccacatcaaaccacacagaaagggacac-cagcacctcacaatccactgcgctcgacacaaccacaccaaaacatacaacccaa---cagcaatctct-ccactcaaccatccccgaaaacacacccaacttcacacaaacacccacagcatccgagccctccacatcaaattctatctaaaaactccagtcatatgcttagttattt--aaaa-actacatcttagcagagaaccgtgatccctcaagcaagaacgaa---------------------------------attaaat-ctggggcaaataacca---------------------------tggagttgctgatccatagatc---aagtgcaatcttcctaactcttgctattaatgcattgtaccttacctcaagtcagaacataactgaggagttttaccaatcaacatgtagtgcagttagcagaggttacttgagtgctttaagaactggttggtataccagtgtcataacaatagaattaagtaatataaaagaaaccaaatgcaatggaactgacactaaagttaaacttataaaacaagaattagataagtataagaatgcagtaactgaattacagttacttatgcaaaacacaccagctgtcaacaaccgggccagaagagaagcaccacagtatatgaactatacaatcaataccactaaaaacctaaatgtatcaataagc---aagaagaggaaacgaagatttctgggcttcttgttaggtgtaggatctgcaatagcaagtggtatagctgtatccaaagttctacaccttgaaggagaagtgaacaagatc-aaaaatgctttgcag-ctaacgaac---aaagctgtagtcagtctatcaaatggggtcagtgttttaaccaacagagtgttagatctcaagaattatataaacaaccaattattacctatggtaaatcgacagaattgtcgcatatccaacattgagacagttatagaattccagcagaagaacagcagattgttggaaatcaccagagaatttagtgtcaatgcaggtgtaacgacacctttaagcacttacatgttaacaaacagtgagttactatcattaatcaatgatatgcctataacaaatgatcag-aaaaaattaatgtcaagcaatgttcagatagtaaggcaacaaagttattctatcatgtctataataaaggaagaagtccttgcatatgttgtacagctacctatctatggtgtaattgatacaccttgctggaaattacacacatcacctctttgcaccaccaacatcaaagaaggatcaaatatttgtttaacaaggactgatagaggatggtattgtgataatgcaggatcagtatccttctttccacaagctgacacttgtaaagtacagtccaatcgagtattttgtgacactatgaacagtttgacattaccaagtgaagtcagcctttgtaacactgacatattcaatcccaagtatgactgcaaaattatgacatc-aaaaacagacataagcagctcagtaatcacttctctaggagctatagtgtcatgctatggtaagactaaatgtactgcatccaacaaaaatcgtggaattataaagacattttctaatggctgtgattatgtgtcaaacaaaggagtagatactgtatcagtgggcaacactttatattatgtcaacaagctggaaggcaaaaacctttatgtaaaaggggaacctataataaattactatgaccctctagtgtttccttctgatgagtttgatgcatcaatatctcaagtcaatgaaaaaattaatcaaagtttagcttttattcgtagatccgatgaattattacataatgtaaatactggaaaatctactacaaatattatgataactgcaattattatagtaatcattgtagtattgttatcattaatagctattggtttactgttgtattgcaaagccaaaaacacaccagttacattaagcaaagaccaactaagtggaatcaataatattgcattcagcaaatag-ac--aaaaaac-ca-cctgatcatgttccaacaac--aa--tccgctgaccatcaatcccaaatcaaccc-acaa-cagatacatcaacatcacagcacaggctgaatcatctcctcgcatcatgctacccacacaactaagctagatccctaattcatagttacat----aaaagcctcaaatatcgcaatc-aacactaaatcaacacatcattcacaaaactaacagctggggcaaatatgtcgcgaagaaatccctgcaaatttgagattagaggtcattgcttgaatggtagaagatgccactacagtcataattactttgaatggcctcctcatgcattgctagtgaggcaaaacttcatgttaaacaagatactcaagtcaatggacaagagcatagacactttgtctgaaataagtggagctgctgaacttgatagaacagaagaatatgctcttggcatagttggagtgctagagagctacataggatctataaacaacataacaaaacaatcagcatgtgttgctatgagtaaacttcttattgagatcaatagtgatgacattaaaaagctgagagataatgaagaacccaattcacctaagataagagtgtacaatactgttatatcatacatcgagagcaatagaaaaaacagcaagcaaaccatccatctgcttaaacgattaccagcagacgtgctgaagaagacaataaagaacacattagatatccacaaaagcataaccataagcaacccaaaagagtcaaccataagtgatcaaaatgaccaaaccaaaaataatgatattaccggataaatatccttgtagtatatcatccatattgatctcaagtgaaagcacgattgctacattcaatcataaaaacatattacaatttaaccacaaccatttagataaccaccagtttttattaaatcatatatttgatgaaattcattggacacctaaaaacttattagatgccactcaacaatttctccaacatcttaacatccctgaagatatatatacagtatatatattagtgtcataatgcttgatcataacgattctatatcatccaaccacaaaactgtcttaataaagttatgggacaaaatggatcccattattaatggaagctctgctaatgtatatctaactgatagttatctaaaaggtgttatctctttttcagaatgtaatgctttagggagttacctttttaacggcccttatcttaaaaatgattataccaacttaattagtagacaaagcccactaatagagcatatgaatctaaaaaaactaactataacacagtcattaatatctagataccataaaggtgaactgaaattagaagaaccaacttatttccaatcattacttatgacatataaaagcatgtcctcgtctgaacaaattgctacaactaacttacttaaaaaaataatacgaagagctatagaaataagtgatgtaaaagtgtacgccatcttaaataaactaggactaaaggaaaaggacagagttaagcccaacaacaattcaggtgatgaaaactcagtacttacaaccataattaaagatgatatactctcagctgtggaaaacaatcaatcatatacaaattcagataaaaattactcagtaaatcaaaatatcaatatcaaaacaacactcttaaaaaagttgatgtgttcaatgcaacatcctccatcatggttaatacactggttcaatttatatacaaaattaaataacatattaacacaatatcgatcaaatgaggtaaaaagtcatgggtttatattaatagataatcaaactttgagtggttttcagtttattttaaatcaatatggttgcattgtttatcataaagggctcaaaaaaattacaactactacatacaatcaatttttgacatggaaagacatcagcctcagtagattaaatgtttgcttaattacttggataagtaattgtttaaatacattaaataaaagcttagggttgagatgcggattcaataatgttgtgctatcacaattattcctttacggagattgtatactgaaattatttcataatgaaggcttttacataataaaagaagtagaaggatttattatgtctttaattctaaacataacagaagaagatcaatttaggaaacgattttataatagcatgctaaacaacatcacagatgcagctattaaggctcaaaaggatctactatcaagagtatgtcacactttattagacaagacagtgtctgataatatcataaatggtaaatggataattctattaagtaaatttcttaaattgattaagcttgcaggtgataataatctcaataacttgagtgagctatattttctcttcagaatctttggacatccaatggttgatgaaagacaagcaatggatgctgtaagaattaactgcaatgaaactaagttctatttattaagtagcctaagtacgttgagaggtgctttcatttatagaatcataaaagggtttgtaaatacctacaacagatggcccactttaaggaatgctattgtcctacctctaagatggttaaactattataaacttaatacttatccatctctacttgaaatcacagaaaatgatttgattattttatcaggattgcggttctatcgtgagtttcatctgcctaaaaaagtggatcttgaaatgataataaatgacaaagctatttctcctccaaaagatctaatatggactagttttcctagaaattacatgccatcacatatacaaaattatatagaacatgaaaggttgaagttctctgaaagcgacagatcaagaagagtactagagtattacttgagagataataaattcaatgaatgtgacctatacaattgtgtagttaatcaaagctatctcaacaactctaatcatgtggtatcactaactggtaaagaaagagagctcagtgtgggtagaatgtttgctatgcaaccaggtatgtttaggcaaatccaaatcttagcagaaaaaatgatagccgaaaatattttacaattcttccctgagagtttgacaagatatggtgatctagagcttcaaaagatattagaattaaaagcaggaataagcaacaagtcaaatcgttataatgataactacaacaattatatcagtaaatgttctataataacagatcttagcaaatttaatcaagcatttagatatgaaacatcatgtgtctgcagtgatgtattagacgaactgcatggggtacaatctctattctcttggttgcatttaacaatacctcttgtcacaataatatgtacatatagacatgcacctccttttataaaggatcatgttgtcaatcttaatgaagttgatgaacaaagtgggttatacagatatcatatgggtggtattgagggctggtgtcaaaaactgtggaccattgaagccatatcattattagatctaatatctcttaaaggtaaattctccatcacagctctgataaatggtgataatcagtcaattgatataagtaaaccagttagactcatagagggtcagacccatgctcaagcagattatttgttagcattaaatagccttaaattgctatataaagagtatgcaggcataggccataagcttaagggaactgagacctatatatctcgagatatgcagttcatgagcaaaacaatccagcacaatggagtgtactatccagccagtatc-aaaaaagtcctgagagtaggtccatggataaatacaatacttgatgattttaaagttagtttagaatctataggtagcttaacacaggagttagaatacagaggagaaagcttattatgcagtttaatatttaggaatatttggttatacaatcaaattgctctgcaactccgaaatcatgctttatgtaataataagctatatttagatatattgaaagtattaaaacacttaaaaaccttttttaatcttgatagtatcgatacggcgttatcattgtatatgaacttgcctatgctgtttggtggtggtgatcctaatttgttatatcgaagcttttataggagaactccagacttccttacagaagctatagtacattcagtgtttgtgttgagctattatactggtcacgatctacaagataagctccaggatcttccagacgatagactgaacaaattcttgacttgtgtcatcacatttgataaaaatccaaatgccgagtttgtaacattgatgagggatccacaggctttagggtctgaaaggcaagctaaaattactagtgagattaatagattagcagtaacagaagtcttaagtatagctccaaacaaaatattttctaaaagtgcacaacactatactaccactgagattgatctaaatgacattatgcaaaatatagaaccaacttaccctcatggattaagagttgtttatgaaagcttacccttttat---aaagcagaaaaaatagttaatcttatatcaggaacaaaatctataactaatatacttgaaaaaacatcagcgatagatacaactgatattaatagggctactgatatgatgaggaaaaatataaccttacttataaggatacttccactagattgtaacaaagacaaaagggagttattaagtttagaaaatcttagcataactgaattaagcaagtatgtaagagaaagatcttggtcattatccaatatagtaggagtaacatcacctagtattatgttcacaatggacattaaatatacaactagcactatagccagtggtataattatagaaaaatataatgttaatggtttaactcgtggtgaaagaggacctactaagccatgggtaggttcatccacacaggagaaaaaaacaatgccagtgtacaatagacaagttttaaccaaaaagcaaagagaccaaatagatttattagcaaaattagactgggtatatgcatccatagacaacaaagatgaattcatggaagaactgagtactggaacacttggactgtcatatgaaaaggccaaaaagttgtttccacaatatctaagtgtcaattatttacaccggttaacagtcagtagtagaccatgcgaatttcctgcctcaataccagcttatagaacaacaaattatcattttgacactagtcctatcaatcatgtattaacagaaaagtatggagatgaagatatcgacattgtgtttcaaaattgcataagttttggtcttagcttgatgtcagttgtggaacaattcacaaacatatgtcctaatagaattattctcataccgaagctgaatgagatacatttgatgaaacctcctatatttacaggagatgttgatatcatcaagttgaagcaagtgatacaaaaacagcatatgttcctaccagataaaataagtttaacccaatatgtagaattattcttaagtaacaaagcacttaaatctggatctcatatcaactctaatttaatattagcacataaaatgtctgattattttcataatgcatatattttaagtactaatttagctggacattggattctgattattcaacttatgaaagattcaaaaggtatttttgaaaaagattggggagaggggtatataactgatcatatgttcattaatttgaatgttttctttaatgcttataagacttatttgctatgttttcatagaggttatggtaaagcaaaattagaatgtgatatgaacacttcagatcttctttgtg---ttttggagttaatagacagtagctactggaaatctatgtctaaagttttcctagaacaaaaagtcataaaatacatagtcaatcaag------acacaagtttgcatagaataaaaggttgtcacagttttaagttgtggtttttaaaacgccttaataatgctaaatttaccgtatgcccttgggttgttaacatagattatcacccaacacacatgaaagctatattatcttacatagatttagttagaatggggttaataaatgtagataaattaaccattaaa---aataaaaacaaattcaatgatgaattttacacatcaaatctcttttacattagttacaacttttcagacaacactcatctgctaacaaaacaaataaggattgctaattcagaattagaagataattataacaaactatatcacccaaccccagaagctttagaaaatgtatcattaatccctgttaaaagtaataatagaaacaaacctaaattttgtataagtggaagtactgaatctatgatgacgtcaacattctctaataaaatgcatattaaatcttccactgttaccacaaaattcaattatagcagacaagacttgtacaatttatttccaattgttgtgatagacaggattatagatcattcaggtaatacagaaaaatctaaccaactttacaccaccacttcacatcagacatctttagtaaggaatagtgcatcactttattgcatgcttccttggcatcatgtcaatagatttaactttgtatttagttccacaggatgcaagatcagtatagaatatattttaaaagatcttaagattaaagatcccagttgtatagcattcataggtgaaggagctggtaacttattattacgtacggtagtagaacttcaccctgacataagatatatttacagaagtttaaaagattgcaatgatcatagtttacctattgaatttctaaggttatacaacgggcatataaacatagattatggtgagaatttaaccattcctgctacagatgcaactaacaacatacattggtcttatttacatataaaatttgcagaacctattagtatctttgtctgtgatgctgaattacctgtcacagccaactggagtaaaatcataattgaatggagtaagcatgtaagaaagtgcaaatactgttcttctgtaaatagatgcattttaattgcaaaataccatgctcaagatgatattgatttcaaattagataacatcactatattaaaaacttatgtgtgcctaggtagcaagttaaaaggatctgaagtttacttagtccttacaataggccctgcaaatatacttcctg-tttttgatgttgtgcaaaatgctaaattgattctttcaagaactaaaaatttcattatgcctaaaaagattgacaaggaatctatcgatgcaaatattaaaagcttaatacctttcctttgttaccctataacaaaaaatggaattaagacttcattgtcaaaattgaagagtgtagttaatggagatatattatcatattctatagctggacgtaatgaagtattcagtaacaagctcataaatcacaagcatatgaatatcttaaaatggctggatcatgttttaaac---tttagatcagctgaacttaattacaatcatttatacatgatagagtccacatatccttacttgagtgaattattaaatagtttaacaaccaatgagctcaagaagctgattaaaataacaggtagtgtactatacaaccttcctaatgaacagtaa
>OR496385.1_France-2023
atggggtgcaattcactgagcatgataaaggttagattacaaaatttgtttgataatgacgaagtagcattgttaaaaataacatgttatactgacaaattaattcttctgactaatgcattagccaaagcaacaatacatacaattaaattaaacggcatagtttttatacatgttataacaagcagtgaagtgtgccctgataacaatattgtagtgaaatctaactttacaacaatgccaatattacaaaatggaggatacatatgggaattgattgaattgacacactgctctcaattaaatggtctaatagatgataattgtgaaatcaaattttctaaaagactaagtgactcagtaatgactgattatatgaatcaaatatctgatttacttgggcttgatctccattcatgaattatgtttagtctaattcaatagacatgtgtttattaccattttagttaatat---------------aaaacctcatcaaagggaaatggggcaaataaactcacccaatcaatcaaaccatgagcgccacaaacgacaacaccaccatgcaaagattgatgatcacagacatgagacccctgtcgatggattcaataataacatctctcaccaaagaaatcatcacacacaaattcatatacttgataaacaatgaatgtattgtaagaaaactcgatgaaagacaagctacatttacattcctagtcaattatgagatgaagctattgcacaaagtagggagtaccaaatacaagaaatacaccgaatataatacaaaatatggcacattccctatgcctatatttatcaatcatggcgggtttctagaatgtattggcattaagcctacaaaacatactcctataatatacaaatatgacctcaacccgtaacttcc-aac---aaaa-aa--accaactcatccaaaccaagccattatccaaacaacaatgctcaacagttaagaaggagctaatccattttagtaatt-------aaaaataagggtgaaaccagtaacataaattggggcaaatacaaagatg------gctcttagcaaagtcaagttgaatgatacattaaataaggatcagctgctgtcatccagcaaatacactattcaacgtagtacaggagataatattgacactcccaattatgatgtgcaaaaacacctaaacaaactatgtggtatgctattaatcactgaagatgcaaatcataaattcacaggattaataggtatgctatatgctatgtccagattaggaagggaagacactataaagatacttaaagatgctggatatcatgttaaagctaatggagtagatataacaacatatcgtcaagatataaatggaaaggaaatgaaattcgaagtattaacattatcaagcttgacatcagaaatacaagtcaatattgagatagaatctagaaagtcctacaaaaaaatgctaaaagagatgggagaagtggctccagaatataggcatgattctccagactgtgggatgataatactgtgtatagctgcccttgtaataaccaaattagcagcaggagatagatcaggtcttacagcagtaattaggagggcaaacaatgtttt-aaaaaacgaaataaaacgctacaagggcctaataccaaaagacatagccaacagtttttatgaagtatttgaaaaataccctcatcttatagatgtttttgtgcactttggcatagcacaatcatccacaagagggggcagtagagttgaaggaatctttgcaggattgtttatgaatgcctatggttcaggacaagtaatgctaagatggggagttttagccaaatctgt-aaaaaatatcatgctaggacatgctagtgtccaagcagaaatggagcaagttgtggaagtctatgagtatgcacagaagttgggaggagaagctggtttctaccatatattgaacaatccaaaagcatcattgctgtcattaactcaatttcctaacttctcaagtgtggtcctaggtaatgcagcaggtctaggcataatgggagagtatagaggtacaccaagaaaccaagatctctatgatgcagccaaagcatatgcagagcaactcaaagaaaatggagtaataaactacagtgtattagacttaacaacagaagaattggaagccataaagcatcaactcaaccccaaagaagatgacgtagagctttaagttaac-------aaaaaa-tacggggcaaataagtcaacatggagaag-tttgcacctgaatttcatggagaagatgcaaataacaaagctaccaaattcctagaatcaataaaaggcaagtttgcatcatccaaagatcctaagaagaaagatagcataatatctgtcaactcaatagacatagaagtcactaaagagagcccgataacatctggcaccaacattatcaatccaacaagtgaagccgacagtaccccagaaactaaagccaactacccaagaaaacccttagtaagcttcaaagaagatctcaccccaagtgataaccctttctctaagttgtacaaagaaaccatagaaacatttgataacaatgaagaagaatctagctactcatatgaggagatcaatgaccaaacaaatgacaacattacagcaagactagatagaattgatgaaaaattaagtgaaatattaggaatgctccatacattagtagttgcaagtgcaggacctacttcggctcgtgacggaataagagatgctatggttggtctaagagaagaaatgatagaaaaaataagagcagaagcattaatgaccaatgataggttagaggccatggcaagacttaggaatgaggaaagcgaaaagatggcaaaagacacctcagatgaagtgtctctcaatccaacctccaaaaaattgagtgacttgttggaagacaacgatagcgacaatgatctatcacttgatgatttttgatcagtcatcaactcactcagcaatcaacagcatcaacaaaacagacaccaatccattgaatcaaccgccagattgaaaaa--acaaacatccatcagcagaaccaccaaccaatcaatcaaccaattgatcaatcagcactctgacaaaattaacaatatagtaac----a-------a------a----------a------a-------a--a-g-aac---aagatggggcaaatatggaaacatacgtgaacaagcttcacgaaggctccacatacacagcagctgtccagtacaatgttctagaaaaagatgatgatcccgcatcactaacaatatgggtgcctatgttccagtcatctgtgccagccgacttgctcataaaagaacttgcaagcatcaacatactagtaaagcagatctctacgcccaaaggaccttcactacgagtcacaatcaactcaagaagtgctgtgctggctcaaatgcctagtaatttcaccataagtgcaaatgtatcattagatgaaagaagcaaattagcatatgatgtaactacaccttgtgaaatcaaagcatgcagtttaacatgcttgaaagtaaaaagtatgttaactacagtcaaagatctaaccatgaagacattcaaccccactcatgagatcattgctctatgtgaatttgaaaatattatgacatcaaaaagagtaataataccaacctatctaagatcaatcagtgtcaaaaacaaggatctgaactcactggaaaatatagcaaccaccgaattcaaaaatgctatcaccaatgctaaaattattccctatgcaggattagtgttagttatcacggttactgataataaaggagcattcaagtatatcaagccacagagtcaatttatagtggatcttggtgcttacctagaaaaagagagcatatattatgtgactactaattggaagcatacagctacacgtttttcaatcaaaccactagaggattaaactcaattatcaacattaaatgacaggttcacatatatcctc-aactgcacactatatctaaacatcataaacatctacactacacac-ttcatcacacaaaccaatcccactcaaaatctaaaatcacttccagccattatctgccagacctagagtgcgaataggt-----aaataaaacaagaatatggggtaaatagatatcagttagagttcaaccaatctcaacaaccatctataccgccaatccaatacatacattgcaaatcttaaaatgggaaacacatccatcacaatagaattcacaagcaaattttggccctattttacactaatacatatgatcttaactctaatctctttactaattataatcactattatgattgcaatactaaataagctaagtgaacataaaatattctgcaacaaaactcttgaacaaggacagatgtatcaaatcgacacatagtgttctcccattatgctgtatcaaattataatcttgtgtat----ataaat----aaacaaatccaatcttctcacagagtcatggcatcacaaaaccatgccaaccatcatggtagcatagagtagttatt-a----aaaaattaacataatgatgaattattagtatgggatc--aaaaaca-acattggggcaaatgcaacaatgtccaaaaacaagaatcaacgcactgccaggactctagaaaagacctgggatactcttaatcatctaattgtaatatcctcttgtttatacaaattaaatttaaaatccatagcacaaatagcactatcagttctggcaatgataatctcaacctctcttataattgcagccataatattcatcatctctgccaatcacaaagttacactaacaactgtcacagttcaaacaataaaaaaccacactgagaaaaatataaccacttaccttactcaagtctcaccagaaagggttggcccatccaaacaacccacagccactccaccaatccacacaaactcagccacaatatcacccaatacaaaatcagaaacacaccatacaacagcacaaaccaaaggcacaacctctactccaacacagaacaacaagccaagcacaaaaccacgtccaaaaaatccacc------aa------aaaaagatgattaccattttgaagtgttcaactttgttccctgtagtatatgcggcaacaatcaactctgcaaatccatctgcaaaacaataccaagcaacaaaccaaag---aaaaaaccaactacaaaacccacaaacaaaccacctac-caaaaccacaaacaaaagagactct-aaaacactagccaaaacact------------g------------a------aa------------aaag---aaa------ccaccattaacc---caacaaaaaaaccaacccccaagactacagaaagagacaccagcaccccacaatccactgtgctcgacacaaccacatcaaaccacacagaaagggacac-cagcacctcacaatccactgcgctcgacacaaccacaccaaaatatacaacccaa---cagcaatctct-ccactcaaccatccccgaaaacacacccaactccacacaaacacccacagcatccgagccctccacatcaaattctatccaaaaactccagtcatatgcttagttattt--aaaa-actacatcttagcagagaaccgtgatccctcaagcaagaacgaa---------------------------------attaaat-ctggggcaaataacca---------------------------tggagttgctgatccatagatc---aagtgcaatcttcctaactcttgctattaatgcattgtaccttacctcaagtcagaacataactgaggagttttaccaatcaacatgtagtgcagttagcagaggttacttgagtgctttaagaactggttggtataccagtgtcataacaatagaattaagtaatataaaagaaaccaaatgcaatggaactgacactaaagttaaacttataaaacaagaattagataagtataagaatgcagtaactgaattacagttacttatgcaaaacacaccagctgtcaacaaccgggccagaagagaagcaccacagtatatgaactatacaatcaataccactaaaaacctaaatgtatcaataagc---aagaagaggaaacgaagatttctaggcttcttgttaggtgtaggatctgcaatagcaagtggtatagctgtatccaaagttctacaccttgaaggagaagtgaacaagatc-aaaaatgctttgcag-ctaacgaac---aaagctgtagtcagtctatcaaatggggtcagtgttttaaccaacagagtgttagatctcaagaattatataaacaaccaattattacctatggtaaatcgacagaattgtcgcatatccaacattgagacagttatagaattccagcagaagaacagcagattgttggaaatcaccagagaatttagtgtcaatgcaggtgtaacgacacctttaagcacttacatgttaacaaacagtgagttactatcattaatcaatgatatgcctataacaaatgatcag-aaaaaattaatgtcaagcaatgttcagatagtaaggcaacaaagttattctatcatgtctataataaaggaagaagtccttgcatatgttgtacagctacctatctatggtgtaattgatacaccttgctggaaattacacacatcacctctttgcaccaccaacatcaaagaaggatcaaatatttgtttaacaaggactgatagaggatggtattgtgataatgcaggatcagtatccttctttccacaagctgacacttgtaaagtacagtccaatcgagtattttgtgacactatgaacagtttgacattaccaagtgaagtcagcctttgtaacactgacatattcaatcccaagtatgactgcaaaattatgacatc-aaaaacagacataagcagctcagtaatcacttctctaggagctatagtgtcatgctatggtaagactaaatgtactgcatccaacaaaaatcgtggaattataaagacattttctaatggctgtgattatgtgtcaaacaaaggagtagatactgtatcagtgggcaacactttatattatgtcaacaagctggaaggcaaaaacctttatgtaaaaggggaacctataataaattactatgaccctctagtgtttccttctgatgagtttgatgcatcaatatctcaagtcaatgaaaaaattaatcaaagtttagcttttattcgtagatccgatgaattattacataatgtaaatactggaaaatctactacaaatattatgataactgcaattattatagtaatcattgtagtattgttatcattaatagctattggtttactgttgtattgcaaagccaaaaacacaccagttacattaagcaaagaccaactaagtggaatcaataatattgcattcagcaaatag-ac--aaaaaac-ca-cctgatcatgttccaacaac--aa--tctgctgaccatcaatcccaaatcaactt-acaa-cagatacatcaacatcacagcacaggctgaatcatctcctcgcatcatgctacccacacaactaagctagatccttaattcatagttacat----aaaagcctcaaatatcgcaatc-aacactaaatcaacacatcattcacaaaactaacagctggggcaaatatgtcgcgaagaaatccctgcaaatttgagattagaggtcattgcttgaatggtagaagatgccactacagtcataattactttgaatggcctcctcatgcattgctagtgaggcaaaacttcatgttaaacaagatactcaagtcaatggacaagagcatagacactttgtctgaaataagtggagctgctgaacttgatagaacagaagaatatgctcttggtatagttggagtgctagagagctacataggatctataaacaacataacaaaacaatcagcatgtgttgctatgagtaaacttcttattgagatcaatagtgatgacattaaaaagctgagagataatgaagaacccaattcacctaagataagagtgtacaatactgttatatcatacatcgagagcaatagaaaaaacagcaagcaaaccatccatctgcttaaacgattaccagcagacgtgctgaagaagacaataaagaacacattagatatccacaaaagcataaccataagcaacccaaaagagtcaaccataagtgatcaaaatgaccaaaccaaaaataatgatattaccggataaatatccttgtagtatatcatccatattgatctcaagtgaaagcacgattgctacattcaatcataaaaacatattacaatttaaccacaaccatttagataaccaccagtttttattaaatcatatatttgatgaaattcattggacacctaaaaacttattagatgccattcaacaatttctccaacatcttaacatccctgaagatatatatacagtatatatattagtgtcataatgcttgatcataacgattctatatcatccaaccacaaaactgtcttaataaagttatgggacaaaatggatcccattattaatggaagctctgctaatgtatatctaactgatagttatctaaaaggtgttatctctttttcagaatgtaatgctttagggagttacctttttaacggcccttatcttaaaaatgattataccaacttaattagtagacaaagcccactaatagagcatatgaatctaaaaaaactaactataacacagtcattaatatctagataccataaaggtgaactgaaattagaagaaccaacttatttccagtcattacttatgacatataaaagcatgtcctcgtctgaacaaattgctacaactaacttacttaaaaaaataatacgaagagctatagaaataagtgatgtaaaagtgtacgctatcttaaataaactaggattaaaggaaaaggacagagttaagcccaacaacaattcaggtgatgaaaactcagtacttacaaccataattaaagatgatatactctcagctgtggaaaacaatcaatcatatacaaattcagataaaaattactcagtaaatcaaaatatcaatatcaaaacaacactcttaaaaaagttgatgtgttcaatgcaacatcctccatcatggttaatacactggttcaatttatatacaaaattaaataacatattaacacaatatcgatcaaatgaggtaaaaagtcatgggtttatattaatagataatcaaactttgagtggttttcagtttattttaaatcaatatggttgcattgtttatcataaagggctcaaaaaaattacaactactacatacaatcaatttttgacatggaaagacatcagcctcagtagattaaatgtttgcttaattacttggataagtaattgtttaaatacattaaataaaagcttagggttgagatgcggattcaataatgttgtgctatcacaattattcctttacggagattgtatactgaaattatttcataatgaaggcttttacataataaaagaagtagaaggatttattatgtctttaattctaaacataacagaagaagatcaatttaggaaacgattttataatagcatgctaaacaacatcacagatgcagctattaaggctcaaaaggatctactatcaagagtatgtcacactttattagacaggacagtgtctgataatatcataaatggtaaatggataattctattaagtaaatttcttaaattgattaagcttgcaggtgataataatctcaataacttgagtgagctatattttctcttcagaatctttggacatccaatggttgatgaaagacaagcaatggatgctgtaagaattaactgcaatgaaactaagttctatttattaagtagcctaagtacgttgagaggtgctttcatttatagaatcataaaagggtttgtaaatacctacaacagatggcccactttaaggaatgctattgtcctacctctaagatggttaaactattataaacttaatacttatccatctctacttgaaatcacagaaaatgatttgattattttatcaggattgcggttctatcgtgagtttcatctgcctaaaaaagtggatcttgaaatgataataaatgacaaagctatttctcctccaaaagatctaatatggactagttttcctagaaattacatgccatcacatatacaaaattatatagaacatgaaaggttgaagttctctgaaagcgacagatcaagaagagtactagagtattacttgagagataataaattcaatgaatgtgacctatacaattgtgtagttaatcaaagctatctcaacaactctaatcatgtggtatcactaactggtaaagaaagagagctcagtgtgggtagaatgtttgctatgcaaccaggtatgtttaggcaaatccaaatcttagcagaaaaaatgatagccgaaaatattttacaattcttccctgagagtttgacaagatatggtgatctagagcttcaaaagatattagaattaaaagcaggaataagcaacaagtcaaatcgttataatgataactacaacaattatatcagtaaatgttctataataacagatcttagcaaatttaatcaagcatttagatatgaaacatcatgtgtctgcagtgatgtattagacgaactgcatggggtacaatctctattctcttggttgcatttaacaatacctcttgtcacaataatatgtacatatagacatgcacctccttttataaaggatcatgttgtcaatcttaatgaagttgatgaacaaagtgggttatacagatatcatatgggtggtattgagggctggtgtcaaaaactgtggaccattgaagccatatcattattagatctaatatctcttaaaggtaaattctccatcacagctctgataaatggtgataatcagtcaattgatataagtaaaccagtcagacttatagagggtcagacccatgctcaagcagattatttgttagcattaaatagccttaaattgctatataaagagtatgcaggcataggccataagcttaagggaactgagacctatatatctcgagatatgcagttcatgagcaaaacaatccagcacaatggagtgtactatccagccagcatc-aaaaaagtcctgagagtaggtccatggataaatacaatacttgatgattttaaagttagtttagaatctataggtagcttaacacaggagttagaatacagaggagaaagcttattatgcagtttaatatttaggaatatttggttatacaatcaaattgctctgcaactccgaaatcatgctttatgtaataataagctatatttagatatattgaaagtattaaaacacttaaaaaccttttttaatcttgatagtatcgatacggcgttatcattgtatatgaacttgcctatgctgtttggtggtggtgatcctaatttgttatatcgaagcttttataggagaactccagacttccttacagaagctatagtacattcagtgtttgtgttgagctattatactggtcacgatctacaagataagctccaggatcttccagacgatagactgaacaaattcttgacttgtgtcatcacatttgataaaaatccaaatgccgagtttgtaacattgatgagggatccacaggctttagggtctgaaaggcaagctaaaattactagtgagattaatagattagcagtaacagaagtcttaagtatagctccaaacaaaatattttctaaaagtgcacaacactatactaccactgagattgatctaaatgacattatgcaaaatatagaaccaacttaccctcatggattaagagttgtttatgaaagcttacccttttat---aaagcagaaaaaatagttaatcttatatcaggaacaaaatctataactaatatacttgaaaaaacatcagcgatagatacaactgatattaatagggctactgatatgatgaggaaaaatataaccttacttataaggatacttccactagattgtaacaaagacaaaagagagttattaagtttagaaaatcttagcataactgaattaagcaagtatgtaagagaaagatcttggtcattatccaatatagtaggagtaacatcacctagtattatgttcacaatggacattaaatatacaactagcactatagccagtggtataattatagaaaaatataatgttaatggtttaactcgtggtgaaagaggacctactaagccatgggtaggttcatccacacaggagaaaaaaacaatgccagtgtacaatagacaagttttaaccaaaaagcaaagagaccaaatagatttattagcaaaattagactgggtatatgcatccatagacaacaaagatgaattcatggaagaactgagtactggaacacttggactgtcatatgaaaaggccaaaaagttgtttccacaatatctaagtgtcaattatttacaccggttaacagtcagtagtagaccatgcgaatttcctgcctcaataccagcttatagaacaacaaattatcattttgacactagtcctatcaatcatgtattaacagaaaagtatggagatgaagatatcgacattgtgtttcaaaattgcataagttttggtcttagcttgatgtcagttgtggaacaattcacaaacatatgtcctaatagaattattctcataccgaagctgaatgagatacatttgatgaaacctcctatatttacaggagatgttgatatcatcaagttgaagcaagtgatacaaaaacagcatatgttcctaccagataaaataagtttaacccaatatgtagaattattcttaagtaacaaagcacttaaatctggatctcatatcaactctaatttaatattagcacataaaatgtctgattattttcataatgcatatattttaagtactaatttagctggacattggattctgattattcaacttatgaaagattcaaaaggtatttttgaaaaagattggggagaggggtatataactgatcatatgttcattaatttgaatgttttctttaatgcttataagacttatttgctatgttttcatagaggttatggtaaagcaaaattagaatgtgatatgaacacttcagatcttctttgtg---ttttggagttaatagacagtagctactggaaatctatgtctaaagttttcctagaacaaaaagtcataaaatacatagtcaatcaag------acacaagtttgcatagaataaaaggttgtcacagttttaagttgtggtttttaaaacgccttaataatgctaaatttaccgtatgcccttgggttgttaacatagattatcacccaacacacatgaaagctatattatcttacatagatttagttagaatggggttaataaatgtagataaattaaccattaaa---aataaaaacaaattcaatgatgaattttacacatcaaatctcttttacattagttacaacttttcagacaacactcatctgctaacaaaacaaataaggattgctaattcagaattagaagataattataacaaactatatcacccaaccccagaagctttagaaaatgtatcattaatccctgttaaaagtaataatagaaacaaacctaaattttgtataagtggaagtactgaatctatgatgacgtcaacattctctaataaaatgcatattaaatcttccactgttaccacaaaattcaattatagcagacaagacttgtacaatttatttccaattgttgtgatagacaggattatagatcattcaggtaatacagaaaaatctaaccaactttacaccaccacttcacatcagacatctttagtaaggaatagtgcatcactttattgcatgcttccttggcatcatgtcaatagatttaactttgtatttagttccacaggatgcaagatcagtatagaatatattttaaaagatcttaagattaaagatcccagttgtatagcattcataggtgaaggagctggtaacttattattacgtacggtagtagaacttcatcctgacataagatatatttacagaagtttaaaagattgcaatgatcatagtttacctattgaatttctaaggttatacaacgggcatataaacatagattatggtgagaatttaaccattcctgctacagatgcaactaacaacatacattggtcttatttacatataaaatttgcagaacctattagtatctttgtctgtgatgctgaattgcctgtcacagccaattggagtaaaatcataattgaatggagtaagcatgtaagaaagtgcaaatactgttcttctgtaaatagatgcattttaattgcaaaataccatgctcaagatgatattgatttcaaattagataacatcactatattaaaaacttatgtgtgcctaggtagcaagttaaaaggatctgaagtttacttagtccttacaataggccctgcaaatatacttcctg-tttttgatgttgtgcaaaatgctaaattgattctttcaagaactaaaaatttcattatgcctaaaaagattgacaaggaatctatcgatgcaaatattaaaagcttaatacctttcctttgttaccctataacaaaaaatggaattaagacttcattgtcaaaattgaagagtgtagttaatggagatatattatcatattctatagctggacgtaatgaagtattcagtaacaagcttataaatcacaagcatatgaatatcttaaaatggctggatcatgttttaaac---tttagatcagctgaacttaattacaatcatttatacatgatagagtccacatatccttacttgagtgaattattaaatagtttaacaaccaatgagctcaagaagctgattaaaataacaggtagtgtactatacaaccttcctaatgaacagtaa
>PP342480.1_USA-2023
atggggtgcaattcactgagcangataaaggttagattacaaaatttgtttgataatgacgaagtagcattgttaaaaataacatgttatactgacaaattaattcttctgactaatgcattagccaaagcaacaatacatacaattaaattaaacggcatagtttttatacatgttataacaagcagtgaagtgtgccctgataacaatattgtagtgaaatctaactttacaacaatgccaatattacaaaatgggggatacatatgggaattgattgaattgacacactgctctcaattaaatggtctaatagatgataattgtgaaatcaaattttctaaaagactaagtgactcagtaatgactgattatatgaatcaaatatctgatttacttgggcttgatctccattcatgaattatgtttagtctaattcaatagacatgtgtttattaccattttagttaatat---------------aaaacctcatcaaagggaaatggggcaaataaactcacccaatcaatcaaaccatgagcactacaaacgacaacaccaccatgcaaagattgatgatcacagacatgagacccctgtcgatggattcaataataacatctctcaccaaagaaatcatcacacacaaattcatatacttgataaacaatgaatgtattgtaagaaaactcgatgaaagacaagctacatttacattcctagtcaattatgagatgaagctattgcacaaagtagggagtaccaaatacaagaaatacaccgaatataatacaaaatatggcacattccctatgcctatatttatcaatcatggcgggtttctagaatgtattggcattaagcctacaaaacatactcctataatatacaaatatgacctcaacccgtaacttcc-aac---aaaa-aa--accaactcatccaaaccaagccattatccaaacaacaatgctcaacagttaagaaggagctaatccattttagtaatt-------aaaaataagagtgaaaccagtaacataaattggggcaaatacaaagatg------gctcttagcaaagtcaagttgaatgatacattaaataaggatcagctgctgtcatccagcaaatacactattcaacgtagtacaggagataatattgacactcccaattatgatgtgcaaaaacacctaaacaaactatgtggtatgctattaatcactgaagatgcaaatcataaattcacaggattaataggtatgctatatgctatgtccagattaggaagggaagacactataaagatacttaaagatgctggatatcatgttaaagctaatggagtagatataacaacatatcgtcaagatataaatggaaaggaaatgaaattcgaagtattaacattatcaagcttgacatcagaaatacaagtcaatattgagatagaatctagaaagtcctacaaaaaaatgctaaaagagatgggagaagtggctccagaatataggcatgattctccagactgtgggatgataatactgtgtatagctgcccttgtaataaccaaattagcagcaggagatagatcaggtcttacagcagtaattaggagggcaaacaatgtctt-aaaaaacgaaataaaacgctacaagggcctaataccaaaagacatagccaacagtttttatgaagtatttgaaaaataccctcatcttatagatgtttttgtgcactttggcatagcacaatcatccacaagagggggcagtagagttgaaggaatctttgcaggattgtttatgaatgcctatggttcaggacaagtaatgctaagatggggagttttagccaaatctgt-aaaaaatatcatgctaggacatgctagtgtccaagcagaaatggagcaagttgtggaagtctatgagtatgcacagaagttgggaggagaagctggtttctaccatatattgaacaatccaaaagcatcattgctgtcattaactcaatttcctaacttctcaagtgtggtcctaggtaatgcagcaggtctaggcataatgggagagtatagaggtacaccaagaaaccaagatctctatgatgcagccaaagcatatgcagagcaactcaaagaaaatggagtaataaactacagtgtattagacttaacaacagaagaattggaagccataaagcatcaactcaaccccaaagaagatgacgtagagctttaagttaac------aaaaaaa-tacggggcaaataagtcaacatggagaag-tttgcacctgaatttcatggagaagatgcaaataacaaagctaccaaattcctagaatcaataaaaggcaagtttgcatcatccaaagatcctaagaagaaagatagcataatatctatcaactcaatagacatagaagtcactaaagagagcccgataacatctggcaccaacattatcaatccaacaagtgaagccgacagtaccccagaaactaaagccaactacccaagaaaacccttagtaagcttcaaagaagatctcaccccaagtgataaccctttctctaagttgtacaaagaaaccatagaaacatttgataacaatgaagaagaatctagctactcatatgaggagatcaatgaccaaacaaatgataacattacagcaagactagatagaattgatgaaaaattaagtgaaatattaggaatgctccatacattagtagttgcaagtgcaggacctacttcggctcgtgacggaataagagatgctatggttggtctaagagaagaaatgatagagaaaataagagcggaggcattaatgaccaatgataggttagaggccatggcaagacttaggaatgaggaaagcgaaaagatggcaaaagacacctcagatgaagtgtctctcaatccaacctccaaaaaattgagtgacttgttggaagacaacgatagcgacaatgatctatcacttgatgatttttgatcagtcatcaactcactcagcaatcaaaagcatcaacaaaacagacaccaatccattgaatcaaccgccagactgaaaaa--acaaacatccatcagcagaaccaccaaccaatcaatcaaccaattgatcaatcagcactctgacaaaattaacaatatagtaac----a-------a------a----------a------a-------a--a-g-aac---aagatggggcaaatatggaaacatacgtgaacaagcttcacgaaggctccacatacacagcagctgtccagtacaatgttctagaaaaagatgatgatcccgcatcactaacaatatgggtgcctatgttccagtcatctgtgccagccgacttgctcataaaagaacttgcaagcatcaacatactagtaaagcagatctctacgcccaaaggaccttcactacgagtcacaatcaactcaagaagtgctgtgctggctcaaatgcctagtaatttcaccataagtgcaaatgtatcattagatgaaagaagcaaattagcatatgatgtaactacaccttgtgaaatcaaagcatgcagtttaacatgcttgaaagtaaaaagtatgttaactacagtcaaagatctaaccatgaagacattcaaccccactcatgagatcattgctctatgtgaatttgaaaatattatgacatcaaaaagagtaataataccaacctatctaagatcaatcagtgtcaaaaacaaggatctgaactcactggaaaatatagcaaccaccgaattcaaaaatgctatcaccaatgctaaaattattccctatgcaggattagtgttagttatcacggttactgataataaaggagcattcaagtatatcaagccacagagtcaatttatagtggatcttggtgcttacctagaaaaagagagcatatattatgtgactactaattggaagcatacagctacacgtttttcaatcaaaccactagaggattaaactcaattatcaacattaaatgacaggttcacatatatcctc-aactgcacactatatctaaacatcataaacatctacactacacac-ttcatcacataaaccaatcccactcaaaatctaaaatcacttccagccattatctgccagacctagagtgcgaataggt-----aaataaaacaagaatatggggtaaatagatatcagttagagttcaaccaatctcaacaaccatctataccgccaatccaatacatacattgcaaatcttaaaatgggaaacacatccatcacaatagaattcacaagcaaattttggccctattttacactaatacatatgatcttaactctaatctctttactaattataatcactattatgattgcaatactaaataagctaagtgaacataaaacattctgcaacaaaactcttgaacaaggacagatgtatcaaatcgacacatagtgttctcccattatgctgtatcaaattataatcttgtgtat----ataaat----aaacaaatccaatcttctcacagagtcatggcatcacaaaaccatgccaaccatcatggtagcatagagtagttatt------aaaaattaacataatgatgaattattagtatgggatc--aaaaaca-acattggggcaaatgcaacaatgtccaaaaacaagaatcaacgcactgccaggactctagaaaagacctgggatactcttaatcatctaattgtaatatcctcttgtttatacaaattaaatttaaaatctatagcacaaatagcactatcagttctggcaatgataatctcaacctctcttataattgcagccataatattcatcatctctgccaatcacaaagttacactaacaactgtcacagttcaaacaataaaaaaccacactgagaaaaacataaccacttaccttactcaagtctcaccagaaagggttggcccatccaaacaacccacagccactccaccaatccacacaaactcagccacaatatcacccaatacaaaatcagaaacacaccatacaacagcacaaaccaaaggcacaacctctactccaacacagaacaacaagccaagcacaaaaccacgtccaaaaaatccacc------aa------aaaaagatgattaccattttgaagtgttcaactttgttccctgtagtatatgtggcaacaatcaactctgcaaatccatctgcaaaacaataccaagcaataaaccaaag---aaaaaaccaactacaaaacccacaaacaaaccacctac-caaaaccacaaacaaaagagactcc-aaaacactagccaaaacact------------g------------a------aa------------aaag---aaa------ccaccatcaacc---caacaaaaaaaccaacccccaagaccacagaaagagacaccagcaccccacaatccactgtgctcgacacaaccacatcaaaccacacagaaagggacac-cagcacctcacaatccactgcgctcgacacaaccacaccaaaacatacaacccaa---cagcaatctct-ccactcaaccatccccgaaaacacacccaactccacacaaacacccacagcatccgagccctccacatcaaattctatctaaaaactccagtcatatgcttagttattt--aaaa-actacatcttagcagagaaccgtgatccctcaagcaagaacgaa---------------------------------attaaat-ctggggcaaataacca---------------------------tggagttgctgatccatagatc---aagtgcaatcttcctaactcttgctattaatgcattgtaccttacctcaagtcagaacataactgaggagttttaccaatcaacatgtagtgcagttagcagaggttacttgagtgctttaagaactggttggtataccagtgtcataacaatagaattaagtaatataaaagaaaccaaatgcaatggaactgacactaaagttaaacttataaaacaagaattagataagtataagaatgcagtaactgaattacagttacttatgcaaaacacaccagctgtcaacaaccgggccagaagagaagcaccacagtatatgaactatacaatcaataccactaaaaacctaaatgtatcaataagc---aagaagaggaaacgaagatttctgggcttcttgttaggtgtaggatctgcaatagcaagtggtatagctgtatccaaagttctacaccttgaaggagaagtgaacaagatc-aaaaatgctttgcag-ctaacgaac---aaagctgtagtcagtctatcaaatggggtcagtgttttaaccaacagagtgttagatctcaagaattatataaacaaccaattattacctatggtaaatcgacagaattgtcgcatatccaacattgagacagttatagaattccagcagaagaacagcagattgttggaaatcaccagagaatttagtgtcaatgcaggtgtaacgacacctttaagcacttacatgttaacaaacagtgagttactatcattaatcaatgatatgcctataacaaatgatcag-aaaaaattaatgtcaagcaatgttcagatagtaaggcaacaaagttattctatcatgtctataataaaggaagaagtccttgcatatgttgtacagctacctatctatggtgtaattgatacaccttgctggaaattacacacatcacctctttgcaccaccaacatcaaagaaggatcaaatatttgtttaacaaggactgatagaggatggtattgtgataatgcaggatcagtatccttctttccacaagctgacacttgtaaagtacagtccaatcgagtattttgtgacactatgaacagtttgacattaccaagtgaagtcagcctttgtaacactgacatattcaatcccaagtatgactgcaaaattatgacatc-aaaaacagacataagcagctcagtaatcacttctctaggagctatagtgtcatgctatggtaagactaaatgtactgcatccaacaaaaatcgtggaattataaagacattttctaatggctgtgattatgtgtcaaacaaaggagtagatactgtatcagtgggcaacactttatattatgtcaacaagctggaaggcaaaaacctttatgtaaaaggggaacctataataaattactatgaccctctagtgtttccttctgatgagtttgatgcatcaatatctcaagtcaatgaaaaaattaatcaaagtttagcttttattcgtagatccgatgaattattacataatgtaaatactggaaaatctactacaaatattatgataactgcaattattatagtaatcattgtagtattgttatcattaatagctattggcttactgttgtattgcaaagccaaaaacacaccagttacattaagcaaagaccaactaagtggaatcaataatattgcattcagcaaatag-ac--aaaaaac-ca-cctgatcatgttccaacaac--aa--tctgctgaccatcaatcccaaatcaactt-acaa-cagatacatcaacatcacagcacaggctgaatcatctcctcgcatcatgctacccacacaactaagctagatccttaattcatagttacat----aaaagcctcaaatatcgcaatc-aacactaaatcaacacatcattcacaaaactaacagctggggcaaatatgtcgcgaagaaatccctgcaaatttgagattagaggtcattgcttgaatggtagaagatgccactacagtcataattactttgaatggcctcctcatgcattgctagtgaggcaaaacttcatgttaaacaagatactcaagtcaatggacaagagcatagacactttgtctgaaataagtggagctgctgaacttgatagaacagaagaatatgctcttggtatagttggagtgctagagagctacataggatctataaacaacataacaaaacaatcagcatgtgttgctatgagtaaacttcttattgagatcaatagtgatgacattaaaaagctgagagataatgaagaacccaattcacctaagataagagtgtacaatactgttatatcatacatcgagagcaatagaaaaaacagcaagcaaaccatccatctgcttaaacgattaccagcagacgtgctgaagaagacaataaagaacacattagatatccacaaaagcataaccataagcaacccaaaagagtcaaccataagtgatcaaaatgaccaaaccaaaaataatgatattaccggataaatatccttgtagtatatcatccatattgatctcaagtgaaagcacgattgctacattcaatcataaaaacatattacaatttaaccacaaccatttagataaccaccagtttttattaaatcatatatttgatgaaattcattggacacctaaaaacttattagatgccactcaacaatttctccaacatcttaacatccctgaagatatatatacagtatatatattagtgtcataatgcttgatcataacgattctatatcatccaaccacaaaactgtcttaataaagttatgggacaaaatggatcccattattaatggaagctctgctaatgtatatctaactgatagttatctaaaaggtgttatctctttttcagaatgtaatgctttagggagttacctttttaacggcccttatcttaaaaatgattataccaacttaattagtagacaaagcccactaatagagcatatgaatctaaaaaaactaactataacacagtcattaatatctagataccataaaggtgaactgaaattagaagaaccaacttatttccagtcattacttatgacatataaaagcatgtcctcgtctgaacaaattgctacaactaacttacttaaaaaaataatacgaagagctatagaaataagtgatgtaaaagtgtatgccatcttaaataaactaggactaaaggaaaaggacagagttaagcccaacaacaattcaggtgatgaaaactcagtacttacaaccataattaaagatgatatactctcagctgtggaaaacaatcaatcatatacaaattcagataaaaattactcagtaaatcaaaatatcaatatcaaaacaacactcttaaaaaagttgatgtgttcaatgcaacatcctccatcatggttaatacactggttcaatttatatacaaaattaaataacatattaacacaatatcgatcaaatgaggtaaaaagtcatgggtttatattaatagataatcaaactttgagtggttttcagtttattttaaatcaatatggttgcattgtttatcataaagggctcaaaaaaattacaactactacatacaatcaatttttgacatggaaagacatcagcctcagtagattaaatgtttgcttaattacttggataagtaattgtttaaatacattaaataaaagcttagggttgagatgcggattcaataatgttgtgctatcacaattattcctttacggagattgtatactgaaattatttcataatgaaggcttttacataataaaagaagtagaaggatttattatgtctttaattctaaacataacagaagaagatcaatttaggaaacgattttataatagcatgctaaacaacatcacagatgcagctattaaggctcaaaaggatctactatcaagagtatgtcacactttattagacaagacagtgtctgataatatcataaatggtaaatggataattctattaagtaaatttcttaaattgattaagcttgcaggtgataataatctcaataacttgagtgagctatattttctcttcagaatctttggacatccaatggttgatgaaagacaagcaatggatgctgtaagaattaactgcaatgaaactaagttctatttattaagtagcctaagtacgttgagaggtgctttcatttatagaatcataaaagggtttgtaaatacctacaacagatggcccactttaaggaatgctattgtcctacctctaagatggttaaactattataaacttaatacttatccatctctacttgaaatcacagaaaatgatttgattattttatcaggattgcggttttatcgtgagtttcatctgcctaaaaaagtggatcttgaaatgataataaatgacaaagctatttctcctccaaaagatctaatatggactagttttcctagaaattacatgccatcacatatacaaaattatatagaacatgaaaggttgaagttctcggaaagcgacagatcaagaagagtactagagtattacttgagagataataaattcaatgaatgtgacctatacaattgtgtagttaatcaaagctatctcaacaactctaatcatgtggtatcactaactggtaaagaaagagagctcagtgtgggtagaatgtttgctatgcaaccaggtatgtttaggcaaatccaaatcttagcagaaaaaatgatagccgaaaatattttacaattcttccctgagagtttgacaagatatggtgatctagagcttcaaaagatattagaattaaaagcaggaataagcaacaagtcaaatcgttataatgataactacaacaattatatcagtaaatgttctataataacagatcttagcaaatttaatcaagcatttagatatgaaacatcatgtgtctgcagtgatgtattagacgaactgcatggggtacaatctctattctcttggttgcatttaacaatacctcttgtcacaataatatgtacatatagacatgcgcctccttttataaaggatcatgttgtcaatcttaatgaagttgatgaacaaagtgggttatacagatatcatatgggtggtattgagggctggtgtcaaaaactgtggaccattgaagccatatcattattagatctaatatctcttaaaggtaaattctccatcacagctctgataaatggtgataatcagtcaattgatataagtaaaccagttagacttatagagggtcagacccatgctcaagcagattatttgttagcattaaatagccttaaattgctatataaagagtatgcaggcataggccataagcttaagggaactgagacctatatatctcgagatatgcagttcatgagcaaaacaatccagcacaatggagtgtactatccagccagtatc-aaaaaagtcctgagagtaggtccatggataaatacaatacttgatgattttaaagttagtttagaatctataggtagcttaacacaggagttagaatacagaggagaaagcttattatgcagtttaatatttaggaatatttggttatacaatcaaattgctctgcaactccgaaatcatgctttatgtaataataagctatatttagatatattgaaagtattaaaacacttaaaaaccttttttaatcttgatagtatcgatacggcgttatcattgtatatgaacttgcctatgctgtttggtggtggtgatcctaatttgttatatcgaagcttttataggagaactccagacttccttacagaagctatagtacattcagtgtttgtgttgagctattatactggtcacgatctacaagataagctccaggatcttccagacgatagactgaacaaattcttgacttgtgtcatcacatttgataaaaatccaaatgccgagtttgtaacattgatgagggatccacaggctttagggtctgaaaggcaagctaaaattactagtgagattaatagattagcagtaacagaagtcttaagtatagctccaaacaaaatattttctaaaagtgcacaacactatactaccactgagattgatctaaatgacattatgcaaaatatagaaccaacttaccctcatggattaagagttgtttatgaaagcttacccttttat---aaagcagaaaaaatagttaatcttatatcaggaacaaaatctataactaatatacttgaaaaaacatcagcgatagatacaactgatattaatagggctactgatatgatgaggaaaaatataaccttacttataaggatacttccactagattgtaacaaagacaaaagggagttattaagtttagaaaatcttagcataactgaattaagcaagtatgtaagagaaagatcttggtcattatccaatatagtaggagtaacatcacctagtattatgttcacaatggacattaaatatacaactagcactatagccagtggtataattatagaaaaatataatgttaatggtttaactcgtggtgaaagaggacctactaagccatgggtaggttcatccacacaggagaaaaaaacaatgccagtgtacaatagacaagttttaaccaaaaagcaaagagaccaaatagatttattagcaaaattagactgggtatatgcatccatagacaacaaagatgaattcatggaagaactgagtactggaacacttggactgtcatatgaaaaggccaaaaagttgtttccacaatatctaagtgtcaattatttacaccggttaacagtcagtagtagaccatgcgaatttcctgcctcaataccagcttatagaacaacaaattatcattttgacactagtcctatcaatcatgtattaacagaaaagtatggagatgaagatatcgacattgtgtttcaaaattgcataagttttggtcttagcttgatgtcagttgtggaacaattcacaaacatatgtcctaatagaattattctcataccgaagctgaatgagatacatttgatgaaacctcctatatttacaggagatgttgatatcatcaagttgaagcaagtgatacaaaaacagcatatgttcctaccagataaaataagtttaacccaatatgtagaattattcttaagtaacaaagcacttaaatctggatctcatatcaactctaatttaatattagcacataaaatgtctgattattttcataatgcatatattttaagtactaatttagctggacattggattctgattattcaacttatgaaagattcaaaaggtatttttgaaaaagattggggagaggggtatataactgatcatatgttcattaatttgaatgttttctttaatgcttataagacttatttgctatgtttccatagaggttatggtaaagcaaaattagaatgtgatatgaacacttcagatcttctttgtg---ttttggagttaatagacagtagctactggaaatctatgtctaaagttttcctagaacaaaaagtcataaaatacatagtcaatcaag------acacaagtttgcatagaataaaaggttgtcacagttttaagttgtggtttttaaaacgccttaataatgctaaatttaccgtatgcccttgggttgttaacatagattatcacccaacacacatgaaagctatattatcttacatagatttagttagaatggggttaataaatgtagataaattaaccattaaa---aataaaaacaaattcaatgatgaattttacacatcaaatctcttttacattagttacaacttttcagacaacactcatctgctaacaaaacaaataaggattgctaattcagaattagaagataattataacaaactatatcacccaaccccagaagctttagaaaatgtatcattaatccctgttaaaagtaataatagaaacaaacctaaattttgtataagtggaagtactgaatctatgatgacgtcaacattctctaataaaatgcatattaaatcttccactgttaccacaaaattcaattatagcagacaagacttgtacaatttatttccaattgttgtgatagacaggattatagatcattcaggtaatacagaaaaatctaaccaactttacaccaccacttcacatcagacatctttagtaaggaatagtgcatcactttattgcatgcttccttggcatcatgtcaatagatttaactttgtatttagttccacaggatgcaagatcagtatagaatatattttaaaagatcttaagattaaagatcccagttgtatagcattcataggtgaaggagctggtaacttattattacgtacggtagtagaacttcaccctgacataagatatatttacagaagtttaaaagattgcaatgatcatagtttacctattgaatttctaaggttatacaacggtcatataaacatagattatggtgagaatttaaccattcctgctacagatgcaactaacaacatacattggtcttatttacatataaaatttgcagaacctattagtatctttgtctgtgatgctgaattacctgtcacagccaattggagtaaaatcataattgaatggagcaagcatgtaagaaagtgcaaatactgttcttctgtaaatagatgcattttaattgcaaaataccatgctcaagatgatattgatttcaaattagataacatcactatattaaaaacttatgtgtgcctaggtagcaagttaaaaggatctgaagtttacttagtccttacaataggccctgcaaatatacttcctg-tttttgatgttgtgcaaaatgctaaattgattctttcaagaactaaaaatttcattatgcctaaaaagattgacaaggaatctatcgatgcaaatattaaaagcttaatacctttcctttgttaccctataacaaaaaatggaattaagacttcattgtcaaaattgaagagtgtagttaatggagatatattatcatattctatagctggacgtaatgaagtattcagtaacaagcttataaatcacaagcatatgaatatcttaaaatggctggatcatgttttaaac---tttagatcagctgaacttaattacaatcatttatacatgatagagtccacatatccttacttgagtgaattattaaatagtttaacaaccaatgagctcaagaagctgattaaaataacaggtagtgtactatacaaccttcctaatgaacagtaa
>PP508173.1_Peru-2023
atggggtgcaattcactgagcatgataaaggttagattacaaaatttgtttgataatgacgaagtagcattgttaaaaataacatgttatactgacaaattaattcttctgactaatgcattagccaaagcaacaatacatacaattaaattaaacggcatagtttttatacatgttataacaagcagtgaagtgtgccctgataacaatattgtagtgaaatctaactttacaacaatgccaatattacaaaatggaggatacatatgggaattgattgaattgacacactgctctcaattaaatggtctaatagatgataattgtgaaatcaaattttctaaaagactaagtgactcagtaatgactgattatatgaatcaaatatctgatttacttgggcttgatctccattcatgaattatgtttagtctaattcaatagacatgtgtttattaccattttagttaatat---------------aaaacctcatcaaagggaaatggggcaaataaactcacccaatcaatcaaaccatgagcactacaaacgacaacaccaccatgcaaagattgatgatcacagacatgagacccctgtcgatggattcaataataacatctctcaccaaagaaatcatcacacacaaattcatatacttgataaacaatgaatgtattgtaagaaaactcgatgaaagacaagctacatttacattcctagtcaattatgagatgaagctattgcacaaagtagggagtaccaaatacaagaaatacaccgaatataatacaaaatatggcacattccctatgcctatatttatcaatcatggcgggtttctagaatgtattggcattaagcctacaaaacatactcctataatatacaaatatgacctcaacccgtaacttcc-aac----aaa-aa--accaactcatccaaaccaagccattatccaaacaacaatgctcaacagttaagaaagagctaatccattttagtaatt-------aaaaataagggtgaaaccagtaacataaattggggcaaatacaaagatg------gctcttagcaaagtcaagttgaatgatacattaaataaggatcagctgctgtcatccagcaaatacactattcaacgtagtacaggagataatattgacactcccaattatgatgtgcaaaaacacctaaacaaactatgtggtatgctattaatcactgaagatgcaaatcataaattcacaggattaataggtatgctatatgctatgtccagattaggaagggaagacactataaagatacttaaagatgctggatatcatgtcaaagccaatggagtagatacaacaacatatcgtcaagatataaatggaaaggaaatgaaattcgaagtattaacattatcaagcttgacatcagaaatacaagtcaatattgagatagaatctagaaagtcctacaaaaaaatgctaaaagagatgggagaagtggctccagaacataggcatgattctccagactgtgggatgataatactgtgtatagctgcccttgtaataaccaaattagcagcaggagatagatcaggtcttacagcagtaattaggagggcaaacaatgtctt-aaaaaacgaaataaaacgctacaagggcctaataccaaaagacatagccaacagtttttatgaagtatttgaaaaataccctcatcttatagatgtttttgtgcactttggcatagcacaatcatccacaagagggggcagtagagttgaaggaatctttgcaggattgtttatgaatgcctatggttcaggacaagtaatgctaagatggggagttttagccaaatctgt-aaaaaatatcatgctaggacatgctagtgtccaagcagaaatggagcaagttgtggaagtctatgagtatgcacagaagttgggaggagaagctggtttctaccatatattgaacaatccaaaagcatcattgctgtcattaactcaatttcctaacttctcaagtgtggtcctaggtaatgcagcaggtctaggcataatgggagagtatagaggtacaccaagaaaccaagatctctatgatgcagccaaagcatatgcagagcaactcaaagaaaatggagtaataaactacagtgtattagacttaacaacagaagaattggaagccataaagcatcaactcaaccccaaagaagatgacgtagagctttaagttaac-------aaaaaa-tacggggcaaataagtcaacatggagaag-tttgcacctgaatttcatggagaagatgcaaataacaaagctaccaaattcctagaatcaataaaaggcaagtttgcatcatccaaagatcctaagaagaaagatagcataatatctgtcaactcaatagacatagaagtcactaaagagagcccgataacatctggcaccaacattatcaatccaacaagtgaagccgacagtaccccagaaactaaagccaactacccaagaaaacccttagtaagcttcaaagaagatctcaccccaagtgataaccctttctctaagttgtacaaagaaaccatagaaacatttgataacaatgaagaagaatctagctactcatatgaggagatcaatgaccaaacaaatgataacattacagcaagactagatagaattgatgaaaaattaagtgaaatattaggaatgctccatacattagtagttgcaagtgcaggacctacttcggctcgtgacggaataagagatgctatggttggtctaagagaagaaatgatagagaaaataagagcggaggcattaatgaccaatgataggttagaggccatggcaagacttaggaatgaggaaagcgaaaagatggcaaaagacacctcagatgaagtgtctctcaatccaacctccaaaaaattgagtgacttgttggaagacaacgatagcgacaatgatctatcacttgatgatttttgatcagtcatcaactcactcagcaatcaacagcatcaacaaaacagacaccaatccattgaatcaaccgccagactgaaaaa--acaaacatccatcagcagaaccaccaaccaatcaatcaaccaattgatcaatcagcactctgacaaaattaacaatatagtaac----a-------a------a----------a------a-------a--a-g-aac---aagatggggcaaatatggaaacatacgtgaacaagcttcacgaaggctccacatacacagcagctgtccagtacaatgttctagaaaaagatgatgatcccgcatcactaacaatatgggtgcctatgttccagtcatctgtgccagccgacttgctcataaaagaacttgcaagcatcaacatactagtaaagcagatctctacgcccaaaggaccttcactacgagtcacaatcaactcaagaagtgctgtgctggctcaaatgcctagtaatttcaccataagtgcaaatgtatcattagatgaaagaagcaaattagcatatgatgtaactacaccttgtgaaatcaaagcatgcagtttaacatgcttgaaagtaaaaagtatgttaactacagtcaaagatctaaccatgaagacattcaaccccactcatgagatcattgctctatgtgaatttgaaaatattatgacatcaaaaagagtaataataccaacctatctaagatcaatcagtgtcaaaaacaaggatctgaactcactggaaaatatagcaaccaccgaattcaaaaatgctatcaccaatgctaaaattattccctatgcaggattagtgttagttatcacggttactgataataaaggagcattcaagtatatcaagccacagagtcaatttatagtggatcttggtgcttacctagaaaaagagagcatatattatgtgactactaattggaagcatacagctacacgtttttcaatcaaaccactagaggattaaactcaattatcaacattaaatgacaggttcacatatatcctc-aactgcacactatatctaaacatcataaacatctacactacacac-ttcatcacacaaaccaatcccactcaaaatctaaaatcacttccagccattatctgccagacctagagtgcgaataggt-----aaataaaacaagaatatggggtaaatagatatcagttagagttcaaccaatctcaacaaccatctataccgccaatccaatacatacattgcaaatcttaaaatgggaaacacatccatcacaatagaattcacaagcaaattttggccctattttacactaatacatatgatcttaactctaatctctttactaattataatcactattatgattgcaatactaaataagctaagtgaacataaaatattctgcaacaaaactcttgaacaaggacagatgtatcaaatcgacacatagtgttctcccattatgctgcatcaaaccacaatcttgtgtat----ataaac----aaacaaatccaatcttctcacagagtcatggcatcacaaaaccatgccaaccatcatggtagcatagagtagttatt------aaaaattaacataatgatgaattattagtatgggatc--aaaaaca-acattggggcaaatgcaacaatgtccaaaaacaagaatcaacgcactgccaggactctagaaaagacctgggatactcttaatcatctaattgtaatatcctcttgtttatacaaattaaatttaaaatccatagcacaaatagcactatcagttctggcaatgataatctcaacctctcttataattgcagccataatattcatcatctctgccaatcacaaagttacactaacaactgtcacagttcaaacaataaaaaaccacactgagaaaaacataaccacttaccttactcaagtctcaccagaaagggttggcccatccaaacaacccacagccactccaccaatccacacaaactcagccacaatatcacccaatacaaaatcagaaacacaccatacaacagcacaaaccaaaggcacaacctctactccaacacagaacaacaagccaagcacaaaaccacgtccaaaaaatccacc------aa------aaaaagatgattaccattttgaagtgttcaactttgttccctgtagtatatgtggcaacaatcaactctgcaaatccatctgcaaaacaataccaagcaataaaccaaag---aaaaaaccaactacaaaacccacaaacaaaccacctac-caaaaccacaaacaaaagagactcc-aaaacactagccaaaacact------------g------------a------aa------------aaag---aaa------ccaccattaacc---caacaaaaaaaccaacccccaagaccacagaaagagacaccagcaccccacaatccactgtgctcgacacaaccacatcaaaccacacagaaagggacac-cagcacctcacaatccactgtgctcgacacaaccacaccaaaacatacaacccaa---cagcaatctct-ccactcaaccatccccgaaaacacacccaactccacacaaacacccacagcatccgagccctccacatcaaattctatctaaaaactccagtcatatgcttagttattt--aaaa-actacatcttagcagagaaccgtgatccctcaagcaagaacgaa---------------------------------attaaat-ctggggcaaataacca---------------------------tggagttgctgatccatagatc---aagtgcaatcttcctaactcttgctattaatgcattgtaccttacctcaagtcagaacataactgaggagttttaccaatcaacatgtagtgcagttagcagaggttacttgagtgctttaagaactggttggtataccagtgtcataacaatagaattaagtaatataaaagaaaccaaatgcaatggaactgacactaaagttaaacttataaaacaagaattagataagtataagaatgcagtaactgaattacagttacttatgcaaaacacaccagctgtcaacaaccgggccagaagagaagcaccacagtatatgaactatacaatcaataccactaaaaacctaaatgtatcaataagc---aagaagaggaaacgaagatttctgggcttcttgttaggtgtaggatctgcaatagcaagtggtatagctgtatccaaagttctacaccttgaaggagaagtgaacaagatc-aaaaatgctttgcag-ctaacgaac---aaagctgtagtcagtctatcaaatggggtcagtgttttaaccaacagagtgctagatctcaagaattatataaacaaccaattattacctatggtaaatcgacagaattgtcgcatatccaacattgagacagttatagaattccagcagaagaacagcagattgttggaaatcaccagagaatttagtgtcaatgcaggtgtaacgacacctttaagcacttacatgttaacaaacagtgagttactatcattaatcaatgatatgcctataacaaatgatcag-aaaaaattaatgtcaagcaatgttcagatagtaaggcaacaaagttattctatcatgtctataataaaggaagaagtccttgcatatgttgtacagctacctatctatggtgtaattgatacaccttgctggaaattacacacatcacctctttgcaccaccaacatcaaagaaggatcaaatatttgtttaacaaggactgatagaggatggtattgtgataatgcaggatcagtatccttctttccacaagctgacacttgtaaagtacagtccaatcgagtattttgtgacactatgaacagtttgacattaccaagtgaagtcagcctttgtaacactgacatattcaatcccaagtatgactgcaaaattatgacatc-aaaaacagacataagcagctcagtaatcacttctctaggagctatagtgtcatgctatggtaagactaaatgtactgcatccaacaaaaatcgtggaattataaagacattttctaatggctgtgattatgtgtcaaacaaaggagtagatactgtatcagtgggcaacactttatattatgtcaacaagctggaaggcaaaaacctttatgtaaaaggggaacctataataaattactatgaccctctagtgtttccttctgatgagtttgatgcatcaatatctcaagtcaatgaaaaaattaatcaaagtttagcttttattcgtagatccgatgaattattacataatgtaaatactggaaaatctactacaaatattatgataactgcaattattatagtaatcattgtagtattgttatcattaatagctattggtttactgttgtattgcaaagccaaaaacacaccagttacattaagcaaagaccaactaagtggaatcaataatattgcattcagcaaatag-ac--aaaaaac-ca-cctgatcatgttccaacaac--aa--tctgctgaccatcaatcccaaatcaactt-acaa-cagatacatcaacatcacagcacaggctgaatcatctcctcgcatcatgctacccacacaactaagctagatccttaattcatagttacat----aaaagcctcaaatatcgcaatc-aacactaaatcaacacatcattcacaaaactaacagctggggcaaatatgtcgcgaagaaatccctgcaaatttgagattagaggtcattgcttgaatggtagaagatgccactacagtcataattactttgaatggcctcctcatgcattgctagtgaggcaaaacttcatgttaaacaagatactcaagtcaatggacaagagcatagacactttgtctgaaataagtggagctgctgaacttgatagaacagaagaatatgctcttggtatagttggagtgctagagagctacataggatctataaacaacataacaaaacaatcagcatgtgttgctatgagtaaacttcttattgagatcaatagtgatgacattaaaaagctgagagataatgaagaacccaattcacctaagataagagtgtacaatactgttatatcatacatcgagagcaatagaaaaaacagcaagcaaaccatccatctgcttaaacgattaccagcagacgtgctgaagaagacaataaagaacacattagatatccacaaaagcataaccataagcaacccaaaagagtcaaccataagtgatcaaaatgaccaaaccaaaaataatgatattaccggataaatatccttgtagtatatcatccatattgatctcaagtgaaagcacaattgctacattcaatcataaaaacatattacaatttaaccacaaccatttagataactaccagtttttattaaatcatatatttgatgaaattcattggacacctaaaaacttattagatgccactcaacaatttctccaacatcttaacatccctgaagatatatatacagtatatatattagtgtcataatgcttgatcataacgattctatatcatccaaccacaaaactgtcttaataaagttatgggacaaaatggatcccattattaatggaagctctgctaatgtatatctaactgatagttatctaaaaggtgttatctctttttcagaatgtaatgctttagggagttacctttttaacggcccttatcttaaaaatgattataccaacttaattagtagacaaagcccactaatagagcatatgaatctaaaaaaactaactataacacagtcattaatatctagataccataaaggtgaactgaaattagaagaaccaacttatttccagtcattacttatgacatataaaagcatgtcctcgtctgaacaaattgctacaactaacttacttaaaaaaataatacgaagagctatagaaataagtgatgtaaaagtgtacgccatcttaaataaactaggactaaaggaaaaggacagagttaagcccaacaacaattcaggtgatgaaaactcagtacttacaaccataattaaagatgatatactctcagctgtggaaaacaatcaatcatatacaaattcagataaaaattactcagtaaatcaaaatatcaatatcaaaacaacactcttaaaaaagttgatgtgttcaatgcaacatcctccatcatggttaatacactggttcaatttatatacaaaattaaataacatattaacacaatatcgatcaaatgaggtaaaaagtcatgggtttatattaatagataatcaaactttgagtggttttcagtttattttaaatcaatatggttgcattgtttatcatagagggctcaaaaaaattacaactactacatacaatcaatttttgacatggaaagacatcagcctcagtagattaaatgtttgcttaattacttggataagtaattgtttaaatacattaaataaaagcttagggttgagatgcggattcaataatgttgtgctatcacaattattcctttacggagattgtatactgaaattatttcataatgaaggcttttacataataaaagaagtagaaggatttattatgtctttaattctaaacataacagaagaagatcaatttaggaaacgattttataatagcatgctaaacaacatcacagatgcagctattaaggctcaaaaggatctactatcaagagtatgtcacactttattagacaagacagtgtctgataatatcataaatggtaaatggataattctattaagtaaatttcttaaattgattaagcttgcaggtgataataatctcaataacttgagtgagctatattttctcttcagaatctttggacatccaatggttgatgaaagacaagcaatggatgctgtaagaattaactgcaatgaaactaagttctatttattaagtagcctaagtacgttgagaggtgctttcatttatagaatcataaaagggtttgtaaatacctacaacagatggcccactttaaggaatgctattgtcctacctctaagatggttaaactattataaacttaatacttatccatctctacttgaaatcacagaaaatgatttgattattttatcaggattgcggttctatcgtgagtttcatctgcctaaaaaagtggatcttgaaatgataataaatgacaaagctatttctcctccaaaagatctaatatggactagttttcctagaaattacatgccatcacatatacaaaattatatagaacatgaaaggttgaagttctctgaaagcgacagatcaagaagagtactagagtattacttgagagataataaattcaatgaatgtgacctatacaattgtgtagttaatcaaagctatctcaacaactctaatcatgtggtatcactaactggtaaagaaagagagctcagtgtgggtagaatgtttgctatgcaaccaggtatgtttaggcaaatccaaatcttagcagaaaaaatgatagccgaaaatattttacaattcttccctgagagtttgacaagatatggtgatctagagcttcaaaagatattagaattaaaagcaggaataagcaacaagtcaaatcgttataatgataactacaacaattatatcagtaaatgttctataataacagatcttagcaaatttaatcaagcatttagatatgaaacatcatgtgtctgcagtgatgtattagacgaactgcatggggtacaatctctattctcttggttgcatttaacaatacctcttgtcacaataatatgtacatatagacatgcacctccttttataaaggatcatgttgtcaatcttaatgaagttgatgaacaaagtgggttatacagatatcatatgggtggtattgagggctggtgtcaaaaactgtggaccattgaagccatatcattattagatctaatatctcttaaaggtaaattctccatcacagctctgataaatggtgataatcagtcaattgatataagtaaaccagttagacttatagagggtcagacccatgctcaagcagattatttgttagcattaaatagccttaaattgctatataaagagtatgcaggcataggccataagcttaagggaactgagacctatatatctcgagatatgcagttcatgagcaaaacaatccagcacaatggagtgtactatccagccagtatc-aaaaaagtcctgagagtaggtccatggataaatacaatacttgatgattttaaagttagtttagaatctataggtagcttaacacaggagttagaatacagaggagaaagcttattatgcagtttaatatttaggaatatttggttatacaatcaaattgctctgcaactccgaaatcatgctttatgtaataataagctatatttagatatattgaaagtattaaaacacttaaaaaccttttttaatcttgatagtatcgatacggcgttatcattgtatatgaacttgcctatgctgtttggtggtggtgatcctaatttgttatatcgaagcttttataggagaactccagacttccttacagaagctatagtacattcagtgtttgtgttgagctattatactggtcacgatctacaagataagctccaggatcttccagacgatagactgaacaaattcttgacttgtgtcatcacatttgataaaaatccaaatgccgagtttgtaacattgatgagggatccacaggctttagggtctgaaaggcaagctaaaattactagtgagattaatagattagcagtaacagaagtcttaagtatagctccaaacaaaatattttctaaaagtgcacaacactatactaccactgagattgatctaaatgacattatgcaaaatatagaaccaacttaccctcatggattaagagttgtttatgaaagcttacccttttat---aaagcagaaaaaatagttaatcttatatcaggaacaaaatctataactaatatacttgaaaaaacatcagcgatagatacaactgatattaatagggctactgatatgatgaggaaaaatataaccttacttataaggatacttccactagattgtaacaaagacaaaagggagttattaagtttagaaaatcttagcataactgaattaagcaagtatgtaagagaaagatcttggtcattatccaatatagtaggagtaacatcacctagtattatgttcacaatggacattaaatatacaactagcactatagccagtggtataattatagaaaaatataatgttaatggtttaactcgtggtgaaagaggacctactaagccatgggtaggttcatccacacaggagaaaaaaacaatgccagtgtacaatagacaagttttaaccaaaaagcaaagagaccaaatagatttattagcaaaattagactgggtatatgcatccatagacaacaaagatgaattcatggaagaactgagtactggaacacttggactgtcatatgaaaaggccaaaaagttgtttccacaatatctaagtgtcaattatttacaccggttaacagtcagtagtagaccatgcgaatttcctgcctcaataccagcttatagaacaacaaattatcattttgacactagtcctatcaatcatgtattaacagaaaagtatggagatgaagatatcgacattgtgtttcaaaattgcataagttttggtcttagcttgatgtcagttgtggaacaattcacaaacatatgtcctaatagaattattctcataccgaagctgaatgagatacatttgatgaaacctcctatatttacaggagatgttgatatcatcaagttgaagcaagtgatacaaaaacagcatatgttcctaccagataaaataagtttaacccaatatgtagaattattcttaagtaacaaagcacttaagtctggatctcatatcaactctaatttaatattagcacataaaatgtctgattattttcataatgcatatattttaagtactaatttagctggacattggattctgattattcaacttatgaaagattcaaaaggtatttttgaaaaagattggggagaggggtatataactgatcatatgttcattaatttgaatgttttctttaatgcttataagacttatttgctatgttttcatagaggttatggtaaagcaaaattagaatgtgatatgaacacttcagatcttctttgtg---ttttggagttaatagacagtagctactggaaatctatgtctaaagttttcctagaacaaaaagtcataaaatacatagtcaatcaag------acacaagtttgcatagaataaaaggttgtcacagttttaagttgtggtttttaaaacgccttaataatgctaaatttaccgtatgcccttgggttgttaacatagattatcacccaacacacatgaaagctatattatcttacatagatttagttagaatggggttaataaatgtagataaattaaccattaaa---aataaaaacaaattcaatgatgaattttacacatcaaatctcttttacattagttacaacttttcagacaacactcatctgctaacaaaacaaataaggattgctaattcagaattagaagataattataacaaactatatcacccaaccccagaagctttagaaaatgtatcattaatccctgttaaaagtaataatagaaacaaacctaaattttgtataagtggaagtactgaatctatgatgacgtcaacattctctaataaaatgcatattaaatcttccactgttaccacaaaattcaattatagcagacaagacttgtacaatttatttccaattgttgtgatagacaggattatagatcattcaggtaatacagaaaaatctaaccaactttacaccaccacttcacatcagacatctttagtaaggaatagtgcatcactttattgcatgcttccttggcatcatgtcaatagatttaactttgtatttagttccacaggatgcaagatcagtatagaatatattttaaaagatcttaagattaaagatcccagttgtatagcattcataggtgaaggagctggtaacttattattacgtacggtagtagaacttcaccctgacataagatatatttacagaagtttaaaagattgcaatgatcatagtttacctattgaatttctaaggttatacaacgggcatataaacatagattatggtgagaatttaaccattcctgctacagatgcaactaacaacatacattggtcttatttacatataaaatttgcagaacctattagtatctttgtctgtgatgctgaattacctgtcacagccaattggagtaaaatcataattgaatggagtaagcatgtaagaaagtgcaaatactgttcttctgtaaatagatgcattttaattgcaaaataccatgctcaagatgatattgatttcaaattagataacatcactatattaaaaacttatgtgtgcctaggtagcaagttaaaaggatctgaagtttacttaatccttacaataggccctgcaaatatacttcctg-tttttgatgttgtgcaaaatgctaaattgattctttcaagaactaaaaatttcattatgcctaaaaagattgacaaggaatctatcgatgcaaatattaaaagcttaatacctttcctttgttaccctataacaaaaaatggaattaagacttcattgtcaaaattgaagagtgtagttaatggagatatattatcatattctatagctggacgtaatgaagtattcagtaacaagcttataaatcacaagcatatgaatatcttaaaatggctggatcatgttttaaac---tttagatcagctgaacttaattacaatcatttatacatgatagagtccacatatccttacttgagtgaattattaaatagtttaacaaccaatgagctcaagaagctgattaaaataacaggtagtgtactatacaaccttcctaatgaacagtaa
>OR496361.1_France-2023
atggggtgcaattcactgagcatgataaaggttagattacaaaatttgtttgataatgacgaagtagcattgttaaaaataacatgttatactgacaaattaattcttctgactaatgcattagccaaagcaacaatacatacaattaaattaaacggcatagtttttatacatgttataacaagcagtgaagtgtgccctgataacaatattgtagtgaaatctaactttacaacaatgccaatattacaaaatggaggatacatatgggaattgattgaattgacacactgctctcaattaaatggtctaatagatgataattgtgaaatcaaattttctaaaagactaagtgactcagtaatgactgattatatgaatcaaatatctgatttacttgggcttgatctccattcatgaattatatttagtctaattcaatagacatgtgtttattaccattttagttaatat---------------aaaacctcatcaaagggaaatggggcaaataaactcacccaatcaatcaaaccatgagcactacaaacgacaacaccaccatgcaaagattgatgatcacagacatgagacccctgtcgatggattcaataataacatctctcaccaaagaaatcatcacacacaaattcatatacttgataaacaatgaatgtattgtaagaaaactcgatgaaagacaagctacatttacattcctagtcaattatgagatgaagctattgcacaaagtagggagtaccaaatacaagaaatacaccgaatataatacaaaatatggcacattccctatgcctatatttatcaatcatggcgggtttctagaatgtattggcattaagcctacaaaacatactcctataatatacaaatatgacctcaacccgtaacttcc-aac----aaa-aa--accaactcatccaaaccaagccattatccaaacaacaatgctcaacagttaagaaggagctaatccattttagtaatt-------aaaaataagggtgaaaccagtaacataaattggggcaaatacaaagatg------gctcttagcaaagtcaagttgaatgatacattaaataaggatcagctgctgtcatccagcaaatacactattcaacgtagtacaggagataatattgacactcccaattatgatgtgcaaaaacacctaaacaaactatgtggtatgctattaatcactgaagatgcaaatcataaattcacaggattaataggtatgcaatatgctatgtccagattaggaagggaagacactataaagatacttaaagatgctggatatcatgttaaagctaatggagtagatataacaacatatcgtcaagatataaatggaaaggaaatgaaattcgaagtattaacattatcaagcttgacatcagaaatacaagtcaatattgagatagaatctagaaagtcctacaaaaaaatgctaaaagagatgggagaagtggctccagaatataggcatgattctccagactgtgggatgataatactgtgtatagctgcccttgtaataaccaaattagcagcaggagatagatcaggtcttacagcagtaattaggagggcaaacaatgtctt-aaaaaacgaaataaaacgctacaagggcctaataccaaaagacatagccaacagtttttatgaagtatttgaaaaataccctcatcttatagatgtttttgtgcactttggcatagcacaatcatccacaagagggggcagtagagttgaaggaatctttgcaggattgtttatgaatgcctatggttcaggacaagtaatgctaagatggggagttttagccaaatctgt-aaaaaatatcatgctaggacatgctagtgtccaagcagaaatggagcaagttgtggaagtctatgagtatgcacagaagttgggaggagaagctggtttctaccatatattgaacaatccaaaagcatcattgctgtcattaactcaatttcctaacttctcaagtgtggtcctaggtaatgcagcaggtctaggcataatgggagagtatagaggtacaccaagaaaccaagatctctatgatgcagccaaagcatatgcagagcaactcaaagaaaatggagtaataaactacagtgtattagacttaacaacagaagaattggaagccataaagcatcaactcaaccccaaagaagatgacgtagagctttaagttaac-------aaaaaa-tacggggcaaataagtcaacatggagaag-tttgcacctgaatttcatggagaagatgcaaataacaaagctaccaaattcctagaatcaataaaaggcaagtttgcatcatccaaagatcctaagaagaaagatagcataatatctgtcaactcaatagacatagaagtcactaaagagagcccgataacatctggcaccaacattatcaatccaacaagtgaagccgacagtaccccagaaactaaagccaactacccaagaaaacccttagtaagcttcaaagaagatctcaccccaagtgataaccctttctctaagttgtacaaagaaaccatagaaacatttgataacaatgaagaagaatctagctactcatatgaggagatcaatgaccaaacaaatgataacattacagcaagactagatagaattgatgaaaaattaagtgaaatattaggaatgctccatacattagtagttgcaagtgcaggacctacttcggctcgtgacggaataagagatgctatggttggtctaagagaagaaatgatagagaaaataagagcggaggcattaatgaccaatgataggttagaggccatggcaagacttaggaatgaggaaagcgaaaagatggcaaaagacacctcagatgaagtgtctctcaatccaacctccaaaaaattgagtgacttgttggaagacaacgatagcgacaatgatctatcacttgatgatttttgatcagtcatcaactcactcagcaatcaacagcatcaacaaaacagacaccaatccattgaatcaaccgccagactgaaaaa--acaaacatccatcagcagaaccaccaaccaatcaatcaaccaattgatcaatcagcactctgacaaaattaacaatatagtaac----a-------a------a----------a------a-------a--a-g-aac---aagatggggcaaatatggaaacatacgtgaacaagcttcacgaaggctccacatacacagcagctgtccagtacaatgttctagaaaaagatgatgatcccgcatcactaacaatatgggtgcctatgttccagtcatctgtgccagccgacttgctcataaaagaacttgcaagcatcaacatactagtaaagcagatctctacgcccaaaggaccttcactacgagtcacaatcaactcaagaagtgctgtgctggctcaaatgcctagtaatttcaccataagtgcaaatgtatcattagatgaaagaagcaaattagcatatgatgtaactacaccttgtgaaatcaaagcatgcagtttaacatgcttgaaagtaaaaagtatgttaactacagtcaaagatctaaccatgaagacattcaaccccactcatgagatcattgctctatgtgaatttgaaaatattatgacatcaaaaagagtaataataccaacctatctaagatcaatcagtgtcaaaaacaaggatctgaactcactggaaaatatagcaaccaccgaattcaaaaatgctatcaccaatgctaaaattattccctatgcaggattagtgttagttatcacggttactgataataaaggagcattcaagtatatcaagccacagagtcaatttatagtggatcttggtgcttacctagaaaaagagagcatatattatgtgactactaattggaagcatacagctacacgtttttcaatcaaaccactagaggattaaactcaattatcaacattaaatgacaggttcacatatatcctc-aactgcacattatatctaaacatcataaacatctacactacacac-ttcatcacacaaaccaatcccactcaaaatctaaaatcacttccagccattatctgccagacctagagtgcgagtaggt-----aaataaaacaagaatatggggtaaatagatatcagttagagttcaaccaatctcaacaaccatctataccgccaatccaatacatacattgcaaatcttaaaatgggaaacacatccatcacaatagaattcacaagcaaattttggccctattttacactaatacatatgatcttaactctaatctctttactaattataatcactattatgattgcaatactaaataagctaagtgaacataaaatattctgcaacaaaactcttgaacaaggacagatgtatcaaatcgacacatagtgttctcccattatgctgtatcaaattataatcttgtgtat----ataaat----aaacaaatccaatcttctcacagagtcatggcatcacaaaaccatgccaaccatcatggtagcatagagtagttatt------aaaaattaacataatgatgaattattagtatgggatc--aaaaaca-acattggggcaaatgcaacaatgtccaaaaacaagaatcaacgcactgccaggactctagaaaagacctgggatactcttaatcatctaattgtaatatccacttgtttatacaaattaaatttaaaatccatagcacaaatagcactatcagttctggcaatgataatctcaacctctcttataattgcagccataatattcatcatctctgccaatcacaaagttacactaacaactgtcacagttcaaacaataaaaaaccacactgagaaaaacataaccacttaccttactcaagtctcaccagaaagggttggcccatccaaacaacccacagccactccaccaatccacacaaactcagccacaatatcacccaatacaaaatcagaaacacaccatacaacagcacaaaccaaaggcacaacctctactccaacacagaacaacaagccaagcacaaaaccacgtccaaaaaatccacc------aa------aaaaagatgattaccattttgaagtgttcaactttgttccctgtagtatatgtggcaacaatcaactctgcaaatccatctgcaaaacaataccaagcaataaaccaaag---aaaaaaccaactacaaaacccacaaacaaaccacctac-caaaaccacaaacaaaagagactcc-aaaacactagccaaaacact------------g------------a------aa------------aaag---aaa------ccaccattaacc---caacaaaaaaaccaacccccaagaccacagaaagagacaccagcaccccacaatccactgtgctcgacacaaccacatcaaaccacacagaaagggacac-cagcacctcacaatccactgcgctcgacacaaccacaccaaaacatacaacccaa---cagcaatctct-ccactcaaccatccccgaaaacacacccaactccacacaaacacccacagcatccgagccctccacatcaaattctatctaaaaactccagtcatatgcttagttattt--aaaa-actacatcttagcagagaaccgtgatccctcaagcaagaacgaa---------------------------------attaaat-ctggggcaaataacca---------------------------tggagttgctgatccatagatc---aagtgcaatcttcctaactcttgctattaatgcattgtaccttacctcaagtcagaacataactgaggagttttaccaatcaacatgtagtgcagttagcagaggttacttgagtgctttaagaactggttggtataccagtgtcataacaatagaattaagtaatataaaagaaaccaaatgcaatggaactgacactaaagttaaacttataaaacaagaattagataagtataagaatgcagtaactgaattacagttacttatgcaaaacacaccagctgtcaacaaccgggccagaagagaagcaccacagtatatgaactatacaatcaataccactaaaaacctaaatgtatcaataagc---aagaagaggaaacgaagatttctgggcttcttgttaggtgtaggatctgcaatagcaagtggtatagctgtatccaaagttctacaccttgaaggagaagtgaacaagatc-aaaaatgctttgcag-ctaacgaac---aaagctgtagtcagtctatcaaatggggtcagtgttttaaccaacagagtgttagatctcaagaattatataaacaaccaattattacctatggtaaatcgacagaattgtcgcatatccaacattgagacagttatagaattccagcagaagaacagcagattgttggaaatcaccagagaatttagtgtcaatgcaggtgtaacgacacctttaagcacttacatgttaacaaacagtgagttactatcattaatcaatgatatgcctataacaaatgatcag-aaaaaattaatgtcaagcaatgttcagatagtaaggcaacaaagttattctatcatgtctataataaaggaagaagtccttgcatatgttgtacagctacctatctatggtgtaattgatacaccttgctggaaattacacacatcacctctttgcaccaccaacatcaaagaaggatcaaatatttgtttaacaaggactgatagaggatggtattgtgataatgcaggatcagtatccttctttccacaagctgacacttgtaaagtacagtccaatcgagtattttgtgacactatgaacagtttgacattaccaagtgaagtcagcctttgtaacactgacatattcaatcccaagtatgactgcaaaattatgacatc-aaaaacagacataagcagctcagtaatcacttctctaggagctatagtgtcatgctatggtaagactaaatgtactgcatccaacaaaaatcgtggaattataaagacattttctaatggctgtgattatgtgtcaaacaaaggagtagatactgtatcagtgggcaacactttatattatgtcaacaagctggaaggcaaaaacctttatgtaaaaggggaacctataataaattactatgaccctctagtgtttccttctgatgagtttgatgcatcaatatctcaagtcaatgaaaaaattaatcaaagtttagcttttattcgtagatccgatgaattattacataatgtaaatactggaaaatctactacaaatattatgataactgcaattattatagtaatcattgtagtattgttatcattaatagctattggcttactgttgtattgcaaagccaaaaacacaccagttacattaagcaaagaccaactaagtggaatcaataatattgcattcagcaaatag-a---aaaaaac-ca-cctgatcatgttccaacaac--aa--tctgctgaccatcaatcccaaatcaactt-acaa-cagatacatcaacatcacagcacaggctgaatcatctcctcgcatcatgctacccacacaactaagctagatccttaattcatagttacat----aaaagcctcaaatatcgcaatc-aacactaaatcaacacatcattcacaaaactaacagctggggcaaatatgtcgcgaagaaatccctgcaaatttgagattagaggtcattgcttgaatggtagaagatgccactacagtcataattactttgaatggcctcctcatgcattgctagtgaggcaaaacttcatgttaaacaagatactcaagtcaatggacaagagcatagacactttgtctgaaataagtggagctgctgaacttgatagaacagaagaatatgctcttggtatagttggagtgctagagagctacataggatctataaacaacataacaaaacaatcagcatgtgttgctatgagtaaacttcttattgagatcaatagtgatgacattaaaaagctgagagataatgaagaacccaattcacctaagataagagtgtacaatactgttatatcatacatcgagagcaatagaaaaaacagcaagcaaaccatccatctgcttaaacgattaccagcagacgtgctgaagaagacaataaagaacacattagatatccacaaaagcataaccataagcaacccaaaagagtcaaccataagtgatcaaaatgaccaaaccaaaaataatgatattaccggataaatatccttgtagtatatcatccatattgatctcaagtgaaagcacgattgctacattcaatcataaaaacatattacaatttaaccactaccatttagataaccaccagtttttattaaatcatatatttgatgaaattcattggacacctaaaaacttattagatgccactcaacaatttctccaacatcttaacatccctgaagatatatatacagtatatatattagtgtcataatgcttgatcataacgattctatatcatccaaccacaaaactgtcttaataaagttatgggacaaaatggatcccattattaatggaagctctgctaatgtatatctaactgatagttatctaaaaggtgttatctctttttcagaatgtaatgctttagggagttacctttttaacggcccttatcttaaaaatgattataccaacttaattagtagacaaagcccactaatagagcatatgaatctaaaaaaactaactataacacagtcattaatatctagataccataaaggtgaactgaaattagaagaaccaacttatttccagtcattacttatgacatataaaagcatgtcctcgtctgaacaaattgctacaactaacttacttaaaaaaataatacgaagagctatagaaataagtgatgtaaaagtgtatgccatcttaaataaactaggactaaaggaaaaggacagagttaagcccaacaacaattcaggtgatgaaaactcagtacttacaaccataattaaagatgatatactctcagctgtggaaaacaatcaatcatatacaaattcagataaaaattactcagtaaatcaaaatatcaatatcaaaacaacactcttaaaaaagttgatgtgttcaatgcaacatcctccatcatggttaatacactggttcaatttatatacaaaattaaataacatattaacacaatatcgatcaaatgaggtaaaaagtcatgggtttatattaatagataatcaaactttgagtggttttcagtttattttaaatcaatatggttgcattgtttatcataaagggctcaaaaaaattacaactactacatacaatcaatttttgacatggaaagacatcagcctcagtagattaaatgtttgcttaattacttggataagtaattgtttaaatacattaaataaaagcttagggttgagatgcggattcaataatgttgtgctatcacaattattcctttacggagattgtatactgaaattatttcataatgaaggcttttacataataaaagaagtagaaggatttattatgtctttaattctaaacataacagaagaagatcaatttaggaaacgattttataatagcatgctaaacaacatcacagatgcagctattaaggctcaaaaggatctactatcaagagtatgtcacactttattagacaagacagtgtctgataatatcataaatggtaaatggataattctattaagtaaatttcttaaattgattaagcttgcaggtgataataatctcaataacttgagtgagctatattttctcttcagaatctttggacatccaatggttgatgaaagacaagcaatggatgctgtaagaattaactgcaatgaaactaagttctatttattaagtagcctaagtacgttgagaggtgctttcatttatagaatcataaaagggtttgtaaatacctacaacagatggcccactttaaggaatgctattgtcctacctctaagatggttaaactattataaacttaatacttatccatctctacttgaaatcacagaaaatgatttgattattttatcaggattgcggttctatcgtgagtttcatctgcctaaaaaagtggatcttgaaatgataataaatgacaaagctatttctcctccaaaagatctaatatggactagttttcctagaaattacatgccatcacatatacaaaattatatagaacatgaaaggttgaagttctctgaaagcgacagatcaagaagagtactagagtattacttgagagataataaattcaatgaatgtgacctatacaattgtgtagttaatcaaagctatctcaacaactctaatcatgtggtatcactaactggtaaagaaagagagctcagtgtgggtagaatgtttgctatgcaaccaggtatgtttaggcaaatccaaatcttagcagaaaaaatgatagccgaaaatattttacaattcttccctgagagtttgacaagatatggtgatctagagcttcaaaagatattagaattaaaagcaggaataagcaacaagtcaaatcgttataatgataactacaacaattatatcagtaaatgttctataataacagatcttagcaaatttaatcaagcatttagatatgaaacatcatgtgtctgcagtgatgtattagacgaactgcatggggtacaatctctattctcttggttgcatttaacaatacctcttgtcacaataatatgtacatatagacatgcacctccttttataaaggatcatgttgtcaatcttaatgaagttgatgaacaaagtgggttatacagatatcatatgggtggtattgagggctggtgtcaaaaactgtggaccattgaagccatatcattattagatctaatatctcttaaaggtaaattctccatcacagctctgataaatggtgataatcagtcaattgatataagtaaaccagttagacttatagagggtcagacccatgctcaagcagattatttgttagcattaaatagccttaaattgctatataaagagtatgcaggcataggccataagcttaagggaactgagacctatatatctcgagatatgcagttcatgagcaaaacaatccagcacaatggagtgtactatccagccagtatc-aaaaaagtcctgagagtaggtccatggataaatacaatacttgatgattttaaagttagtttagaatctataggtagcttaacacaggagttagaatacagaggagaaagcttattatgcagtttaatatttaggaatatttggttatacaatcaaattgctctgcaactccgaaatcatgctttatgtaataataagctatatttagatatattgaaagtattaaaacacttaaaaaccttttttaatcttgatagtatcgatacggcgttatcattgtatatgaacttgcctatgctgtttggtggtggtgatcctaatttgttatatcgaagcttttataggagaactccagacttccttacagaagctatagtacattcagtgtttgtgttgagctattatactggtcacgatctacaagataagctccaggatcttccagacgatagactgaacaaattcttgacttgtgtcatcacatttgataaaaatccaaatgccgagtttgtaacattgatgagggatccacaggctttagggtctgaaaggcaagctaaaattactagtgagattaatagattagcagtaacagaagtcttaagtatagctccaaacaaaatattttctaaaagtgcacaacactatactaccactgagattgatctaaatgacattatgcaaaatatagaaccaacttaccctcatggattaagagttgtttatgaaagcttacccttttat---aaagcagaaaaaatagttaatcttatatcaggaacaaaatctataactaatatacttgaaaaaacatcagcgatagatacaactgatattaatagggctactgatatgatgaggaaaaatataaccttacttataaggatacttccactagattgtaacaaagacaaaagggagttattaagtttagaaaatcttagcataactgaattaagcaagtatgtaagagaaagatcttggtcattatccaatatagtaggagtaacatcacctagtattatgttcacaatggacattaaatatacaactagcactatagccagtggtataattatagaaaaatataatgttaatggtttaactcgtggtgaaagaggacctactaagccatgggtaggttcatccacacaggagaaaaaaacaatgccagtgtacaatagacaagttttaaccaaaaagcaaagagaccaaatagatttattagcaaaattagactgggtatatgcatccatagacaacaaagatgaattcatggaagaactgagtactggaacacttggactgtcatatgaaaaggccaaaaagttgtttccacaatatctaagtgtcaattatttacaccggttaacagtcagtagtagaccatgcgaatttcctgcctcaataccagcttatagaacaacaaattatcattttgacactagtcctatcaatcatgtattaacagaaaagtatggagatgaagatatcgacattgtgtttcaaaattgcataagttttggtcttagcttgatgtcagttgtggaacaattcacaaacatatgtcctaatagaattattctcataccgaagctgaatgagatacatttgatgaaacctcctatatttacaggagatgttgatatcatcaagttgaagcaagtgatacaaaaacagcatatgttcctaccagataaaataagtttaacccaatatgtagaattattcttaagtaacaaagcacttaaatctggatctcatatcaactctaatttaatattagcacataaaatgtctgattattttcataatgcatatattttaagtactaatttagctggacattggattctgattattcaacttatgaaagattcaaaaggtatttttgaaaaagattggggagaggggtatataactgatcatatgttcattaatttgaatgttttctttaatgcttataagacttatttgctatgttttcatagaggttatggtaaagcaaaattagaatgtgatatgaacacttcagatcttctttgtg---ttttggagttaatagacagtagctactggaaatctatgtctaaagttttcctagaacaaaaagtcataaaatacatagtcaatcaag------acacaagtttgcatagaataaaaggttgtcacagttttaagttgtggtttttaaaacgccttaataatgctaaatttaccgtatgcccttgggttgttaacatagattatcacccaacacacatgaaagctatattatcttacatagatttagttagaatggggttaataaatgtagataaattaaccattaaa---aataaaaacaaattcaatgatgaattttacacatcaaatctcttttacattagttacaacttttcagacaacactcatctgctaacaaaacaaataaggattgctaattcagaattagaagataattataacaaactatatcacccaaccccagaagctttagaaaatgtatcattaatccctgttaaaagtaataatagaaacaaacctaaattttgtataagtggaagtactgaatctatgatgacgtcaacattctctaataaaatgcatattaaatcttccactgttaccacaaaattcaattatagcagacaagacttgtacaatttatttccaattgttgtgatagacaggattatagatcattcaggtaatacagaaaaatctaaccaactttacaccaccacttcacatcagacatctttagtaaggaatagtgcatcactttattgcatgcttccttggcatcatgtcaatagatttaactttgtatttagttccacaggatgcaagatcagtatagaatatattttaaaagatcttaagattaaagatcccagttgtatagcattcataggtgaaggagctggtaacttattattacgtacggtagtagaacttcaccctgacataagatatatttacagaagtttaaaagattgcaatgatcatagtttacctattgaatttctaaggttatacaacgggcatataaacatagattatggtgagaatttaaccattcctgctacagatgcaactaacaacatacattggtcttatttacatataaaatttgcagaacctattagtatctttgtctgtgatgctgaattacctgtcacagccaattggagtaaaatcataattgaatggagtaagcatgtaagaaagtgcaaatactgttcttctgtaaatagatgcattttaattgcaaaataccatgctcaagatgatattgatttcaaattagataacatcactatattaaaaacttatgtgtgcctaggtagcaagttaaaaggatctgaagtttacttagtccttacaataggccctgcaaatatacttcctg-tttttgatgttgtgcaaaatgctaaattgattctttcaagaactaaaaatttcattatgcctaaaaagattgacaaggaatctatcgatgcaaatattaaaagcttaatacctttcctttgttaccctataacaaaaaatggaattaagacttcattgtcaaaattgaagagtgtagttaatggagatatattatcatattctatagctggacgtaatgaagtattcagtaacaagcttataaatcacaagcatatgaacatcctaaaatggctggatcatgttttaaac---tttagatcagccgaacttaattacaatcatttatacatgatagagtccacatatccttacttgagtgaattattaaatagtttaacaaccaatgagctcaagaagctgattaaaataacaggtagtgtactatacaaccttcctaatgaacagtaa
>OR496359.1_France-2023
atggggtgcaattcactgagcatgataaaggttagattacaaaatttgtttgataatgacgaagtagcattgttaaaaataacatgttatactgacaaattaattcttctgactaatgcattagccaaagcaacaatacatacaattaaattaaacggcatagtttttatacatgttataacaagcagtgaagtgtgccctgataacaatattgtagtgaaatctaactttacaacaatgccaatattacaaaatggaggatacatatgggaattgattgaattgacacactgctctcaattaaatggtctaatagatgataattgtgaaatcaaattttctaaaagactaagtgactcagtaatgactgattatatgaatcaaatatctgatttacttgggcttgatctccattcatgaattatgtttagtttaattcaatagacatgtgtttattaccattttagttaatat---------------aaaacctcatcaaagggaaatggggcaaataaactcacccaatcaatcaaaccatgagcactacaaacgacaacaccaccatgcaaagattgatgatcacagacatgagacccctgtcgatggattcaataataacatctctcaccaaagaaatcatcacacacaaattcatatacttgataaacaatgaatgtattgtaagaaaactcgatgaaagacaagctacatttacattcctagtcaattatgagatgaagctattgcacaaagtagggagtaccaaatacaagaaatacaccgaatataatacaaaatatggcacattccctatgcctatatttatcaatcatggcgggtttctagaatgtattggcattaagcctacaaaacatactcctataatatacaaatatgacctcaacccgtaacttcc-aac---aaaa-aa--accaactcatccaaaccaagccattatccaaacaacaatgctcaacagttaagaaggagctaatccattttagtaatt-------aaaaataagggtgaaaccagcaacataaactggggcaaatacaaagatg------gctcttagcaaagtcaagttgaatgatacattaaataaggatcagctgctgtcatccagcaaatacactattcaacgtagtacaggagataatattgacactcccaattatgatgtgcaaaaacacctaaacaaactatgtggtatgctattaatcactgaagatgcaaatcataaattcacaggattaataggtatgctatatgctatgtccagattaggaagggaagacactataaagatacttaaagatgctggatatcatgttaaagctaatggagtagatataacaacatatcgtcaagatataaatggaaaggaaatgaaattcgaagtattaacattatcaagcttgacatcagaaatacaagtcaatattgagatagaatctagaaagtcctacaaaaaaatgctaaaagagatgggagaagtggctccagaatataggcatgattctccagactgtgggatgataatactgtgtatagctgcccttgtaataaccaaattagcagcaggagatagatcaggtcttacagcagtaattaggagggcaaacaatgtctt-aaaaaacgaaataaaacgctacaagggcctaataccaaaagacatagccaacagtttttatgaagtatttgaaaaataccctcatcttatagatgtttttgtgcactttggcatagcacaatcatccacaagagggggcagtagagttgaaggaatctttgcaggattgtttatgaatgcctatggttcaggacaagtaatgctaagatggggagttttagccaaatctgt-aaaaaatatcatgctaggacatgctagtgtccaagcagaaatggagcaagttgtggaagtctatgagtatgcacagaagttgggaggagaagctggtttctaccatatattgaacaatccaaaagcatcattgctgtcattaactcaatttcctaacttctcaagtgtggtcctaggcaatgcagcaggtctaggcataatgggagagtatagaggtacaccaagaaaccaagatctctatgatgcagccaaagcatatgcagagcaactcaaagaaaatggagtaataaactacagtgtattagacttaacaacagaagaattggaagccataaagcatcaactcaaccccaaagaagatgacgtagagctttaagttaac-------aaaaaa-tacggggcaaataagtcaacatggagaag-tttgcacctgaatttcatggagaagatgcaaataacaaagctaccaaattcctagaatcaataaaaggcaagtttgcatcatccaaagatcctaagaagaaagatagcataatatctgtcaactcaatagacatagaagtcactaaagagagcccgataacatctggcaccaacattatcaatccaacaagtgaagctgacagtaccccagaaactaaagccaactacccaagaaaacccttagtaagcttcaaagaagatctcaccccaagtgataaccctttctctaagttgtacaaagaaaccatagaaacatttgataacaatgaagaagaatctagctactcatatgaggagatcaatgaccaaacaaatgataacattacagcaagactagatagaattgatgaaaaattaagtgaaatattaggaatgctccatacattagtagttgcaagtgcaggacctacttcggctcgtgacggaataagagatgctatggttggtctaagagaagaaatgatagaaaaaataagagcagaagcattaatgaccaatgatagattagaggccatggcaagacttaggaatgaggaaagcgaaaaaatggcaaaagacacctcagatgaagtgtctctcaatccaacctccaaaaaattgagtgacttgttggaagacaacgatagcgacaatgatctatcacttgatgatttttgatcagtcatcaactcactcagcaatcaacagcatcaacaaaacagacaccagtccattgaatcaaccgccagactgaaaaa--acaaacatccatcagcagaaccaccaaccaatcaatcaaccaattgatcaatcagcactctgacaaaataaacaatatagtaac----a-------a------a----------a------a-------a--a-g-aac---aagatggggcaaatatggaaacatacgtgaacaagcttcacgaaggctccacatacacagcagctgtccagtacaatgttctagaaaaagatgatgatcccgcatcactaacaatatgggtgcctatgttccagtcatctgtgccagccgacttgctcataaaagaacttgcaagcatcaacatactagtaaagcagatctctacgcccaaaggaccttcactacgagtcacaatcaactcaagaagtgctgtgctggctcaaatgcctagtaatttcaccataagtgcaaatgtatcattagatgaaagaagcaaattagcatatgatgtaactacaccttgtgaaatcaaagcatgcagtttaacatgcttgaaagtaaaaagtatgttaactacagtcaaagatctaaccatgaagacattcaaccccactcatgagatcattgctctatgtgaatttgaaaatattatgacatcaaaaagagtaataataccaacctatctaagatcaatcagtgtcaaaaacaaggatctgaactcactggaaaatatagcaaccaccgaattcaaaaatgctatcaccaatgctaaaattattccctatgcaggattagtgttagttatcacggttactgataataaaggagcattcaagtatatcaagccacagagtcaatttatagtggatcttggtgcttacctagaaaaagagagcatatattatgtgactactaattggaagcatacagctacacgtttttcaatcaaaccactagaggattaaactcaattatcaacattaaatgacaggttcacatatatcctc-aactgcacactatatctaaacatcataaacatctacactacacac-ttcatcacacaaaccaatcccactcaaaatctaaaatcacttccagccattatctgccagacctagagtgcgaataggt-----aaataaaacaagaatatggggtaaatagatatcagttagagttcaaccaatctcaacaaccatctataccgccaatccaatacatacattgcaaatcttaaaatggggaacacatccatcacaatagaattcacaagcaaattttggccctattttacactaatacatatgatcctaactctaatctctttactaattataatcactattatgattgcaatactaaataagctaagtgaacataaaatattctgcaacaaaactcttgaacaaggacagatgtatcaaatcgacacatagtgttctcccattatgctgtatcaaattataatcttgtgtat----ataaat----aaacaaatccaatcttctcacagagtcatggcatcacaaaaccatgccaaccatcatggtagcatagagtagttatt-a----aaaaattaacataatgatgaattattagtatgggatc--aaaaaca-acattggggcaaatgcaacaatgtccaaaaacaagaatcaacgcactgccaggactctagaaaagacctgggatactcttaatcatctaattgtaatatcctcttgtttatacaaattaaatttaaaatctatagcacaaatagcactatcagttttggcaatgataatctcaacctctcttataattgcagccataatattcatcatctctgccaatcacaaagttacactaacaactgtcacagttcaaacaataaaaaaccacactgagaaaaacataaccacttaccttactcaagtctcaccagaaagggttggcccatccaaacaacccacagccactccaccaatccacacaaactcagccacaatatcacccaatacaaaatcagaaacacaccatacaacagcacaaaccaaaggcacaacctctactccaacacagaataacaagccaagcacaaaaccacgtccaaaaaatccacc------aa------aaaaagatgattaccattttgaagtgttcaactttgttccctgtagtatatgtggcaacaatcaactctgcaaatccatttgcaaaacaataccaagcaataaaccaaag---aaaaaaccaactacaaaacccacaaacaaaccacctac-caaaaccacaaacaaaagagactct-aaaacactagccaaaacact------------g------------a------aa------------aaag---aaa------ccaccatcaacc---caacaaaaaaaccaacccccaagactacagaaagagacaccagcaccccacaatccactgtgctcgacacaaccacatcaaaccacacagaaagggacac-cagcacctcacaatccactgcgctcgacacaaccacaccaaaacatacaacccaa---cagcaatctct-ccactcaaccatccccgaaaacacacccaactctacacaaacacccacagcatccgagccctccacatcaaattctatctaaaaactccagtcatatgcttagttattt--aaaa-actacatcttagcagagaaccgtgatccctcaagcaagaacgaa---------------------------------attaaat-ctggggcaaataacca---------------------------tggagttgctgatccatagatc---aagtgcaatcttcctaactcttgctattaatgcattgtaccttacctcaagtcagaacataactgaggagttttaccaatcaacatgtagtgcagttagcagaggttacttgagtgctttaagaactggttggtataccagtgtcataacaatagagttaagtaatataaaagaaaccaaatgcaatggaactgacactaaagttaaacttataaaacaagaattagataagtataagaatgcagtaactgaattacagttacttatgcaaaacacaccagctgtcaacaaccgggccagaagagaagcaccacagtatatgaactatacaatcaataccactaaaaacctaaatgtatcaataagc---aagaagaggaaacgaagatttctgggcttcttgttaggtgtaggatctgcaatagcaagtggtatagctgtatccaaagttctacaccttgaaggagaagtgaacaagatc-aaaaatgctttgcag-ctaacgaac---aaagctgtagtcagtctatcaaatggggtcagtgttttaaccaacagagtgttagatctcaagaattatataaacaaccaattattacctatggtaaatcgacagaattgtcgcatatccaacattgagacagttatagaattccagcagaagaacagcagattgttggaaatcaccagagaatttagtgtcaatgcaggtgtaacgacacctttaagcacttacatgttaacaaacagtgagttactatcattaatcaatgatatgcctataacaaatgatcag-aaaaaattaatgtcaagcaatgttcagatagtaaggcaacaaagttattctatcatgtctataataaaggaagaagtccttgcatatgttgtacagctacctatctatggtgtaattgatacaccttgctggaaattacacacatcacctctttgcaccaccaacatcaaagaaggatcaaatatttgtttaacaaggactgatagaggatggtattgtgataatgcaggatcagtatccttctttccacaagctgacacttgtaaagtacagtccaatcgagtattttgtgacactatgaacagtttgacattaccaagtgaagtcagcctttgtaacactgacatattcaatcccaagtatgactgcaaaattatgacatc-aaaaacagacataagcagctcagtaatcacttctctaggagctatagtgtcatgctatggtaagactaaatgtactgcatccaacaaaaatcgtggaattataaagacattttctaatggctgtgattatgtgtcaaacaaaggagtagatactgtatcagtgggcaacactttatattatgtcaacaagctggaaggcaaaaacctttatgtaaaaggggaacctataataaattactatgaccctctagtgtttccttctgatgagtttgatgcatcaatatctcaagtcaatgaaaaaattaatcaaagtttagcttttattcgtagatccgatgaattattacataatgtaaatactggaaaatctactacaaatattatgataactgcaattattatagtaatcattgtagtattgttatcattaatagctattggtttactgttgtattgcaaagccaaaaacacaccagttacattaagcaaagaccaactaagtggaatcaataatattgcattcagcaaatag-ac--aaaaaac-ca-cctgatcatgttccaacaac--aa--tctgctgaccatcaatcccaaatcaactt-acaa-cagatacatcaacatcacagcacaggctgaatcatctcctcgcatcatgctacccacacaactaagctagatccttaattcatagttacat----aaaagcctcaaatatcgcaatc-aacactaaatcaacacatcattcataaaactaacagctggggcaaatatgtcgcgaagaaatccctgcaaatttgagattagaggtcattgcttgaatggtagaagatgccactacagtcataattactttgaatggcctcctcatgcattgctagtgaggcaaaacttcatgttaaacaagatactcaagtcaatggacaagagcatagacactttgtctgaaataagtggagctgctgaacttgatagaacagaagaatatgctcttggtatagttggagtgctagagagctacataggatctataaacaacataacaaaacaatcagcatgtgttgctatgagtaaacttcttattgagatcaatagtgatgacattaaaaagctgagagacaatgaagaacccaattcacctaagataagagtgtacaatactgttatatcatacatcgagagcaatagaaaaaacagcaagcaaaccatccatctgcttaaacgattaccagcagacgtgctgaagaagacaataaagaacacattagatatccacaaaagcataaccataagcaacccaaaagagtcaaccataagtgatcaaaatgaccaaaccaaaaataatgatattaccggataaatatccttgtagtatatcatccatattgatctcaagtgaaagcacgattgctacattcaatcataaaaacatattacaatttaaccacaaccatttagataaccaccagtttttattaaatcatatatttgatgaaattcattggacacctaaaaacttattagatgccactcaacaatttctccaacatcttaacatccctgaagatatatatacagtatatatattagtgtcataatgcttgatcataacgattctatatcattcaaccacaaaactgtcttaataaagttatgggacaaaatggatcccattattaatggaagctctgctaatgtatatctaactgatagttatctaaaaggtgttatctctttttcagaatgtaatgctttagggagttacctttttaacggcccttatcttaaaaatgattataccaacttaattagtagacaaagcccactaatagagcatatgaatctaaaaaaactaactataacacagtcattaatatctagataccataaaggtgaactgaaattagaagaaccaacttatttccagtcattacttatgacatataaaagcatgtcctcgtctgaacaaattgctacaactaacttacttaaaaaaataatacgaagagctatagaaataagtgatgtaaaagtgtacgccatcttaaataaactaggactaaaggaaaaggacagagttaagcccaacaacaattcaggtgatgagaactcagtacttacaaccataattaaagatgatatactctcagctgtggaaaacaatcaatcatatacaaattcagataaaaattactcagtaaatcaaaatatcaatatcaaaacaacactcttaaaaaagttgatgtgttcaatgcaacatcctccatcatggttaatacactggttcaatttatatacaaaattaaataacatattaacacaatatcgatcaaatgaggtaaaaagtcatgggtttatattaatagataatcaaactttgagtggttttcagtttattttaaatcaatatggttgcattgtttatcataaagggctcaaaaaaattacaactactacatacaatcaatttttgacatggaaagacatcagcctcagtagattaaatgtttgcttaattacttggataagtaattgtttaaatacattaaataaaagcttagggttgagatgcggattcaataatgttgtgctatcacaattattcctttacggagattgtatactgaaattatttcataatgaaggcttttacataataaaagaagtagaaggatttattatgtctttaattctaaacataacagaagaagatcaatttaggaaacgattttataatagcatgctaaacaacatcacagatgcagctattaaggctcaaaaggatctactatcaagagtatgtcacactttattagacaagacagtgtctgataatatcataaatggtaaatggataattctattaagtaaatttcttaaattgattaagcttgcaggtgataataatctcaataacttgagtgagctatattttctcttcagaatctttggacatccaatggttgatgaaagacaagcaatggatgctgtaagaattaactgcaatgaaactaagttctatttattaagtagcctaagtacgttgagaggtgctttcatttatagaatcataaaagggtttgtaaatacctacaacagatggcccattttaaggaatgctattgtcctacctctaagatggttaaactattataaacttaatacttatccatctctacttgaaatcacagaaaatgatttgattattttatcaggattgcggttctatcgtgagtttcatctgcctaaaaaagtggatcttgaaatgataataaatgacaaagctatttctcctccaaaagatctaatatggactagttttcctagaaattacatgccatcacatatacaaaattatatagaacatgaaaggttgaagttctctgaaagcgacagatcaagaagagtactagagtattacttgagagataataaattcaatgaatgtgacctatacaattgtgtagttaatcaaagctatctcaacaactctaatcatgtggtatcactaactggtaaagaaagagagctcagtgtgggtagaatgtttgctatgcaaccaggtatgtttaggcaaatccaaatcttagcagaaaaaatgatagccgaaaatattttacaattcttccctgagagtttgacaagatatggtgatctagagcttcaaaagatattagaattaaaagcaggaataagcaacaagtcaaatcgttataatgacaattacaacaattatatcagtaaatgttctataataacagatcttagcaaatttaatcaagcatttagatatgaaacatcatgtgtctgcagtgatgtattagacgaactgcatggggtacaatctctattctcttggttgcatttaacaatacctcttgtcacaataatatgtacatatagacatgcacctccttttataaaggatcatgttgtcaatcttaatgaagttgatgaacaaagtgggttatacagatatcatatgggtggtattgagggctggtgtcaaaaactgtggaccattgaagccatatcattattagatctaatatctcttaaaggtaaattctccatcacagctctgataaatggtgataatcagtcaattgatataagtaaaccagttagacttatagagggtcagacccatgctcaagcagattatttgttagcattaaatagccttaaattgctatataaagagtatgcaggcataggccataagcttaagggaactgagacctatatatctcgagatatgcagttcatgagcaaaacaatccagcacaatggagtgtactatccagccagtatc-aaaaaagtcctgagagtaggtccatggataaatacaatacttgatgattttaaagttagtttagaatctataggtagcttaacacaggagttagaatacagaggagaaagcttattatgcagtttaatatttaggaatatttggttatacaatcaaattgctctgcaactccgaaatcatgctttatgtaataataagctatatttagatatattgaaagtattaaaacacttaaaaaccttttttaatcttgatagtatcgatacggcgttatcattgtatatgaacttgcctatgctgtttggtggtggtgatcctaatttgttatatcgaagcttttataggagaactccagacttccttacagaagctatagtacattcagtgtttgtgttgagctattatactggtcacgatctacaagataagctccaggatcttccagacgatagactgaacaaattcttgacttgtgtcatcacatttgataaaaatccaaatgccgagtttgtaacattgatgagggatccacaggctttagggtctgaaaggcaagctaaaattactagtgagattaatagattagcagtaacagaagtcttaagtatagctccaaacaaaatattttctaaaagtgcacaacactatactaccactgagattgatctaaatgacattatgcaaaatatagaaccaacttaccctcatggattaagagttgtttatgaaagcttacccttttat---aaagcagaaaaaatagttaatcttatatcaggaacaaaatctataactaatatacttgaaaaaacatcagcgatagatacaactgatattaatagggctactgatatgatgaggaaaaatataaccttacttataaggatacttccactagattgtaacaaagacaaaagagagttattaagtttagaaaatcttagcataactgaattaagcaagtatgtaagagaaagatcttggtcattatccaatatagtaggagtaacatcacctagtattatgttcacaatggacattaaatatacaactagcactatagccagtggtataattatagaaaaatataatgttaatggtttaactcgtggtgaaagaggacctactaagccatgggtaggttcatccacacaggagaaaaaaacaatgccagtgtacaatagacaagttttaaccaaaaagcaaagagaccaaatagatttattagcaaaattagactgggtatatgcatccatagacaacaaagatgaattcatggaagaactgagtactggaacacttggactgtcatatgaaaaggccaaaaagttgtttccacaatatctaagtgtcaattatttacaccggttaacagtcagtagtagaccatgcgaatttcctgcctcaataccagcttatagaacaacaaattatcattttgacactagtcctatcaatcatgtattaacagaaaagtatggagatgaagatatcgacattgtgtttcaaaattgcataagttttggtcttagcttgatgtcagttgtggaacaattcacaaacatatgtcctaatagaattattctcataccgaagctgaatgagatacatttgatgaaacctcctatatttacaggagatgttgatatcatcaagttgaagcaagtgatacaaaaacagcatatgttcctaccagataaaataagtttaacccaatatgtagaattattcttaagtaacaaagcacttaaatctggatctcatatcaactctaatttaatattagcacataaaatgtctgattattttcataatgcatatattttaagtactaatttagctggacattggattctgattattcaacttatgaaagattcaaaaggtatttttgaaaaagattggggagaggggtatataactgatcatatgttcattaatttgaatgttttctttaatgcttataagacttatttgctatgttttcatagaggttatggtaaagcaaaattagaatgtgatatgaacacttcagatcttctttgtg---ttttggagttaatagacagtagctactggaaatctatgtctaaagttttcctagaacaaaaagtcataaaatacatagtcaatcaag------acacaagtttgcatagaataaaaggttgtcacagttttaagttgtggtttttaaaacgccttaataatgctaaatttaccgtatgcccttgggttgttaacatagattatcacccaacacacatgaaagctatattatcttacatagatttagttagaatggggttaataaatgtagataaattaaccattaaa---aataaaaacaaattcaatgatgaattttacacatcaaatctcttttacattagttacaacttttcagacaacactcatctgctaacaaaacaaataaggattgctaattcagaattagaagataattataacaaactatatcacccaaccccagaagctttagaaaatgtatcattaatccctgttaaaagtaataatagaaacaaacctaaattttgtataagtggaagtactgaatctatgatgacgtcaacattctctaataaaatgcatattaaatcttccactgttaccacaaaattcaattatagcagacaagacttgtacaatttatttccaattgttgtgatagacaggattatagatcattcaggtaatacagaaaaatctaaccaactttacaccaccacttcacatcagacatctttagtaaggaatagtgcatcactttattgcatgcttccttggcatcatgtcaatagatttaactttgtatttagttccacaggatgcaagatcagtatagaatatattttaaaagatcttaagattaaagatcccagttgtatagcattcataggtgaaggagctggtaacttattattacgtacggtagtagaacttcatcctgacataagatatatttacagaagtttaaaagattgcaatgatcatagtttacctattgaatttctaaggttatacaacgggcatataaacatagattatggtgagaatttaaccattcctgctacagatgcaactaacaacatacattggtcttatttacatataaaatttgcagaacctattagtatctttgtctgtgatgctgaattacctatcacagctaattggagtaaaatcataattgaatggagtaagcatgtaagaaagtgcaaatactgttcttctgtaaatagatgcattttaattgcaaaataccatgctcaagatgatattgatttcaaattagataacatcactatattaaaaacttatgtgtgcctaggtagcaagttaaaagggtctgaagtttacttagtccttacaataggccctgcaaatatacttcctg-tttttgatgttgtgcaaaatgctaaattgattctttcaagaactaaaaatttcattatgcctaaaaagattgacaaggaatctatcgatgcaaatattaaaagcttaatacctttcctttgttaccctataacaaaaaatggaattaagacttcattgtcaaaattgaagagtgtagttaatggagatatattatcatattctatagctggacgtaatgaagtattcagtaacaagcttataaaccacaagcatatgaatatcttaaaatggctggatcatgttttaaac---tttagatcagctgaacttaattacaatcatttatacatgatagagtccacatatccttacttgagtgaattattaaatagtttaacaaccaatgagctcaagaagctgattaaaataacaggtagtgtactatacaaccttcctaatgaacagtaa
>OR795235.1_Germany-2021
atggggtgcaattcactgagcatgataaaggttagattacaaaatttgtttgataatgacgaagtagcattgttaaaaataacatgttatactgacaaattaattcttctgactaatgcattagccaaagcaacaatacatacaattaaattaaacggcatagtttttatacatgttataacaagcagtgaagtgtgccctgataacaatattgtagtgaaatctaactttacaacaatgccaatattacaaaatggaggatacatatgggaattgattgaattgacacactgctctcaattaaatggtctaatagatgataattgtgaaatcaaattttctaaaagactaagtgactcagtaatgactgattatatgaatcaaatatctgatttacttgggcttgatctccattcatgaattatgtttagtctaattcaatagacatgtgtttattaccattttagttaatat---------------aaaacctcatcaaagggaaatggggcaaataaactcacccaatcaatcaaaccatgagcactacaaacgacaacaccaccatgcaaagattgatgatcacagacatgagacccctgtcgatggattcaataataacatctctcaccaaagaaatcatcacacacaaattcatatacttgataaacaatgaatgtattgtaagaaaactcgatgaaagacaagctacatttacattcctagtcaattatgagatgaagctattgcacaaagtagggagtaccaaatacaagaaatacaccgaatataatacaaaatatggcacattccctatgcctatatttatcaatcatggcgggtttctagaatgtattggcattaagcctacaaaacatactcctataatatacaaatatgacctcaacccgtaacttcc-aac---aaaa-aa--accaactcatccaaaccaagccattatccaaacaacaatgctcaacagttaagaaggagctaatccattttagtaatt-------aaaaataagggtgaaaccagtaacataaattggggcaaatacaaagatg------gctcttagcaaagtcaagttgaatgatacattaaataaggatcagctgctgtcatccagcaaatacactattcaacgtagtacaggagataatattgacactcccaattatgatgtgcaaaaacacctaaacaaactatgtggtatgctattaatcactgaagatgcaaatcataaattcacaggattaataggtatgctatatgctatgtccagattaggaagggaagacactataaagatacttaaagatgctggatatcatgttaaagctaatggagtagatataacaacatatcgtcaagatataaatggaaaggaaatgaaattcgaagtattaacattatcaagcttgacatcagaaatacaagtcaatattgagatagaatctagaaagtcctacaaaaaaatgctaaaagagatgggagaagtggctccagaatataggcatgattctccagactgtgggatgataatactgtgtatagctgcccttgtaataaccaaattagcagcaggagatagatcaggtcttacagcagtaattaggagggcaaacaatgtctt-aaaaaacgaaataaaacgctacaagggcctaataccaaaagacatagccaacagtttttatgaagtatttgaaaaataccctcatcttatagatgtttttgtgcactttggcatagcacaatcatccacaagagggggcagtagagttgaaggaatctttgcaggattgtttatgaatgcctatggttcaggacaagtaatgctaagatggggagttttagccaaatctgt-aaaaaatatcatgctaggacatgctagtgtccaagcagaaatggagcaagttgtagaagtctatgagtatgcacagaagttgggaggagaagctggtttctaccatatattgaacaatccaaaagcatcattgctgtcattaactcaatttcctaacttctcaagtgtggtcctaggtaatgcagcaggtctaggcataatgggagagtatagaggtacaccaagaaaccaagatctctatgatgcagccaaagcatatgcagagcaactcaaagaaaatggagtaataaactacagtgtattagacttaacaacagaagaattggaagccataaagcatcaactcaaccccaaagaagatgacgtagagctttaagttaac-------aaaaaa-tacggggcaaataagtcaacatggagaag-tttgcacctgaatttcatggagaagatgcaaataacaaagctaccaaattcctagaatcaataaaaggcaagtttgcatcatccaaagatcctaagaagaaagatagcataatatctgtcaactcaatagacatagaagtcactaaagagagcccgataacatctggcaccaacattatcaatccaacaagtgaagccgacagtaccccagaaactaaagccaactacccaagaaaacccttagtaagcttcaaagaagatctcaccccaagtgataaccctttctctaagttgtacaaagaaaccatagaaacatttgataacaatgaagaagaatctagctactcatatgaggagatcaatgaccaaacaaatgataacattacagcaagactagatagaattgatgaaaaattaagtgaaatattaggaatgctccatacattagtagttgcaagtgcaggacctacttcggctcgtgacggaataagagatgctatggttggtctaagagaagaaatgatagaaaaaataagagcagaagcattaatgaccaatgataggttagaggccatggcaagacttaggaatgaggaaagcgaaaaaatggcaaaagacacctcagatgaagtgtctctcaatccaacctccaaaaaattgagtgacttgttggaggacaacgatagcgacaatgatctatcacttgatgatttttgatcagtcatcaactcactcagcaatcaacagcatcaacaaaacagacaccaatccattgaatcaaccgccagactgaaaaa--acaaacatccatcagcagaaccaccaaccaatcaatcaaccaattgatcaatcagcactctgacaaaattaacaatatagtaac----a-------a------a----------a------a-------a--a-g-aac---aagatggggcaaatatggaaacatacgtgaacaagcttcacgaaggctccacatacacagcagctgtccagtacaatgttctagaaaaagatgatgatcccgcatcactaacaatatgggtgcctatgttccagtcatctgtgccagccgacttgctcataaaagaacttgcaagcatcaacatactagtaaagcagatctctacgcccaaaggaccttcactacgagtcacaatcaactcaagaagtgctgtgctggctcaaatgcctagtaatttcaccataagtgcaaatgtatcattagatgaaagaagcaaattagcatatgatgtaactacaccttgtgaaatcaaagcatgcagtttaacatgcttgaaagtaaaaagtatgttaactacagtcaaagatctaaccatgaagacattcaaccccactcatgagatcattgctctatgtgaatttgaaaatattatgacatcaaaaagagtaataataccaacctatctaagatcaatcagtgtcaaaaacaaggatctgaactcactggaaaatatagcaaccaccgaattcaaaaatgctatcaccaatgctaaaattattccctatgcaggattagtgttagttatcacggttactgataataaaggagcattcaagtatatcaagccacagagtcaatttatagtggatcttggtgcttacctagaaaaagagagcatatattatgtgactactaattggaagcatacagctacacgtttttcaatcaaaccactagaggattaaactcaattatcaacattaaatgacaggttcacatatatcctc-aactgcacactatatctaaacatcataaacatctacactacacac-ttcatcacacaaaccaatcccactcaaaatctaaaatcacttccagccattatctgccagacctagagtgcgaataggt-----aaataaaacaagaatatggggtaaatagatatcagttagagttcaaccaatctcaacaaccatctataccgccaatccaatacatacattgcaaatcttaaaatgggaaacacatccatcacaatagaattcacaagcaaattttggccctattttacactaatacatatgatcttaactctaatctctttactaattataatcactattatgattgcaatactaaataagctaagtgaacataaaatattctgcaacaaaactcttgaacaaggacagatgtatcaaatcgacacatagtgttctcccattatgctgtatcaaattataatcttgtgtat----ataaat----aaacaaatccaatcttctcacagagtcatggcatcacaaaaccatgccaaccatcatggtagcatagagtagttatt-t----aaaaattaacataatgatgaattattagtatgggatc--aaaaaca-acattggggcaaatgcaacaatgtccaaaaacaaaaatcaacgcactgccaggactctagaaaagacctgggatactcttaatcatctaattgtaatatcctcttgtttatacaaattaaatttaaaatctatagcacaaatagcactatcagttttggcaatgataatctcaacctctcttataattgcagccataatattcatcatctctgccaatcacaaagttacactaacaactgtcacagttcaaacaataaaaaaccacactgagaaaaacataaccacttaccttactcaagtctcaccagaaagggttggcccatccaaacaacccacagccactccaccaatccacacaaactcagccacaatatcacccaatacaaaatcagaaacacaccatacaacagcacaaaccaaaggcacaacctctactccaacacagaacaacaagccaagcacaaaaccacgtccaaaaaatccacc------aa------aaaaagatgattaccattttgaagtgttcaactttgttccctgtagtatatgtggcaacaatcaactctgcaaatccatttgcaaaacaataccaagcaataaaccaaag---aaaaaaccaactacaaaacccacaaacaaaccacctac-caaaaccacaaacaaaagagactct-aaaacactagccaaaacact------------g------------a------aa------------aaag---aaa------ccaccattaacc---caacaaaaaaaccaacccccaagactacagaaagagacaccagcaccccacaatccactgtgctcgacacaaccacatcaaaccacacagaaagggacac-cagcacctcacaatccactgcgctcgacacaaccacaccaaaacatacaacccaa---cagcaatctct-ccactcaaccatccccgaaaacacacccaactctacacaaacacccacagcatccgagccctccacatcaaattctatctaaaaactccagtcatatgcttagttattt--aaaa-actacatcttagcagagaaccgtgatccctcaagcaagaacaaa---------------------------------attaaat-ctggggcaaataacca---------------------------tggagttgctgatccatagatc---aagtgcaatcttcctaactcttgctattaatacattgtaccttacctcaagtcagaacataactgaggagttttaccaatcaacatgtagtgcagttagcagaggttacttgagtgctttaagaactggttggtataccagtgtcataacaatagaattaagtaatataaaagaaaccaaatgcaatggaactgacactaaagttaaacttataaaacaagaattagataagtataagaatgcagtaactgaattacagttacttatgcaaaacacaccagctgtcaacaatcgggccagaagagaagcaccacagtatatgaactatacaatcaataccactaaaaacctaaatgtatcaataagc---aagaagaggaaacgaagatttctgggcttcttgttaggtgtaggatctgcaatagcaagtggtatagctgtatccaaagttctacaccttgaaggagaagtgaacaagatc-aaaaatgctttgcag-ctaacgaac---aaagctgtagtcagtctatcaaatggggtcagtgttttaaccaacagagtgttagatctcaagaattatataaacaaccaattattacctatggtaaatcgacagaattgtcgcatatccaacattgagacagttatagaattccagcagaagaacagcagattgttggaaatcaccagagaatttagtgtcaatgcaggtgtaacgacacctttaagcacctacatgttaacaaacagtgagttactatcattaatcaatgatatgcctataacaaatgatcag-aaaaaattaatgtcaagcaatgttcagatagtaaggcaacaaagttattctatcatgtctataataaaggaagaagtccttgcatatgttgtacagctacctatctatggtgtaattgatacaccttgctggaaattacacacatcacctctttgcaccaccaacatcaaagaaggatcaaatatttgtttaacaaggactgatagaggatggtattgtgataatgcaggatcagtatccttctttccacaagctgacacttgtaaagtacagtccaatcgagtattttgtgacactatgaacagtttgacattaccaagtgaagtcagcctttgtaacactgacatattcaatcccaagtatgactgcaaaattatgacatc-aaaaacagacataagcagctcagtaatcacttctctaggagctatagtgtcatgctatggtaagactaaatgtactgcatccaacaaaaatcgtggaattataaagacattttctaatggctgtgattatgtgtcaaacaaaggagtagatactgtatcagtgggcaacactttatattatgtcaacaagctggaaggcaaaaacctttatgtaaaaggggaacctataataaattactatgaccctctagtgtttccttctgatgagtttgatgcatcaatatctcaagtcaatgaaaaaattaatcaaagtttagcttttattcgtagatccgatgaattattacataatgtaaatactggaaaatctactacaaatattatgataactgcaattattatagtaatcattgtagtattgttatcattaatagctattggtttactgttgtattgcaaagccaaaaacacaccagttacattaagcaaagaccaactaagtggaatcaataatattgcattcagcaaatag-ac--aaaaaac-ca-cctgatcatgttccaacaac--aa--tctgctgaccatcaatcccaaatcaactt-acaa-cagatacatcaacatcacagcacaggctgaatcatctcctcgcatcatgctacccacacaactaagctagatccttaattcatagttacat----aaaagcctcaaatatcgcaatc-aacactaaatcaacacatcattcacaaaactaacagctggggcaaatatgtcgcgaagaaatccctgcaaatttgagattagaggtcattgcttgaatggtagaagatgccactacagtcataattactttgaatggcctcctcatgcattgctagtgaggcaaaacttcatgttaaacaagatactcaagtcaatggacaagagcatagacactttgtctgaaataagtggagctgctgaacttgatagaacagaagaatatgctcttggtatagttggagtgctagagagctacataggatctataaacaacataacaaaacaatcagcatgtgttgctatgagtaaacttcttattgagatcaatagtgatgacattaaaaagctgagagataatgaagaacccaattcacctaagataagagtgtacaatactgttatatcatacatcgagagcaatagaaaaaacagcaagcaaaccatccatctgcttaaacgattaccagcagacgtgctgaagaagacaataaagaacacattagatatccacaaaagcataaccataagcaacccaaaagagtcaaccataagtgatcaaaatgaccaaaccaaaaataatgatattaccggataaatatccttgtagtatatcatccatattgatctcaagtgaaagcacgattgctacattcaatcataaaaacatattacaatttaaccacaaccatttagataaccaccagtttttattaaatcatatatttgatgaaattcattggacacctaaaaacttattagatgccactcaacaatttctccaacatcttaacatccctgaagatatatatacagtatatatattagtgtcataatgcttgatcataacgattctatatcatccaaccacaaaactgtcttaataaagttatgggacaaaatggatcccattattaatggaagctctgctaatgtatatctaactgatagttatctaaaaggtgttatctctttttcagaatgtaatgctttagggagttacctttttaacggcccttatcttaaaaatgattataccaacttaattagtagacaaagcccactaatagagcatatgaatctaaaaaaactaactataacacagtcattaatatctagataccataaaggtgaactgaaattagaagaaccaacttatttccagtcattacttatgacatataaaagcatgtcctcgtctgaacaaattgctacaactaacttacttaaaaaaataatacgaagagctatagaaataagtgatgtaaaagtgtacgccatcttaaataaactaggactaaaggaaaaggacagagttaagcccaacaacaattcaggtgatgaaaactcagtacttacaaccataattaaagatgatatactctcagctgtggaaaacaatcaatcatatacaaattcagataaaaattactcagtaaatcaaaatatcaatatcaaaacaacactcttaaaaaagttgatgtgttcaatgcaacatcctccatcatggttaatacactggttcaatttatatacaaaattaaataacatattaacacaatatcgatcaaatgaggtaaaaagtcatgggtttatattaatagataatcaaactttgagtggttttcagtttattttaaatcaatatggttgcattgtttatcataaagggctcaaaaaaattacaactactacatacaatcaatttttgacatggaaagacatcagcctcagtagattaaatgtttgcttaattacttggataagtaattgtttaaatacattaaataaaagcttagggttgagatgcggattcaataatgttgtgctatcacaattattcctttacggagattgtatactgaaattatttcataatgaaggcttttacataataaaagaagtagaaggatttattatgtctttaattctaaacataacagaagaagatcaatttaggaaacgattttataatagcatgctaaacaacatcacagatgcagctattaaggctcaaaaggatctactatcaagagtatgtcacactttattagacaagacagtgtctgataatatcataaatggtaaatggataattctattaagtaaatttcttaaattgattaagcttgcaggtgataataatctcaataacttgagtgagctatattttctcttcagaatctttggacatccaatggttgatgaaagacaagcaatggatgctgtaagaattaactgcaatgaaactaagttctatttattaagtagcctaagtacgttgagaggtgctttcatttatagaatcataaaagggtttgtaaatacctacaacagatggcccactttaaggaatgctattgtcctacctctaagatggttaaactattataaacttaatacttatccatctctacttgaaatcacagaaaatgatttgattattttatcaggattgcggttctatcgtgagtttcatctgcctaaaaaagtggatcttgaaatgataataaatgacaaagctatttctcctccaaaagatctaatatggactagttttcctagaaattacatgccatcacatatacaaaattatatagaacatgaaaggttgaagttctctgaaagcgacagatcaagaagagtactagagtattacttgagagataataaattcaatgaatgtgacctatacaattgtgtagttaatcaaagctatctcaacaactctaatcatgtggtatcactaactggtaaagaaagagagctcagtgtgggtagaatgtttgctatgcaaccaggtatgtttaggcaaatccaaatcttagcagaaaaaatgatagccgaaaatattttacaattcttccctgagagtttgacaagatatggtgatctagagcttcaaaagatattagaattaaaagcaggaataagcaacaagtcaaatcgttataatgataactacaacaattatatcagtaaatgttctataataacagatcttagcaaatttaatcaagcatttagatatgaaacatcatgtgtctgcagtgatgtattagacgaactgcatggggtacaatctctattctcttggttgcatttaacaatacctcttgtcacaataatatgtacatatagacatgcacctccttttataaaggatcatgttgtcaatcttaatgaagttgatgaacaaagtgggttatacagatatcatatgggtggtattgagggctggtgtcaaaaactgtggaccattgaagccatatcattattagatctaatatctcttaaaggtaaattctccatcacagctctgataaatggtgataatcagtcaattgatataagtaaaccagttagacttatagagggtcagacccatgctcaagcagattatttgttagcattaaatagccttaaattgctatataaagagtatgcaggcataggccataagcttaagggaactgagacctatatatctcgagatatgcagttcatgagcaaaacaatccagcacaatggagtgtactatccagccagtatc-aaaaaagtcctgagagtaggtccatggataaatacaatacttgatgattttaaagttagtttagaatctataggtagcttaacacaggagttagaatacagaggagaaagcttattatgcagtttaatatttaggaatatttggttatacaatcaaattgctctgcaactccgaaatcatgctttatgtaataataagctatatttagatatattgaaagtattaaaacacttaaaaaccttttttaatcttgatagtatcgatacggcgttatcattgtatatgaacttgcctatgctgtttggtggtggtgatcctaatttgttatatcgaagcttttataggagaactccagacttccttacagaagctatagtacattcagtgtttgtgttgagctattatactggtcacgatctacaagataagctccaggatcttccagacgatagactgaacaaattcttgacttgtgtcatcacatttgataaaaatccaaatgccgagtttgtaacattgatgagggatccacaggctttagggtctgaaaggcaagctaaaattactagtgagattaatagattagcagtaacagaagtcttaagtatagctccaaacaaaatattttctaaaagtgcacaacactatactaccactgagattgatctaaatgacattatgcaaaatatagaaccaacttaccctcatggattaagagttgtttatgaaagcttacccttttat---aaagcagaaaaaatagttaatcttatatcaggaacaaaatctataactaatatacttgaaaaaacatcagcgatagatacaactgatattaatagggctactgatatgatgaggaaaaatataaccttacttataaggatacttccactagattgtaacaaagacaaaagagagttattaagtttagaaaatcttagcataactgaattaagcaagtatgtaagagaaagatcttggtcattatccaatatagtaggagtaacatcacctagtattatgttcacaatggacattaaatatacaactagcactatagccagtggtataattatagaaaaatataatgttaatggtttaactcgtggtgaaagaggacctactaagccatgggtaggttcatccacacaggagaaaaaaacaatgccagtgtacaatagacaagttttaaccaaaaagcaaagagaccaaatagatttattagcaaaattagactgggtatatgcatccatagacaacaaagatgaattcatggaagaactgagtactggaacacttggactgtcatatgaaaaggccaaaaagttgtttccacaatatctaagtgtcaattatttacaccggttaacagtcagtagtagaccatgcgaatttcctgcctcaataccagcttatagaacaacaaattatcattttgacactagtcctatcaatcatgtattaacagaaaagtatggagatgaagatatcgacattgtgtttcaaaattgcataagttttggtcttagcttgatgtcagttgtggaacaattcacaaacatatgtcctaatagaattattctcataccgaagctgaatgagatacatttgatgaaacctcctatatttacaggagatgttgatatcatcaagttgaagcaagtgatacaaaaacagcatatgttcctaccagataaaataagtttaacccaatatgtagaattattcttaagtaacaaagcacttaaatctggatctcatatcaactctaatttaatattagcacataaaatgtctgattattttcataatgcatatattttaagtactaatttagctggacattggattctgattattcaacttatgaaagattcaaaaggtatttttgaaaaagattggggagaggggtatataactgatcatatgttcattaatttgaatgttttctttaatgcttataagacttatttgctatgttttcatagaggttatggtaaagcaaaattagaatgtgatatgaacacttcagatcttctttgtg---ttttggagttaatagacagtagctactggaaatctatgtctaaagttttcctagaacaaaaagtcataaaatacatagtcaatcaag------acacaagtttgcatagaataaaaggttgtcacagttttaagttgtggtttttaaaacgccttaataatgctaaatttaccgtatgcccttgggttgttaacatagattatcacccaacacacatgaaagctatattatcttacatagatttagttagaatggggttaataaatgtagataaattaaccattaaa---aataaaaacaaattcaatgatgaattttacacatcaaatctcttttacattagttacaacttttcagacaacactcatctgctaacaaaacaaataaggattgctaattcagaattagaagataattataacaaactatatcacccaaccccagaagctttagaaaatgtatcattaatccctgttaaaagtaataatagaaacaaacctaaattttgtataagtggaagtactgaatctatgatgacgtcaacattctctaataaaatgcatattaaatcttccactgttaccacaaaattcaattatagcagacaagacttgtacaatttatttccaattgttgtgatagacaggattatagatcattcaggtaatacagaaaaatctaaccaactttacaccaccacttcacatcagacatctttagtaaggaatagtgcatcactttattgcatgcttccttggcatcatgtcaatagatttaactttgtatttagttccacaggatgcaagatcagtatagaatatattttaaaagatcttaagattaaagatcccagttgtatagcattcataggtgaaggagctggtaacttattattacgtacggtagtagaacttcatcctgacataagatatatttacagaagtttaaaagattgcaatgatcatagtttacctattgaatttctaaggttatacaacgggcatataaacatagattatggtgagaatttaaccattcctgctacagatgcaactaacaacatacattggtcttatttacatataaaatttgcagaacctattagtatctttgtctgtgatgctgaattacctgtcacagccaattggagtaaaatcataattgaatggagtaagcatgtaagaaagtgcaaatactgttcttctgtaaatagatgcattttaattgcaaaataccatgctcaagatgatattgatttcaaattagataacatcactatattaaaaacttatgtgtgcctaggtagcaagttaaaaggatctgaagtttacttagtccttacaataggccctgcaaatatacttcctg-tttttgatgttgtgcaaaatgctaaattgattctttcaagaactaaaaatttcattatgcctaaaaagattgacaaggaatctatcgatgcaaatattaaaagcttaatacctttcctttgttaccctataacaaaaaatggaattaagacttcattgtcaaaattgaagagtgtagttaatggagatatattatcatattctatagctggacgtaatgaagtattcagtaacaagcttataaaccacaagcatatgaatatcttaaaatggctggatcatgttttaaac---tttagatcagctgaacttaattacaatcatttatacatgatagagtccacatatccttacttgagtgaattattaaatagtttaacaaccaatgagctcaagaagctgattaaaataacaggtagtgtactatacaaccttcctaatgaactgtaa
>OR795244.1_Germany-2021
atggggtgcaattcactgagcatgataaaggttagattacaaaatttgtttgataatgacgaagtagcattgttaaaaataacatgttatactgacaaattaattcttctgactaatgcattagccaaagcaacaatacatacaattaaattaaacggcatagtttttatacatgttataacaagcagtgaagtgtgccctgataacaatattgtagtgaaatctaactttacaacaatgccaatattacaaaatggaggatacatatgggaattgattgaattgacacactgctctcaattaaatggtctaatagatgataattgtgaaatcaaattttctaaaagactaagtgactcagtaatgactgattatatgaatcaaatatctgatttacttgggcttgatctccattcatgaattatgtttagtctaattcaatagacatgtgtttattaccattttagttaatat---------------aaaacctcatcaaagggaaatggggcaaataaactcacccaatcaatcaaaccatgagcactacaaacgacaacaccaccatgcaaagattgatgatcacagacatgagacccctgtcgatggattcaataataacatctctcaccaaagaaatcatcacacacaaattcatatacttgataaacaatgaatgtattgtaagaaaactcgatgaaagacaagctacatttacattcctagtcaattatgagatgaagctattgcacaaagtagggagtaccaaatacaagaaatacaccgaatataatacaaaatatggcacattccctatgcctatatttatcaatcatggcgggtttctagaatgtattggcattaagcctacaaaacatactcctataatatacaaatatgacctcaacccgtaacttcc-aac---aaaa-aa--accaactcatccaaaccaagccattatccaaacaacaatgctcaacagttaagaaggagctaatccattttagtaatt-------aaaaataagggtgaaaccagtaacataaattggggcaaatacaaagatg------gctcttagcaaagtcaagttgaatgatacattaaataaggatcagctgctgtcatccagcaaatacactattcaacgtagtacaggagataatattgacactcccaattatgatgtgcaaaaacacctaaacaaactatgtggtatgctattaatcactgaagatgcaaatcataaattcacaggattaataggtatgctatatgctatgtccagattaggaagggaagacactataaagatacttaaagatgctggatatcatgttaaagctaatggagtagatataacaacatatcgtcaagatataaatggaaaggaaatgaaattcgaagtattaacattatcaagcttgacatcagaaatacaagtcaatattgagatagaatctagaaagtcctacaaaaaaatgctaaaagagatgggagaagtggctccagaatataggcatgattctccagactgtgggatgataatactgtgtatagctgcccttgtaataaccaaattagcagcaggagatagatcaggtcttacagcagtaattaggagggcaaacaatgtctt-aaaaaacgaaataaaacgctacaagggcctaataccaaaagacatagccaacagtttttatgaagtatttgaaaaataccctcatcttatagatgtttttgtgcactttggcatagcacaatcatccacaagagggggcagtagagttgaaggaatctttgcaggattgtttatgaatgcctatggttcaggacaagtaatgctaagatggggagttttagccaaatctgt-aaaaaatatcatgctaggacatgctagtgtccaagcagaaatggagcaagttgtggaagtctatgagtatgcacagaagttgggaggagaagctggtttctaccatatattgaacaatccaaaagcatcattgctgtcattaactcaatttcctaacttctcaagtgtggtcctaggtaatgcagcaggtctaggcataatgggagagtatagaggtacaccaagaaaccaagatctctatgatgcagccaaagcatatgcagagcaactcaaagaaaatggagtaataaactacagtgtattagacttaacaacagaagaattggaagccataaagcatcaactcaaccccaaagaagatgacgtagagctttaagttaac-------aaaaaa-tacggggcaaataagtcaacatggagaag-tttgcacctgaatttcatggagaagatgcaaataacaaagctaccaaattcctagaatcaataaaaggcaagtttgcatcatccaaagatcctaagaagaaagatagcataatatctgtcaactcaatagacatagaagtcactaaagagagcccgataacatctggcaccaacattatcaatccaacaagtgaagccgacagtaccccagaaactaaagccaactacccaagaaaacccttagtaagcttcaaagaagatctcaccccaagtgataaccctttctctaagttgtacaaagaaaccatagaaacatttgataacaatgaagaagaatctagctactcatatgaggagatcaatgaccaaacaaatgataacattacagcaagactagatagaattgatgaaaaattaagtgaaatattaggaatgctccatacattagtagttgcaagtgcaggacctacttcggctcgtgacggaataagagatgctatggttggtctaagagaagaaatgatagaaaaaataagagcagaagcattaatgaccaatgataggttagaggccatggcaagacttaggaatgaggaaagcgaaaaaatggcaaaagacacctcagatgaagtgtctctcaatccaacctccaaaaaattgagtgacttgttggaagacaacgatagcgacaatgatctatcacttgatgatttttgatcagtcatcaactcactcagcaatcaacagcatcaacaaaacagacaccaatccattgaatcaaccgccagactgaaaaa--acaaacatccatcagcagaaccaccaaccaatcaatcaaccaattgatcaatcagcactctgacaaaattaacaatatagtaac----a-------a------a----------a------a-------a--a-g-aac---aagatggggcaaatatggaaacatacgtgaacaagcttcacgaaggctccacatacacagcagctgtccagtacaatgttctagaaaaagatgatgatcctgcatcactaacaatatgggtgcctatgttccagtcatctgtgccagccgacttgctcataaaagaacttgcaagcatcaacatactagtaaagcagatctctacgcccaaaggaccttcactacgagtcacaatcaactcaagaagtgctgtgctggctcaaatgcctagtaatttcaccataagtgcaaatgtatcattagatgaaagaagcaaattagcatatgatgtaactacaccttgtgaaatcaaagcatgcagtttaacatgcttgaaagtaaaaagtatgttaactacagtcaaagatctaaccatgaagacattcaaccccactcatgagatcattgctctatgtgaatttgaaaatattatgacatcaaaaagagtaataataccaacctatctaagatcaatcagtgtcaaaaacaaggatctgaactcactggaaaatatagcaaccaccgaattcaaaaatgctatcaccaatgctaaaattattccctatgcaggattagtgttagttatcacggttactgataataaaggagcattcaagtatatcaagccacagagtcaatttatagtggatcttggtgcttacctagaaaaagagagcatatattatgtgactactaattggaagcatacagctacacgtttttcaatcaaaccactagaggattaaactcaattatcaacattaaatgacaggttcacatatatcctc-aactgcacactatatctaaacatcataaacatctacactacacac-ttcatcacacaaaccaatcccactcaaaatcgaaaatcacttccagccattatctgccagacctagagtgtgaataggt-----aaataaaacaagaatatggggtaaatagatatcagttagagttcaaccaatctcaacaaccatctataccgccaatccaatacatacattgcaaatcttaaaatgggaaacacatccatcacaatagaattcacaagcaaattttggccctattttacactaatacatatgatcttaactctaatctctttactaattataatcactattatgattgcaatactaaataagctaagtgaacataaaatattctgcaacaaaactcttgaacaaggacagatgtatcaaatcgacacatagtgttctcccattatgctgtatcaaattataatcttgtgtat----ataaat----aaacaaatccaatcttctcacagagtcgtggcatcacaaaaccatgccaaccatcatggtagcatagagtagttatt-t----aaaaattaacataatgatgaattattagtatgggatc--aaaaaca-acattggggcaaatgcaacaatgtccaaaaacaagaatcaacgcactgccaggactctagaaaagacctgggatactcttaatcatctaattgtaatatcctcttgtttatacaaattaaatttaaaatctatagcacaaatagcactatcagttttggcaatgataatctcaacctctcttataattgcagccataatattcatcatctctgccaatcacaaagttacactaacaactgtcacagttcaaacaataaaaaaccacactgagaaaaacataaccacttaccttactcaagtctcaccagaaagggttggcccatccaaacaacccacagccactccaccaatccacacaaactcagccacaatatcacccaatacaaaatcagaaacacaccatacaacagcacaaaccaaaggcacaacctctactccaacacagaacaacaagccaagcacaaaaccacgtccaaaaaatccacc------aa------aaaaggatgattaccattttgaagtgttcaactttgttccctgtagtatatgtggcaacaatcaactctgcaaatccatttgcaaaacaataccaagcaataaaccaaag---aaaaaaccaactacaaaacccacaaacaaaccacctac-caaaaccacaaacaaaagagactct-aaaacactagccaaaacact------------g------------a------aa------------aaag---aaa------ccaccattaacc---caacaaaaaaaccaacccccaagactacagaaagagacaccagcaccccacaatccactgtgctcgacacaaccacatcaaaccacacagaaagggacac-cagcacctcacaatccactgcgctcgacacaaccacaccaaaacatacaacccaa---cagcaatctct-ccactcaaccatccccgaaaacacacccaactctacacaaacacccacagcatccaagccctccacatcaaattctatctaaaaactccagtcatatgcttagttattt--aaaa-actacatcttagcagagaaccgtgatccctcaagcaagaacgaa---------------------------------attaaat-ctggggcaaataacca---------------------------tggagttgctgatccatagatc---aagtgcaatcttcctaactcttgctattaatgcattgtaccttacctcaagtcagaacataactgaggagttttaccaatcaacatgtagtgcagttagcagaggttacttgagtgctttaagaactggttggtataccagtgtcataacaatagaattaagtaatataaaagaaaccaaatgcaatggaactgacactaaagttaaacttataaaacaagaattagataagtataagaatgcagtaactgaattacagttacttatgcaaaacacaccagctgtcaacaaccgggccagaagagaagcaccacagtatatgaactatacaatcaataccactaaaaacctaaatgtatcaataagc---aagaagaggaaacgaagatttctgggcttcttgttaggtgtaggatctgcaatagcaagtggtatagctgtatccaaagttctacaccttgaaggagaagtgaacaagatc-aaaaatgctttgcag-ctaacgaac---aaagctgtagtcagtctatcaaatggggtcagtgttttaaccaacagagtgttagatctcaagaattatataaacaaccaattattacctatggtaaatcgacagaattgtcgcatatccaacattgagacagttatagaattccagcagaagaacagcagattgttggaaatcaccagagaatttagtgtcaatgcaggtgtaacgacacctttaagcacttacatgttaacaaacagtgagttactatcattaatcaatgatatgcctataacaaatgatcag-aaaaaattaatgtcaagcaatgttcagatagtaaggcaacaaagttattctatcatgtctatagtaaaggaagaagtccttgcatatgttgtacagctacctatctatggtgtaattgatacaccttgctggaaattacacacatcacctctttgcaccaccaacatcaaagaaggatcaaatatttgtttaacaaggactgatagaggatggtattgtgataatgcaggatcagtatccttctttccacaagctgacacttgtaaagtacagtccaatcgagtattttgtgacactatgaacagtttgacattaccaagtgaagtcagcctttgtaacactgacatattcaatcccaagtatgactgcaaaattatgacatc-aaaaacagacataagcagctcagtaatcacttctctaggagctatagtgtcatgctatggtaagactaagtgtactgcatccaacaaaaatcgtggaattataaagacattttctaatggctgtgattatgtgtcaaacaaaggagtagatactgtatcagtgggcaacactttatattatgtcaacaagctggaaggcaaaaacctttatgtaaaaggggaacctataataaattactatgaccctctagtgtttccttctgatgagtttgatgcatcaatatctcaagtcaatgaaaaaattaatcaaagtttagcttttattcgtagatccgatgaattattacataatgtaaatactggaaaatctactacaaatattatgataactgcaattattatagtaatcattgtagtattgttatcattaatagctattggtttactgttgtattgcaaagccaaaaacacaccagttacattaagcaaagaccaactaagtggaatcaataatattgcattcagcaaatag-ac--aaaaaac-ca-cctgatcatgttccaacaac--aa--tctgctgaccatcaatcccaaatcaactt-acaa-cagatacatcaacatcacagcacaggctgaatcatctcctcgcatcatgctaaccacacaactaagctagatccttaattcatagttacat----aaaagcctcaaatatcgcaatc-aacactaaatcaacacatcattcacaaaactaacagctggggcaaatatgtcgcgaagaaatccctgcaaatttgagattagaggtcattgcttgaatggtagaagatgccactacagtcataattactttgaatggcctcctcatgcattgctagtgaggcaaaacttcatgttaaacaagatactcaagtcaatggacaagagcatagacactttgtctgaaataagtggagctgctgaacttgatagaacagaagaatatgctcttggtatagttggagtgctagagagctacataggatctataaacaacataacaaaacaatcagcatgtgttgctatgagtaaacttcttattgagatcaatagtgatgacattaaaaagctgagagataatgaagaacccaattcacctaagataagagtgtacaatactgttatatcatacatcgagagcaatagaaaaaacagcaagcaaaccatccatctgcttaaacgattaccagcagacgtgctgaagaagacaataaagaacacattagatatccacaaaagcataaccataagcaacccaaaagagtcaaccataagtgatcaaaatgaccaaaccaaaaataatgatattaccggataaatatccttgtagtatatcatccatattgatctcaagtgaaagcacgattgctacattcaatcataaaaacatattacaatttaaccacaaccatttagataaccaccagtttttattaaatcatatatttgatgaaattcattggacacctaaaaacttattagatgccactcaacaatttctccaacatcttaacatccctgaagatatatatacagtatatatattagtgtcataatgcttgatcataacgattctatatcatccaaccacaaaactgtcttaataaagttatgggacaaaatggatcccattattaatggaagctctgctaatgtatatctaactgatagttatctaaaaggtgttatctctttttcagaatgtaatgctttagggagttacctttttaacggcccttatcttaaaaatgattataccaacttaattagtagacaaagcccactaatagagcatatgaatctaaaaaaactaactataacacagtcattaatatctagataccataaaggtgaactgaaattagaagaaccaacttatttccagtcattacttatgacatataaaagcatgtcctcgtctgaacaaattgctacaactaacttacttaaaaaaataatacgaagagctatagaaataagtgatgtaaaagtgtacgccatcttaaataaactaggactaaaggaaaaggacagagttaagcccaacaacaattcaggtgatgaaaactcagtacttacaaccataattaaagatgatatactctcagctgtggaaaacaatcaatcatatacaaattcagataaaaattactcagtaaatcaaaatatcaatatcaaaacaacactcttaaaaaagttgatgtgttcaatgcaacatcctccatcatggttaatacactggttcaatttatatacaaaattaaataacatattaacacaatatcgatcaaatgaggtaaaaagtcatgggtttatattaatagataatcaaactttgagtggttttcagtttattttaaatcaatatggttgcattgtttatcataaagggctcaaaaaaattacaactactacatacaatcaatttttgacatggaaagacatcagcctcagtagattaaatgtttgcttaattacttggataagtaattgtttaaatacattaaataaaagcttagggttgagatgcggattcaataatgttgtgctatcacaattattcctttacggagattgtatactgaaattatttcataatgaaggcttttacataataaaagaagtagaaggatttattatgtctttaattctaaacataacagaagaagatcaatttaggaaacgattttataatagcatgctaaacaacatcacagatgcagctattaaggctcaaaaggatctactatcaagagtatgtcacactttattagacaagacagtgtctgataatatcataaatggtaaatggataattctattaagtaaatttcttaaattgattaagcttgcaggtgataataatctcaataacttgagtgagctatattttctcttcagaatctttggacatccaatggttgatgaaagacaagcaatggatgctgtaagaattaactgcaatgaaactaagttctatttattaagtagcctaagtacgttgagaggtgctttcatttatagaatcataaaagggtttgtaaatacctacaacagatggcccactttaaggaatgctattgtcctacctctaagatggttaaactattataaacttaatacttatccatctctacttgaaatcacagaaaatgatttgattattttatcaggattgcggttctatcgtgagtttcatctgcctaaaaaagtggatcttgaaatgataataaatgacaaagctatttctcctccaaaagatctaatatggactagttttcctagaaattacatgccatcacatatacaaaattatatagaacatgaaaggttgaagttctctgaaagcgacagatcaagaagagtactagagtattacttgagagataataaattcaatgaatgtgacctatacaattgtgtagttaatcaaagctatctcaacaactctaatcatgtggtatcactaactggtaaagaaagagagctcagtgtgggtagaatgtttgctatgcaaccaggtatgtttaggcaaatccaaatcttagcagaaaaaatgatagccgaaaatattttacaattcttccctgagagtttgacaagatatggtgatctagagcttcaaaagatattagaattaaaagcaggaataagcaacaagtcaaatcgttataatgataactacaacaattatatcagtaaatgttctataataacagatcttagcaaatttaatcaagcatttagatatgaaacatcatgtgtctgcagtgatgtattagacgaactgcatggggtacaatctctattctcttggttgcatttaacaatacctcttgtcacaataatatgtacatatagacatgcacctccttttataaaggatcatgttgtcaatcttaatgaagttgatgaacaaagtgggttatacagatatcatatgggtggtattgagggctggtgtcaaaaactgtggaccattgaagccatatcattattagatctaatatctcttaaaggtaaattctccatcacagctctgataaatggtgataatcagtcaattgatataagtaaaccagttagacttatagagggtcagacccatgctcaagcagattatttgttagcattaaatagccttaaattgctatataaagagtatgcaggcataggccataagcttaagggaactgagacctatatatctcgagatatgcagttcatgagcaaaacaatccagcacaatggagtgtactatccagccagtatc-aaaaaagtcctgagagtaggtccatggataaatacaatacttgatgattttaaagttagtttggaatctataggtagcttaacacaggagttagaatacagaggagaaagcttattatgcagtttaatatttaggaatatttggttatacaatcaaattgctctgcaactccgaaatcatgctttatgtaataataagctatatttagatatattgaaagtattaaaacacttaaaaaccttttttaatcttgatagtatcgatacggcgttatcattgtatatgaacttgcctatgctgtttggtggtggtgatcctaatttgttatatcgaagcttttataggagaactccagacttccttacagaagctatagtacattcagtgtttgtgttgagctattatactggtcacgatctacaagataagctccaggatcttccagacgatagactgaacaaattcttgacttgtgtcatcacatttgataaaaatccaaatgccgagtttgtaacattgatgagggatccacaggctttagggtctgaaaggcaagctaaaattactagtgagattaatagattagcagtaacagaagtcttaagtatagctccaaacaaaatattttctaaaagtgcgcaacactatactaccactgagattgatctaaatgacattatgcaaaatatagaaccaacttaccctcatggattaagagttgtttatgaaagcttacccttttat---aaagcagaaaaaatagttaatcttatatcaggaacaaaatctataactaatatacttgaaaaaacatcagcgatagatacaactgatattaatagggctactgatatgatgaggaaaaatataaccttacttataaggatacttccactagattgtaacaaagacaaaagagagttattaagtttagaaaatcttagcataactgaattaagcaagtatgtaagagaaagatcttggtcattatccaatatagtaggagtaacatcacctagtattatgttcacaatggacattaaatatacaactagcactatagccagtggtataattatagaaaaatataatgttaatggtttaactcgtggtgaaagaggacctactaagccatgggtaggttcatccacacaggagaaaaaaacaatgccagtgtacaatagacaagttttaaccaaaaagcaaagagaccaaatagatttattagcaaaattagactgggtatatgcatccatagacaacaaagatgaattcatggaagaactgagtactggaacacttggactgtcatatgaaaaggccaaaaagttgtttccacaatatctaagtgtcaattatttacaccggttaacagtcagtagtagaccatgcgaatttcctgcctcaataccagcttatagaacaacaaattatcattttgacactagtcctatcaatcatgtattaacagaaaagtatggagatgaagatatcgacattgtgtttcaaaattgcataagttttggtcttagcttgatgtcagttgtggaacaattcacaaacatatgtcctaatagaattattctcataccgaagctgaatgagatacatttgatgaaacctcctatatttacaggagatgttgatatcatcaagttgaagcaagtgatacaaaaacagcatatgttcctaccagataaaataagtttaacccaatatgtagaattattcttaagtaacaaagcacttaaatctggatctcatatcaactctaatttaatattagcacataaaatgtctgattattttcataatgcatatattttaagtactaatttagctggacattggattctgattattcaacttatgaaagactcaaaaggtatttttgaaaaagattggggagaggggtatataactgatcatatgttcattaatttgaatgttttctttaatgcttataagacttatttgctatgttttcatagaggttatggtaaagcaaaattagaatgtgatatgaacacttcagatcttctttgtg---ttttggagttaatagacagtagctactggaaatctatgtctaaagttttcctagaacaaaaagtcataaaatacatagtcaatcaag------acacaagtttgcatagaataaaaggttgtcacagttttaagttgtggtttttaaaacgccttaataatgctaaatataccgtatgcccttgggttgttaacatagattatcacccaacacacatgaaagctatattatcttacatagatttagttagaatggggttaataaatgtagataaattaaccattaaa---aataaaaacaaattcaatgatgaattttacacatcaaatctcttttacattagttacaacttttcagacaacactcatctgctaacaaaacaaataaggattgctaattcagaattagaagataattataacaaactatatcacccaaccccagaagctttagaaaatgtatcattaatccctgttaaaagtaataatagaaacaaacctaaattttgtataagtggaagtactgaatctatgatgacgtcaacattctctaataaaatgcatattaaatcttccactgttaccacaaaattcaattatagcagacaagacttgtacaatttatttccaattgttgtgatagacaggattatagatcattcaggtaatacagaaaaatctaaccaactttacaccaccacttcacatcagacatctttagtaaggaatagtgcatcactttattgcatgcttccttggcatcatgtcaatagatttaactttgtatttagttccacaggatgcaagatcagtatagaatatattttaaaagatcttaagattaaagatcccagttgtatagcattcataggtgaaggagctggtaacttattattacgtacggtagtagaacttcatcctgacataagatatatttacagaagtttaaaagattgcaatgatcatagtttacctattgaatttctaaggttatacaacgggcatataaacatagattatggtgagaatttaaccattcctgctacagatgcaactaacaacatacattggtcttatttacatataaaatttgcagaacctattagtatctttgtctgtgatgctgaattacctgtcacagccaattggagtaaaatcataattgaatggagtaagcatgtaagaaagtgcaaatactgttcttctgtaaatagatgcattttaattgcaaaataccatgctcaagatgatattgatttcaaattagataacatcactatattaaaaacttatgtgtgcctaggtagcaagttaaaaggatctgaagtttacttagtccttacaataggccctgcaaatatacttcctg-tttttgatgttgtgcaaaatgctaaattgattctttcaagaactaaaaatttcattatgcctaaaaagattgacaaggaatctatcgatgcaaatattaaaagcttaatacctttcctttgttaccctataacaaaaaatggaattaagacttcattgtcaaaattgaagagtgtagttaatggagatatattatcatattctatagctggacgtaatgaagtattcagtaacaagcttataaaccacaagcatatgaatatcttaaaatggctggatcatgttttaaac---tttagatcagctgaacttaattacaatcatttatacatgatagagtccacatatccttacttgagtgaattattaaatagtttaacaaccaatgagctcaagaagctgattaaaataacaggtagtgtactatacaaccttcctaatgaacagtaa
>PP496020.1_USA-2021
atggggtgcaattcactgagcatgataaaggttagattacaaaatttgtttgataatgacgaagtagcattgttaaaaataacatgttatactgacaaattaattcttctgactaatgcattagccaaagcaacaatacatacaattaaattaaacggcatagtttttatacatgttataacaagcagtgaagtgtgccctgataacaatattgtagtgaaatctaactttacaacaatgccaatattacaaaatggaggatacatatgggaattgattgaattgacacactgctctcaattaaatggtctaatagatgataattgtgaaatcaaattttctaaaagactaagtgactcagtaatgactgattatatgaatcaaatatctgatttacttgggcttgatctccattcatgaattatgtttagtctaattcaatagacatgtgtttattaccattttagttaatat---------------aaaacctcatcaaagggaaatggggcaaataaactcacccaatcaatcaaaccatgagcactacaaacgacaacaccaccatgcaaagattgatgatcacagacatgagacccctgtcgatggattcaataataacatctctcaccaaagaaatcatcacacacaaattcatatacttgataaacaatgaatgtattgtaagaaaactcgatgaaagacaagctacatttacattcctagtcaattatgagatgaagctattgcacaaagtagggagtaccaaatacaagaaatacaccgaatataatacaaaatatggcacattccctatgcctatatttatcaatcatggcgggtttctagaatgtattggcatcaagcctacaaaacatactcctataatatacaaatatgacctcaacccgtaacttcc-aac---aaaa-aa--accaactcatccaaaccaagccattatccaaacaacaatgctcaacagttaagaaggagctaatccattttagtaatt-------aaaaataagggtgaaaccagtaacataaattggggcaaatacaaagatg------gctcttagcaaagtcaagttgaatgatacattaaataaggatcagctgctgtcatccagcaaatacactattcaacgtagtacaggagataatattgacactcccaattatgatgtgcaaaaacacctaaacaaactatgtggtatgctattaatcactgaagatgcaaatcataaattcacaggattaataggtatgctatatgctatgtccagattaggaagggaagacactataaagatacttaaagatgctggatatcatgttaaagctaatggagtagatataacaacatatcgtcaagatataaatggaaaggaaatgaaattcgaagtattaacattatcaagcttgacatcagaaatacaagtcaatattgagatagaatctagaaagtcctacaaaaaaatgctaaaagagatgggagaagtggctccagaatataggcatgattctccagactgtgggatgataatactgtgtatagctgcccttgtaataaccaaattagcagcaggagatagatcaggtcttacagcagtaattaggagggcaaacaatgtctt-aaaaaacgaaataaaacgctacaagggcctaataccaaaagacatagccaacagtttttatgaagtatttgaaaaataccctcatcttatagatgtttttgtgcactttggcatagcacaatcatccacaagagggggcagtagagttgaaggaatctttgcaggattgtttatgaatgcctatggttcaggacaagtaatgctaagatggggagttttagccaaatctgt-aaaaaatatcatgctaggacatgctagtgtccaagcagaaatggagcaagttgtggaagtctatgagtatgcacagaagttgggaggagaagctggtttctaccatatattgaacaatccaaaagcatcattgctgtcattaactcaatttcctaacttctcaagtgtggtcctaggtaatgcagcaggtctaggcataatgggagagtatagaggtacaccaagaaaccaagatctctatgatgcagccaaagcatatgcagagcaactcaaagaaaatggagtaataaactacagtgtattagacttaacaacagaagaattggaagccataaagcatcaactcaaccccaaagaagatgacgtagagctttaagttaac-------aaaaaa-tacggggcaaataagtcaacatggagaag-tttgcacctgaatttcatggagaagatgcaaataacaaagctaccaaattcctagaatcaataaaaggcaagtttgcatcatccaaagatcctaagaagaaagatagcataatatctgtcaactcaatagacatagaagtcactaaagagagcccgataacatctggcaccaacattatcaatccaacaagtgaagccgacagtaccccagaaactaaagccaactacccaagaaaatccttagtaagcttcaaagaagatctcaccccaagtgataaccctttctctaagttgtacaaagaaaccatagaaacatttgataacaatgaagaagaatctagctactcatatgaggagatcaatgaccaaacaaatgataacattacagcaagactagatagaattgatgaaaaattaagtgaaatattaggaatgctccatacattagtagttgcaagtgcaggacctacttcggctcgtgacggaataagagatgctatggttggtctaagagaagaaatgatagaaaaaataagagcagaagcattaatgaccaatgataggttagaggccatggcaagacttaggaatgaggaaagcgaaaaaatggcaaaagacacctcagatgaagtgtctctcaatccaacctccaaaaaattgagtgacttgttggaagacaacgatagcgacaatgatctatcacttgatgatttttgatcagtcatcaactcactcagcaatcaacagcatcaacaaaacagacaccaatccattgaatcaaccgccagactgaaaaa--acaaacatccatcagcagaaccaccaaccaatcaatcaaccaattgatcaatcagcactctgacaaaattaacaatatagtaac----a-------a------a----------a------a-------a--a-g-aac---aagatggggcaaatatggaaacatacgtgaacaagcttcacgaaggctccacatacacagcagctgtccagtacaatgttctagaaaaagatgatgatcccgcatcactaacaatatgggtgcctatgttccagtcatctgtgccagccgacttgctcataaaagaacttgcaagcatcaacatactagtaaagcagatctctacgcccaaaggaccttcactacgagtcacaatcaactcaagaagtgctgtgctggctcaaatgcctagtaatttcaccataagtgcaaatgtatcattagatgaaagaagcaaattagcatatgatgtaactacaccttgtgaaatcaaagcatgcagtttaacatgcttgaaagtaaaaagtatgttaactacagtcaaagatctaaccatgaagacattcaaccccactcatgagatcattgctctatgtgaatttgaaaatattatgacatcaaaaagagtaataataccaacctatctaagatcaatcagtgtcaaaaacaaggatctgaactcactggaaaatatagcaaccaccgaattcaaaaatgctatcaccaatgctaaaattattccctatgcaggattagtgttagttatcacggttactgataataaaggagcattcaagtatatcaagccacagagtcaatttatagtggatcttggtgcttacctagaaaaagagagcatatattatgtgactactaattggaagcatacagctacacgtttttcaatcaaaccactagaggattaaactcaattatcaacattaaatgacaggttcacatatatcctc-aactgcacactatatctaaacatcataaacatctacactacacac-ttcatcacacaaaccaatcccactcaaaatccaaaatcacttccagccattatctgccagacctagagtgcgaataggt-----aaataaaacaagaatatggggtaaatagatatcagttagagttcaaccaatctcaacaaccatctataccgccaatccaatacatacattgcaaatcttaaaatgggaaacacatccatcacaatagaattcacaagcaaattttggccctattttacactaatacatatgatcttaactctaatctctttactaattataatcactattatgattgcaatactaaataagctaagtgaacataaaatattctgcaacaaaactcttgaacaaggacagatgtatcaaatcgacacatagtgttctcccattatgctgtatcaaattataatcttgtgtat----ataaat----aaacaaatccaatcttctcacagagtcatggcatcacaaaaccatgccaaccatcatggtagcatagagtagtta-t-t----aaaaattaacataatgatgaattattagtatgggatc--aaaaaca-acattggggcaaatgcaacaatgtccaaaaacaagaatcaacgcactgccaggactctagaaaagacctgggatactcttaatcatctaattgtaatatcctcttgtttatacaaattaaatttaaaatctatagcacaaatagcactatcagttttggcaatgataatctcaacctctcttataattgcagccataatattcatcatctctgccaatcacaaagttacactaacaactgtcacagttcaaacaataaaaaaccacactgagaaaaacataaccacttaccttactcaagtctcaccagaaagggttggcccatccaaacaacccacagctactccaccaatccacacaaactcagccacaatatcacccaatacaaaatcagaaacacaccatacaacagcacaaaccaaaggcacaacctctactccaacacagaacaacaagccaagcacaaaaccacgtccaaaaaatccacc------aa------aaaaagatgattaccattttgaagtgttcaactttgttccctgtagtatatgtggcaacaatcaactctgcaaatccatttgcaaaacaataccaagcaataaaccaaag---aaaaaaccaaccacaaaacccacaaacaaaccacctac-caaaaccacaaacaaaagagactcc-aaaacactagccaaaacact------------g------------a------aa------------aaag---aaa------ccaccattaacc---caacaaaaaaaccaacccccaagactacagaaagagacaccagcaccccacaatccactgtgctcgacacaaccacatcaaaccacacagaaagggacac-cagcacctcacaatccactgcgctcgacacaatcacaccaaaacatacaacccaa---cagcaatctct-ccactcaaccatccccgaaaacacacccaactctacacaaacacccacagcatccgagccctccacatcaaattctatctaaaaactccagtcatatgcttagttattt--aaaa-actacatcttagcagagaaccgtgatccctcaagcaagaacgaa---------------------------------attaaat-ctggggcaaataacca---------------------------tggagttgctgatccatagatc---aagtgcaatcttcctaactcttgctattaatgcattgtaccttacctcaagtcagaacataactgaggagttttaccaatcaacatgtagtgcagttagcagaggttacttgagtgctttaagaactggttggtataccagtgtcataacaatagaattaagtaatataaaagaaaccaaatgcaatggaactgacactaaagttaaacttataaaacaagaattagataagtataagaatgcagtaactgaattacagttacttatgcaaaacacaccagctgtcaacaaccgggccagaagagaagcaccacagtatatgaactatacaatcaataccactaaaaacctaaatgtatcaataagc---aagaagaggaaacgaagatttctgggcttcttgttaggtgtaggatctgcaatagcaagtggtatagctgtatccaaagttctacaccttgaaggagaagtgaacaagatc-aaaaatgctttgcag-cttacgaac---aaagctgtagtcagtctatcaaatggggtcagtgttttaaccaacagagtgttagatctcaagaattatataaacaaccaattattacctatggtaaatcgacagaattgtcgcatatccaacattgagacagttatagaattccagcagaagaacagcagattgttggaaatcaccagagaatttagtgtcaatgcaggtgtaacgacacctttaagcacttacatgttaacaaacagtgagttactatcattaatcaatgatatgcctataacaaatgatcag-aaaaaattaatgtcaagcaatgttcagatagtaaggcaacaaagttattctatcatgtctataataaaggaagaagtccttgcatatgttgtacagctacctatctatggtgtaattgatacaccttgctggaaattacacacatcacctctgtgcaccaccaacatcaaagaaggatcaaatatttgtttaacaaggactgatagaggatggtattgtgataatgcaggatcagtatccttctttccacaagctgacacttgtaaagtacagtccaatcgagtattttgtgacactatgaacagtttgacattaccaagtgaagtcagcctttgtaacactgacatattcaatcccaagtatgactgcaaaattatgacatc-aaaaacagacataagcagctcagtaatcacttctctaggagctatagtgtcatgctatggtaagactaaatgtactgcatccaacaaaaatcgtggaattataaagacattttctaatggctgtgattatgtgtcaaacaaaggagtagatactgtatcagtgggcaacactttatattatgtcaacaagctggaaggcaaaaacctttatgtaaaaggggaacctataataaattactatgaccctctagtgtttccttctgatgagtttgatgcatcaatatctcaagtcaatgaaaaaattaatcaaagtttagcttttattcgtagatccgatgaattattacataatgtaaatactggaaaatctactacaaatattatgataactgcaattattatagtaatcattgtagtattgttatcattaatagctattggtttactgttgtattgcaaagccaaaaacacaccagttacattaagcaaagaccaactaagtggaatcaataatattgcattcagcaaatag-ac--aaaaaac-ca-cctgatcatgttccaacaac--aa--tctgctgaccatcaatcccaaatcaactt-acaa-cagatacatcaacatcacagcacaggctgaatcatctcctcgcatcatgctacccacacaactaagctagatccttaattcatagttacat----aaaagcctcaaatatcgcaatc-aacactaaatcaacacatcattcacaaaactaacagctggggcaaatatgtcgcgaagaaatccctgcaaatttgagattagaggtcattgcttgaatggtagaagatgccactacagtcataattactttgaatggcctcctcatgcattgctagtgaggcaaaacttcatgttaaacaagatactcaagtcaatggacaagagcatagacactttgtctgaaataagtggagctgctgaacttgatagaacagaagaatatgctcttggtatagttggagtgctagagagctacataggatctataaacaacataacaaaacaatcagcatgtgttgctatgagtaaacttcttattgagatcaatagtgatgacattaaaaagctgagagataatgaagaacccaattcacctaagataagagtgtacaatactgttatatcatacatcgagagcaatagaaaaaacagcaagcaaaccatccatctgcttaaacgattaccagcagacgtgctgaagaagacaataaagaacacattagatatccacaaaagcataaccataagcaacccaaaagagtcaaccataagtgatcaaaatgaccaaaccaaaaataatgatattaccggataaatatccttgtagtatatcatccatattgatctcaagtgaaagcacgattgctacattcaatcataaaaacatattacaatttaaccacaaccatttagataaccaccagtttttattaaatcatatatttgatgaaattcattggacacctaaaaacttattagatgccactcaacaatttctccaacatcttaacatccctgaagatatatatacagtatatatattagtgtcataatgcttgatcataacgattctatatcatccaaccataaaactgtcttaataaagttatgggacaaaatggatcccattattaatggaagctctgctaatgtatatctaactgatagttatctaaaaggtgttatctctttttcagaatgtaatgctttagggagttacctttttaacggcccttatcttaaaaatgattataccaacttaattagtagacaaagcccactaatagagcatatgaatctaaaaaaactaactataacacagtcattaatatctagataccataaaggtgaactgaaattagaagaaccaacttatttccagtcattacttatgacatataaaagcatgtcctcgtctgaacaaattgctacaactaacttacttaaaaaaataatacgaagagctatagaaataagtgatgtaaaagtgtacgccatcttgaataaactaggactaaaggaaaaggacagagttaagcccaacaacaattcaggtgatgaaaactcagtacttacaaccataattaaagatgatatactctcagctgtggaaaacaatcaatcatatacaaattcagataaaaattactcagtaaatcaaaatatcaatatcaaaacaacactcttaaaaaagttgatgtgttcaatgcaacatcctccatcatggttaatacactggttcaatttatatacaaaattaaataacatattaacacaatatcgatcaaatgaggtaaaaagtcatgggtttatattaatagataatcaaactttgagtggttttcagtttattttaaatcaatatggttgcattgtttatcataaagggctcaaaaaaattacaactactacatacaatcaatttttgacatggaaagacatcagcctcagtagattaaatgtttgcttaattacttggataagtaattgtttaaatacattaaataaaagcttagggttgagatgcggattcaataatgttgtgctatcacaattattcctttacggagattgtatactgaaattatttcataatgaaggcttttacataataaaagaagtagaaggatttattatgtctttaattctaaacataacagaagaagatcaatttaggaaacgattttataatagcatgctaaacaacatcacagatgcagctattaaggctcaaaaggatctactatcaagagtatgtcacactttattagacaagacagtgtctgataatatcataaatggtaaatggataattctattaagtaaatttcttaaattgattaagcttgcaggtgataataatctcaataacttgagtgagctatattttctcttcagaatctttggacatccaatggttgatgaaagacaagcaatggatgctgtaagaattaactgcaatgaaactaagttctatttattaagtagcctaagtacgttgagaggtgctttcatttatagaatcataaaagggtttgtaaatacctacaacagatggcccactttaaggaatgctattgtcctacctctaagatggttaaactattataaacttaatacttatccatctctacttgaaatcacagaaaatgatttgattattttatcaggattgcggttctatcgtgagtttcatctgcctaaaaaagtggatcttgaaatgataataaatgacaaagctatttctcctccaaaagatctaatatggactagttttcctagaaattacatgccatcacatatacaaaattatatagaacatgaaaggttgaagttctctgaaagcgacagatcaagaagagtactagagtattacttgagagataataaattcaatgaatgtgacctatacaattgtgtagttaatcaaagctatctcaacaactctaatcatgtggtatcactaactggtaaagaaagagagctcagtgtgggtagaatgtttgctatgcaaccaggtatgtttaggcaaatccaaatcttagcagaaaaaatgatagccgaaaatattttacaattcttccctgagagtttgacaagatatggtgatctagagcttcaaaagatattagaattaaaagcaggaataagcaacaagtcaaatcgttataatgataactacaacaattatatcagtaaatgttctataataacagatcttagcaaatttaatcaagcatttagatatgaaacatcatgtgtctgcagtgatgtattagacgaactgcatggggtacaatctctattctcttggttgcatttaacaatacctcttgtcacaataatatgtacatatagacatgcacctccttttataaaggatcatgttgtcaatcttaatgaagttgatgaacaaagtgggttatacagatatcatatgggtggtattgagggctggtgtcaaaaactgtggaccattgaagccatatcattattagatctaatatcccttaaaggtaaattctccatcacagctctgataaatggtgataatcagtcaattgatataagtaaaccagttagacttatagagggtcagacccatgctcaagcagattatttgttagcattaaatagccttaaattgctatataaagagtatgcaggcataggccataagcttaagggaactgagacctatatatctcgagatatgcagttcatgagcaaaacaatccagcacaatggagtgtactatccagccagtatc-aaaaaagtcctgagagtaggtccatggataaatacaatacttgatgattttaaagttagtttagaatctataggtagcttaacacaggagttagaatacagaggagaaagcttattatgcagtttaatatttaggaatatttggttatacaatcaaattgctctgcaactccgaaatcatgctttatgtaataataagctatatttagatatattgaaagtattaaaacacttaaaaaccttttttaatcttgatagtatcgatacggcgttatcattgtatatgaacttgcctatgctgtttggtggtggtgatcctaatttgttatatcgaagcttttataggagaactccagacttccttacagaagctatagtacattcagtgtttgtgttgagctattatactggtcacgatctacaagataagctccaggatcttccagacgatagactgaacaaattcttgacttgtgtcatcacatttgataaaaatccaaatgccgagtttgtaacattgatgagggatccacaggctttagggtctgaaaggcaagctaaaattactagtgagattaatagattagcagtaacagaagtcttaagtatagctccaaacaaaatattttctaaaagtgcgcaacactatactaccactgagattgatctaaatgacattatgcaaaatatagaaccaacttaccctcatggattaagagttgtttatgaaagcttacccttttat---aaagcagaaaaaatagttaatcttatatcaggaacaaaatctataactaatatacttgaaaaaacatcagcgatagatacaactgatattaatagggctactgatatgatgaggaaaaatataaccttacttataaggatacttccactagattgtaacaaagacaaaagagagttattaagtttagaaaatcttagcataactgaattaagcaagtatgtaagagaaagatcttggtcattatccaatatagtaggagtaacatcacctagtattatgttcacaatggacattaaatatacaactagcactatagccagtggtataattatagaaaaatataatgttaatggtttaactcgtggtgaaagaggacctactaagccatgggtaggttcatctacacaggagaaaaaaacaatgccagtgtacaatagacaagttttaaccaaaaagcaaagagaccaaatagatttattagcaaaattagactgggtatatgcatccatagacaacaaagatgaattcatggaagaactgagtactggaacacttggactgtcatatgaaaaggccaaaaagttgtttccacaatatctaagtgtcaattatttacaccggttaacagtcagtagtagaccatgcgaatttcctgcctcaataccagcttatagaacaacaaattatcattttgacactagtcctatcaatcatgtattaacagaaaagtatggagatgaagatatcgacattgtgtttcaaaattgcataagttttggtcttagcttgatgtcagttgtggaacaattcacaaacatatgtcctaatagaattattctcataccgaagctgaatgagatacatttgatgaagcctcctatatttacaggagatgttgatatcatcaagttgaagcaagtgatacaaaaacagcatatgttcctaccagataaaataagtttaacccaatatgtagaattattcttaagtaacaaagcacttaaatctggatctcatatcaactctaatttaatattagcacataaaatgtctgattattttcataatgcatatattttaagtactaatttagctggacattggattctgattattcaacttatgaaagattcaaaaggtatttttgaaaaagattggggagaggggtatataactgatcatatgttcattaatttgaatgttttctttaatgcttataagacttatttgctatgttttcatagaggttatggtaaagcaaaattagaatgtgatatgaacacttcagatcttctttgtg---ttttggagttaatagacagtagctactggaaatctatgtctaaagttttcctagaacaaaaagtcataaaatacatagtcaatcaag------acacaagtttgcatagaataaaaggttgtcacagttttaagttgtggtttttaaaacgccttaataatgctaaatttaccgtatgcccttgggttgttaacatagattatcacccaacacacatgaaagctatattatcttacatagatttagttagaatggggttaataaatgtagataaattaaccattaaa---aataaaaacaaattcaatgatgaattttacacatcaaatctcttttacattagttacaacttttcagacaacactcatctgctaacaaaacaaataaggattgctaattcagaattagaagataattataacaaactatatcacccaaccccagaagctttagaaaatgtatcattaatccctgttaaaagtaataatagaaacaaacctaaattttgtataagtggaagtactgaatccatgatgacgtcaacattctctaataaaatgcatattaaatcttccactgttaccacaaaattcaattatagcagacaagacttgtacaatttatttccaattgttgtgatagacaggattatagatcattcaggtaatacagaaaaatctaaccaactttacaccaccacttcacatcagacatctttagtaaggaatagtgcatcactttattgcatgcttccttggcatcatgtcaatagatttaactttgtatttagttccacaggatgcaagatcagtatagaatatattttaaaagatcttaagattaaagatcccagttgtatagcattcataggtgaaggagctggtaacttattattacgtacggtagtagaacttcatcctgacataagatatatttacagaagtttaaaagattgcaatgatcatagtttacctatcgaatttctaaggttatacaacgggcatataaacatagattatggtgagaatttaaccattcctgctacagatgcaactaacaacatacattggtcttatttacatataaaatttgcagaacctattagtatctttgtctgtgatgctgaattacctgtcacagccaattggagtaaaatcataattgaatggagtaagcatgtaagaaagtgcaaatactgttcttctgtaaatagatgcattttaattgcaaaataccatgctcaagatgatattgatttcaaattagataacatcactatattaaaaacttatgtgtgcctaggtagcaagttaaaaggatctgaagtttacttagtccttacaataggccctgcaaatatacttcctg-tttttgatgttgtgcaaaatgctaaattgattctttcaagaactaaaaatttcattatgcctaaaaagattgacaaggaatctatcgatgcaaatattaaaagcttaatacctttcctttgttaccctataacaaaaaatggaattaagacttcattgtcaaaattgaagagtgtagttaatggagatatattatcatattctatagctggacgtaatgaagtattcagtaacaagcttataaaccacaagcatatgaatatcctaaaatggctggatcatgttttaaac---tttagatcagctgaacttaattacaatcatttatacatgatagagtccacatatccttacttgagtgaattattaaatagtttaacaaccaatgagctcaagaagctgattaaaataacaggtagtgtactatacaaccttcctaatgaacagtaa
>PP496022.1_USA-2021
atggggtgcaattcactgagcatgataaaggttagattacaaaatttgtttgataatgacgaagtagcattgttaaaaataacatgttatactgacaagttaattcttctgactaatgcattagccaaagcaacaatacatacaattaaattaaacggcatagtttttatacatgttataacaagcagtgaagtgtgccctgataacaatattgtagtgaaatctaactttacaacaatgccaatattacaaaatggaggatacatatgggaattgattgaattgacacactgctctcaattaaatggtctaatagatgataattgtgaaatcaaattttctaaaagactaagtgactcagtaatgactgattatatgaatcaaatatctgatttacttgggcttgatctccattcatgaattatgtttagtctaattcaatagacatgtgtttattaccattttagttaatat---------------aaaacctcatcaaagggaaatggggcaaataaactcacccaatcaatcaaaccatgagcactacaaacgacaacaccaccatgcaaagattgatgatcacagacatgagacccctgtcgatggattcaataataacatctctcaccaaagaaatcatcacacacaaattcatatacttgataaacaatgaatgtattgtaagaaaactcgatgaaagacaagctacatttacattcctagtcaattatgagatgaagctattgcacaaagtagggagtaccaaatacaagaaatacaccgaatataatacaaaatatggcacattccctatgcctatatttatcaatcatggcgggtttctagaatgtattggcatcaagcctacaaaacatactcctataatatacaaatatgacctcaacccgtaacttcc-aac---aaaa-aa--accaactcatccaaaccaagccattatccaaacaacaatgctcaacagttaagaaggagctaatccattttagtaatt-------aaaaataagggtaaaaccagtaacataaattggggcaaatacaaagatg------gctcttagcaaagtcaagttgaatgatacattaaataaggatcagctgctgtcatccagcaaatacactattcaacgtagtacaggagataatattgacactcccaattatgatgtgcaaaaacacctaaacaaactatgtggtatgctattaatcactgaagatgcaaatcataaattcacaggattaataggtatgctatatgctatgtccagattaggaagggaagacactataaagatacttaaagatgctggatatcatgttaaagctaatggagtagatataacaacatatcgtcaagatataaatggaaaggaaatgaaattcgaagtattaacattatcaagcttgacatcagaaatacaagtcaatattgagatagaatctagaaagtcctacaaaaaaatgctaaaagagatgggagaagtggctccagaatataggcatgattctccagactgtgggatgataatactgtgtatagctgcccttgtaataaccaaattagcagcaggagatagatcaggtcttacagcagtaattaggagggcaaacaatgtctt-aaaaaacgaaataaaacgctacaagggcctaataccaaaagacatagccaacagtttttatgaagtatttgaaaaataccctcatcttatagatgtttttgtgcactttggcatagcacaatcatccacaagagggggcagtagagttgaaggaatctttgcaggattgtttatgaatgcctatggttcaggacaagtaatgctaagatggggagttttagccaaatctgt-aaaaaatatcatgctaggacatgctagtgtccaagcagaaatggagcaagttgtggaagtctatgagtatgcacagaagttgggaggagaagctggtttctaccatatattgaacaatccaaaagcatcattgctgtcattaactcaatttcctaacttctcaagtgtggtcctaggtaatgcagcaggtctaggcataatgggagagtatagaggtacaccaagaaaccaagatctctatgatgcagccaaagcatatgcagagcaactcaaagaaaatggagtaataaactacagtgtattagacttaacaacagaagaattggaagccataaagcatcaactcaaccccaaagaagatgacgtagagctttaagttaac-------aaaaaa-tacggggcaaataagtcaacatggagaag-tttgcacctgaatttcatggagaagatgcaaataacaaagctaccaaattcctagaatcaataaaaggcaagtttgcatcatccaaagatcctaagaagaaagatagcataatatctgtcaactcaatagacatagaagtcactaaagagagcccgataacatctggcaccaacattatcaatccaacaagtgaagccgacagtaccccagaaactaaagccaactacccaagaaaacccttagtaagcttcaaagaagatctcaccccaagtgataaccctttctctaagttgtacaaagaaaccatagaaacatttgataacaatgaagaagaatctagctactcatatgaggagatcaatgaccaaacaaatgataacattacagcaagactagatagaattgatgaaaaattaagtgaaatattaggaatgctccatacattagtagttgcaagtgcaggacctacttcggctcgtgacggaataagagatgctatggttggtctaagagaagaaatgatagaaaaaataagagcagaagcattaatgaccaatgataggttagaggccatggcaagacttaggaatgaggaaagcgaaaaaatggcaaaagacacctcagatgaagtgtctctcaatccaacctccaaaaaattgagtgacttgttggaagacaacgatagcgacaatgatctatcacttgatgatttttgatcagtcatcaactcactcagcaatcaacagcatcaacaaaacagacaccaatccattgaatcaaccgccagactgaaaaa--acaaacatccatcagcagaaccaccaaccaatcaatcaaccaattgatcaatcagcactctgacaaaattaacaatatagtaac----a-------a------a----------a------a-------a--a-g-aac---aagatggggcaaatatggaaacatacgtgaacaagcttcacgaaggctccacatacacagcagctgtccagtacaatgttctagaaaaagatgatgatcccgcatcactaacaatatgggtgcctatgttccagtcatctgtgccagccgacttgctcataaaagaacttgcaagcatcaacatactagtaaagcagatctctacgcccaaaggaccttcactacgagtcacaatcaactcaagaagtgctgtgctggctcaaatgcctagtaatttcaccataagtgcaaatgtatcattagatgaaagaagcaaattagcatatgatgtaactacaccttgtgaaatcaaagcatgcagtttaacatgcttgaaagtaaaaagtatgttaactacagtcaaagatctaaccatgaagacattcaaccccactcatgagatcattgctctatgtgaatttgaaaatattatgacatcaaaaagagtaataataccaacctatctaagatcaatcagtgtcaaaaacaaggatctgaactcactggaaaatatagcaaccaccgaattcaaaaatgctatcaccaatgctaaaattattccctatgcaggattagtgttagttatcacggttactgataataaaggagcattcaagtatatcaagccacagagtcaatttatagtggatcttggtgcttacctagaaaaagagagcatatattatgtgactactaattggaagcatacagctacacgtttttcaatcaaaccactagaggattaaactcaattatcaacattaaatgacaggttcacatatatcctc-aactgcacactatatctaaacatcataaacatctacactacacac-ttcatcacacaaaccaatcccactcaaaatccaaaatcacttccagccattatctgccagacctagagtgcgaataggt-----aaataaaacaagaatatggggtaaatagatatcagttagagttcaaccaatctcaacaaccatctataccgccaatccaatacatacattgcaaatcttaaaatgggaaacacatccatcacaatagaattcacaagcaaattttggccctattttacactaatacatatgatcttaactctaatctctttactaattataatcactattatgattgcaatactaaataagctaagtgaacataaaatattctgcaacaaaactcttgaacaaggacagatgtatcaaatcgacacatagtgttctcccattatgctgtatcaaattataatcttgtgtat----ataaat----aaacaaatccaatcttctcacagagtcatggcatcacaaaaccatgccaaccatcatggtagcatagagtagtta-t-t----aaaaattaacataatgatgaattattagtatgggatc--aaaaaca-acattggggcaaatgcaacaatgtccaaaaacaagaatcaacgcactgccaggactctagaaaagacctgggatactcttaatcatctaattgtaatatcctcttgtttatacaaattaaatttaaaatctatagcacaaatagcactatcagttttggcaatgataatctcaacctctcttataattgcagccataatattcatcatctctgccaatcacaaagttacactaacaactgtcacagttcaaacaataaaaaaccacactgagaaaaacataaccacttaccttactcaagtctcaccagaaagggttggcccatccaaacaacccacagccaccccaccaatccacacaaactcagccacaatatcacccaatacaaaatcagaaacacaccatacaacagcacaaaccaaaggcacaacctctactccaacacagaacaacaagccaagcacaaaaccacgtccaaaaaatccacc------aa------aaaaagatgattaccattttgaagtgttcaactttgttccctgtagtatatgtggcaacaatcaactctgcaaatccatttgcaaaacaataccaagcaataaaccaaag---aaaaaaccaactacaaaacccacaaacaaaccacctac-caaaaccacaaacaaaagagactct-aaaacactagccaaaacact------------g------------a------aa------------aaag---aaa------ccaccattaacc---caacaaaaaaaccaacccccaagactacagaaagagacaccagcaccccacaatccactgtgctcgacacaaccacatcaaaccacacagaaagggacac-cagcacctcacaatccactgcgctcgacacaaccacaccaaaacatacaacccaa---cagcaatctct-ccactcaaccatccccgaaaacacacccaactctacacaaacacccacagcatccgagccctccacatcaaattctatctaaaaactccagtcatatgcttagttattt--aaaa-actacatcttagcagagaaccgtgatccctcaagcaagaacgaa---------------------------------attaaat-ctggggcaaataacca---------------------------tggagttgctgatccatagatc---aagtgcaatcttcctaactcttgctattaatgcattgtaccttacctcaagtcagaacataactgaggagttttaccaatcaacatgtagtgcagttagcagaggttacttgagtgctttaagaactggttggtataccagtgtcataacaatagaattaagtaatataaaagaaaccaaatgcaatggaactgacactaaagttaaacttataaaacaagaattagataagtataagaatgcagtaactgaattacagttacttatgcaaaacacaccagctgtcaacaaccgggccagaagagaagcaccacagtatatgaactatacaatcaataccactaaaaacctaaatgtatcaataagc---aagaagaggaaacgaagatttctgggcttcttgttaggtgtaggatctgcaatagcaagtggtatagctgtatccaaagttctacaccttgaaggagaagtgaacaagatc-aaaaatgctttgcag-cttacgaac---aaagctgtagtcagtctatcaaatggggtcagtgttttaaccaacagagtgttagatctcaagaattatataaacaaccaattattacctatggtaaatcgacagaattgtcgcatatccaacattgagacagttatagaattccagcagaagaacagcagattgttggaaatcaccagagaatttagtgtcaatgcaggtgtaacgacacctttaagcacttacatgttaacaaacagtgagttactatcattaatcaatgatatgcctataacaaatgatcag-aaaaaattaatgtcaagcaatgttcagatagtaaggcaacaaagttattctatcatgtctataataaaggaagaagtccttgcatatgttgtacagctacctatctatggtgtaattgatacaccttgctggaaattacacacatcacctctgtgcaccaccaacatcaaagaaggatcaaatatttgtttaacaaggactgatagaggatggtattgtgataatgcaggatcagtatccttctttccacaagctgacacttgtaaagtacagtccaatcgagtattttgtgacactatgaacagtttgacattaccaagtgaagtcagcctttgtaacactgacatattcaatcccaagtatgactgcaaaattatgacatc-aaaaacagacataagcagctcagtaatcacttctctaggagctatagtgtcatgctatggtaagactaaatgtactgcatccaacaaaaatcgtggaattataaagacattttctaatggctgtgattatgtgtcaaacaaaggagtagatactgtatcagtgggcaacactttatattatgtcaacaagctggaaggcaaaaacctttatgtaaaaggggaacctataataaattactatgaccctctagtgtttccttctgatgagtttgatgcatcaatatctcaagtcaatgaaaaaattaatcaaagtttagcttttattcgtagatccgatgaattattacataatgtaaatactggaaaatctactacaaatattatgataactgcaattattatagtaatcattgtagtattgttatcattaatagctattggtttactgttgtattgcaaagccaaaaacacaccagttacattaagcaaagaccaactaagtggaatcaataatattgcattcagcaaatag-ac--aaaaaac-ca-cctgatcatgttccaacaac--aa--tctgctgaccatcaatcccaaatcaactt-acaa-cagatacatcaacatcacagcacaggctgaatcatctcctcgcatcatgctacccacacaactaagctagatccttaattcatagttacat----aaaagcctcaaatatcgcaatc-aacactaaatcaacacatcattcacaaaactaacagctggggcaaatatgtcgcgaagaaatccctgcaaatttgagattagaggtcattgcttgaatggtagaagatgccactacagtcataattactttgaatggcctcctcatgcattgctagtgaggcaaaacttcatgttaaacaagatactcaagtcaatggacaagagcatagacactttgtctgaaataagtggagctgctgaacttgatagaacagaagaatatgctcttggtatagttggagtgctagagagctacataggatctataaacaacataacaaaacaatcagcatgtgttgctatgagtaaacttcttattgagatcaatagtgatgacattaaaaagctgagagataatgaagaacccaattcacctaagataagagtgtacaatactgttatatcatacatcgagagcaatagaaaaaacagcaagcaaaccatccatctgcttaaacgattaccagcagacgtgctgaagaagacaataaagaacacattagatatccacaaaagcataaccataagcaacccaaaagagtcaaccataagtgatcaaaatgaccaaaccaaaaataatgatattaccggataaatatccttgtagtatatcatccatattgatctcaagtgaaagcacgattgctacattcaatcataaaaacatattacaatttaaccacaaccatttagataaccaccagtttttattaaatcatatatttgatgaaattcattggacacctaaaaacttattagatgccactcaacaatttctccaacatcttaacatccctgaagatatatatacagtatatatattagtgtcataatgcttgatcataacgattctatatcatccaaccataaaactgtcttaataaagttatgggacaaaatggatcccattattaatggaagctctgctaatgtatatctaactgatagttatctaaaaggtgttatctctttttcagaatgtaatgctttagggagttacctttttaacggcccttatcttaaaaatgattataccaacttaattagtagacaaagcccactaatagagcatatgaatctaaaaaaactaactataacacagtcattaatatctagataccataaaggtgaactgaaattagaagaaccaacttatttccagtcattacttatgacatataaaagcatgtcctcgtctgaacaaattgctacaactaacttacttaaaaaaataatacgaagagctatagaaataagtgatgtaaaagtgtacgccatcttgaataaactaggactaaaggaaaaggacagagttaagcccaacaacaattcaggtgatgaaaactcagtacttacaaccataattaaagatgatatactctcagctgtggaaaacaatcaatcatatacaaattcagataaaaattactcagtaaatcaaaatatcaatatcaaaacaacactcttaaaaaagttgatgtgttcaatgcaacatcctccatcatggttaatacactggttcaatttatatacaaaattaaataacatattaacacaatatcgatcaaatgaggtaaaaagtcatgggtttatattaatagataatcaaactttgagtggttttcagtttattttaaatcaatatggttgcattgtttatcataaagggctcaaaaaaattacaactactacatacaatcaatttttgacatggaaagacatcagcctcagtagattaaatgtttgcttaattacttggataagtaattgtttaaatacattaaataaaagcttagggttgagatgcggattcaataatgttgtgctatcacaattattcctttacggagattgtatactgaaattatttcataatgaaggcttttacataataaaagaagtagaaggatttattatgtctttaattctaaacataacagaagaagatcaatttaggaaacgattttataatagcatgctaaacaacatcacagatgcagctattaaggctcaaaaggatctactatcaagagtatgtcacactttattagacaagacagtgtctgataatatcataaatggtaaatggataattctattaagtaaatttcttaaattgattaagcttgcaggtgataataatctcaataacttgagtgagctatattttctcttcagaatctttggacatccaatggttgatgaaagacaagcaatggatgctgtaagaattaactgcaatgaaactaagttctatttattaagtagcctaagtacgttgagaggtgctttcatttatagaatcataaaagggtttgtaaatacctacaacagatggcccactttaaggaatgctattgtcctacctctaagatggttaaactattataaacttaatacttatccatctctacttgaaatcacagaaaatgatttgattattttatcaggattgcggttctatcgtgagtttcatctgcctaaaaaagtggatcttgaaatgataataaatgacaaagctatttctcctccaaaagatctaatatggactagttttcctagaaattacatgccatcacatatacaaaattatatagaacatgaaaggttgaagttctctgaaagcgacagatcaagaagagtactagagtattacttgagagataataaattcaatgaatgtgacctatacaattgtgtagttaatcaaagctatctcaacaactctaatcatgtggtatcactaactggtaaagaaagagagctcagtgtgggtagaatgtttgctatgcaaccaggtatgtttaggcaaatccaaatcttagcagaaaaaatgatagccgaaaatattttacaattcttccctgagagtttgacaagatatggtgatctagagcttcaaaagatattagaattaaaagcaggaataagcaacaagtcaaatcgttataatgataactacaacaattatatcagtaaatgttctataataacagatcttagcaaatttaatcaagcatttagatatgaaacatcatgtgtctgcagtgatgtattagacgaactgcatggggtacaatctctattctcttggttgcatttaacaatacctcttgtcacaataatatgtacatatagacatgcacctccttttataaaggatcatgttgtcaatcttaatgaagttgatgaacaaagtgggttatacagatatcatatgggtggtattgagggctggtgtcaaaaactgtggaccattgaagccatatcattattagatctaatatctcttaaaggtaaattctccatcacagctctgataaatggtgataatcagtcaattgatataagtaaaccagttagacttatagagggtcagacccatgctcaagcagattatttgttagcattaaatagccttaaattgctatataaagagtatgcaggcataggccataagcttaagggaactgagacctatatatctcgagatatgcagttcatgagcaaaacaatccagcacaatggagtgtactatccagccagtatc-aaaaaagtcctgagagtaggtccatggataaatacaatacttgatgattttaaagttagtttagaatctataggtagcttaacacaggagttagaatacagaggagaaagcttattatgcagtttaatatttaggaatatttggttatacaatcaaattgctctgcaactccgaaatcatgctttatgtaataataagctatatttagatatattgaaagtattaaaacacttaaaaaccttttttaatcttgatagtatcgatacggcgttatcattgtatatgaacttgcctatgctgtttggtggtggtgatcctaatttgttatatcgaagcttttataggagaactccagacttccttacagaagctatagtacattcagtgtttgtgttgagctattatactggtcacgatctacaagataagctccaggatcttccagacgatagactgaacaaattcttgacttgtgtcatcacatttgataaaaatccaaatgccgagtttgtaacattgatgagggatccacaggctttagggtctgaaaggcaagctaaaattactagtgagattaatagattagcagtaacagaagtcttaagtatagctccaaacaaaatattttctaaaagtgcgcaacactatactaccactgagattgatctaaatgacattatgcaaaatatagaaccaacttaccctcatggattaagagttgtttatgaaagcttacccttttat---aaagcagaaaaaatagttaatcttatatcaggaacaaaatctataactaatatacttgaaaaaacatcagcgatagatacaactgatattaatagggctactgatatgatgaggaaaaatataaccttacttataaggatacttccactagattgtaacaaagacaaaagagagttattaagtttagaaaatcttagcataactgaattaagcaagtatgtaagagaaagatcttggtcattatccaatatagtaggagtaacatcacctagtattatgttcacaatggacattaaatatacaactagcactatagccagtggtataattatagaaaaatataatgttaatggtttaactcgtggtgaaagaggacctactaagccatgggtaggttcatctacacaggagaaaaaaacaatgccagtgtacaatagacaagttttaaccaaaaagcaaagagaccaaatagatttattagcaaaattagactgggtatatgcatccatagacaacaaagatgaattcatggaagaactgagtactggaacacttggactgtcatatgaaaaggccaaaaagttgtttccacaatatctaagtgtcaattatttacaccggttaacagtcagtagtagaccatgcgaatttcctgcctcaataccagcttatagaacaacaaattatcattttgacactagtcctatcaatcatgtattaacagaaaagtatggagatgaagatatcgacattgtgtttcaaaattgcataagttttggtcttagcttgatgtcagttgtggaacaattcacaaacatatgtcctaatagaattattctcataccgaagctgaatgagatacatttgatgaagcctcctatatttacaggagatgttgatatcatcaagttgaagcaagtgatacaaaaacagcatatgttcctaccagataaaataagtttaacccaatatgtagaattattcttaagtaacaaagcacttaaatctggatctcatatcaactctaatttaatattagcacataaaatgtctgattattttcataatgcatatattttaagtactaatttagctggacattggattctgattattcaacttatgaaagattcaaaaggtatttttgaaaaagattggggagaggggtatataactgatcatatgttcattaatttgaatgttttctttaatgcttataagacttatttgctatgttttcatagaggttatggtaaagcaaaattagaatgtgatatgaacacttcagatcttctttgtg---ttttggagttaatagacagtagctactggaaatctatgtctaaagttttcctagaacaaaaagtcataaaatacatagtcaatcaag------acacaagtttgcatagaataaaaggttgtcacagttttaagttgtggtttttaaaacgccttaataatgctaaatttaccgtatgcccttgggttgttaacatagattatcacccaacacacatgaaagctatattatcttacatagatttagttagaatggggttaataaatgtagataaattaaccattaaa---aataaaaacaaattcaatgatgaattttacacatcaaatctcttttacattagttacaacttttcagacaacactcatctgctaacaaaacaaataaggattgctaattcagaattagaagataattataacaaactatatcacccaaccccagaagctttagaaaatgtatcattaatccctgttaaaagtaataatagaaacaaacctaaattttgtataagtggaagtactgaatctatgatgacgtcaacattctctaataaaatgcatattaaatcttccactgttaccacaaaattcaattatagcagacaagacttgtacaatttatttccaattgttgtgatagacaggattatagatcattcaggtaatacagaaaaatctaaccaactttacaccaccacttcacatcagacatctttagtaaggaatagtgcatcactttattgcatgcttccttggcatcatgtcaatagatttaactttgtatttagttccacaggatgcaagatcagtatagaatatattttaaaagatcttaagattaaagatcccagttgtatagcattcataggtgaaggagctggtaacttattattacgtacggtagtagaacttcatcctgacataagatatatttacagaagtttaaaagattgcaatgatcatagtttacctatcgaatttctaaggttatacaacgggcatataaacatagattatggtgagaatttaaccattcctgctacagatgcaactaacaacatacattggtcttatttacatataaaatttgcagaacctattagtatctttgtctgtgatgctgaattacctgtcacagccaattggagtaaaatcataattgaatggagtaagcatgtaagaaagtgcaaatactgttcttctgtaaatagatgcattttaattgcaaaataccatgctcaagatgatattgatttcaaattagataacatcactatattaaaaacttatgtgtgcctaggtagcaagttaaaaggatctgaagtttacttagtccttacaataggccctgcaaatatacttcctg-tttttgatgttgtgcaaaatgctaaattgattctttcaagaactaaaaatttcattatgcctaaaaagattgacaaggaatctatcgatgcaaatattaaaagcttaatacctttcctttgttaccctataacaaaaaatggaattaagacttcattgtcaaaattgaagagtgtagttaatggagatatattatcatattctatagctggacgtaatgaagtattcagtaacaagcttataaaccacaagcatatgaatatcctaaaatggctggatcatgttttaaac---tttagatcagctgaacttaattacaatcatttatacatgatagagtccacatatccttacttgagtgaattattaaatagtttaacaaccaatgagctcaagaagctgattaaaataacaggtagtgtactatacaaccttcctaatgaacagtaa
>OP965698.1_USA-2021
[truncated: 48,955,715 more chars]
